# Supplementary material for: Synthesis, crystal structure, and Hirshfeld surface analysis of bis­{2-[(E)-(p-tolyl­imino)­meth­yl]benzen-1-olato}palladium
Source: Acta Crystallogr E Crystallogr Commun. 2026 Jan 6;82(Pt 2):138–42. doi: 10.1107/S2056989025011570 (PMC12874235; doi:10.1107/S2056989025011570)
Supplement: Supplementary file 1 [file e-82-00138-sup1.cif]

##############################################################################
#                                                                            #
# This CIF contains the data in a paper accepted for publication in          #
# Acta Crystallographica Section E. It conforms to the requirements of       #
# Notes for Authors for Acta Crystallographica Section E, and has been       #
# peer reviewed under the auspices of the IUCr Commission on Journals.       #
#                                                                            #
# Full details of the Crystallographic Information File format               #
# are given in the paper "The Crystallographic Information File (CIF):       #
# a New Standard Archive File for Crystallography" by S. R. Hall, F. H.      #
# Allen and I. D. Brown [Acta Cryst. (1991), A47, 655-685].                  #
#                                                                            #
# The current version of the core CIF dictionary is obtainable from          #
# ftp://ftp.iucr.org/pub/cif_core.dic.                                       #
#                                                                            #
# Software is freely available for graphical display of the structure(s)     #
# in this CIF. For information consult the CIF software page                 #
# http://www.iucr.org/resources/cif/software.                                #
#                                                                            #
# This file may be used for bona fide research purposes within the           #
# scientific community so long as proper attribution is given to the journal # 
# article from which it was obtained.                                        #
#                                                                            #
##############################################################################
data_I
_audit_creation_method
;
Olex2 1.5
(compiled 2021.07.19 svn.r715e62df for OlexSys, GUI svn.r6380)
;
_journal_date_recd_electronic     2025-10-30
_journal_date_accepted     2025-12-23
_journal_name_full     'Acta Crystallographica, Section E'
_journal_year     2026
_journal_volume     82
_journal_issue      1
_journal_page_first     0
_journal_page_last     0
_journal_paper_category     GM
_journal_paper_doi     10.1107/S2056989025011570
_journal_coeditor_code     OO2015
_publ_contact_author_name     'Amalina Mohd Tajuddin'
_publ_contact_author_address
;
Faculty of Applied Sciences, Universiti Teknologi MARA, Shah Alam, 40450 Shah
Alam, Selangor, Malaysia
;
_publ_contact_author_email     'amalina9487@uitm.edu.my'
_publ_contact_author_fax     ?
_publ_contact_author_phone     ?
_publ_section_title
;
Synthesis, crystal structure, and Hirshfeld surface analysis of
bis{2-[(<i>E</i>)-(<i>p</i>-tolylimino)methyl]benzen-1-olato}palladium
;
_publ_section_title_footnote     .
loop_
    _publ_author_name
    _publ_author_footnote
    _publ_author_address
    'Muzammil, Nur Nabihah' .
;
Faculty of Applied Sciences, Universiti Teknologi MARA, Shah Alam, 40450 Shah
Alam, Selangor, Malaysia
;
    'Sirat, Siti Syaida' .
;
Faculty of Applied Sciences, Universiti Teknologi MARA, Shah Alam, 40450 Shah
Alam, Selangor, Malaysia
Atta-ur-Rahman Institute for Natural Product Discovery (AuRIns), UiTM Puncak
Alam, 42300, Bandar Puncak Alam, Selangor, Malaysia
;
    'Rosli, Mohd Mustaqim' .
;
X-ray Crystallography Unit, School of Physics, Universiti Sains Malaysia, 11800
USM, Penang, Malaysia
;
    'Hamali, Muhamad Azwan' .
;
Faculty of Applied Sciences, Universiti Teknologi MARA, Shah Alam, 40450 Shah
Alam, Selangor, Malaysia
;
    'Mohd Ali, Mohd Tajudin' .
;
Faculty of Applied Sciences, Universiti Teknologi MARA, Shah Alam, 40450 Shah
Alam, Selangor, Malaysia
;
    'Mohd Tajuddin, Amalina' .
;
Faculty of Applied Sciences, Universiti Teknologi MARA, Shah Alam, 40450 Shah
Alam, Selangor, Malaysia
Atta-ur-Rahman Institute for Natural Product Discovery (AuRIns), UiTM Puncak
Alam, 42300, Bandar Puncak Alam, Selangor, Malaysia
;
_publ_section_synopsis
;
The title compound, [C~28~H~24~N~2~O~2~Pd], contains a <i>N,O</i>-bidentate
ligand and features a square-planar Pd^II^ atom coordinated by two chelating
ligands. In the crystal, the molecules are linked through weak C---H...\p
interactions.
;
_chemical_name_systematic
;
Bis{2-[(<i>E</i>)-(<i>p</i>-tolylimino)methyl]benzen-1-olato}palladium
;
_chemical_name_common     ?
_chemical_formula_moiety     'C28 H24 N2 O2 Pd'
_chemical_formula_sum     'C28 H24 N2 O2 Pd'
_chemical_formula_iupac     '[Pd (C14 H12 N O)2]'
_chemical_formula_weight     526.89
_chemical_melting_point     ?
_space_group_crystal_system     monoclinic
_space_group_name_H-M_alt     'P 1 21/c 1'
_space_group_name_Hall     '-P 2ybc'
loop_
    _space_group_symop_operation_xyz
    'x, y, z'
    '-x, y+1/2, -z+1/2'
    '-x, -y, -z'
    'x, -y-1/2, z-1/2'
_cell_length_a     9.941(3)
_cell_length_b     10.952(3)
_cell_length_c     10.969(3)
_cell_angle_alpha     90
_cell_angle_beta     105.337(8)
_cell_angle_gamma     90
_cell_volume     1151.8(5)
_cell_formula_units_Z     2
_cell_measurement_reflns_used     8213
_cell_measurement_theta_min     2.68
_cell_measurement_theta_max     28.27
_cell_measurement_temperature     299(2)
_exptl_crystal_description     block
_exptl_crystal_colour     orange
_exptl_crystal_size_max     0.27
_exptl_crystal_size_mid     0.23
_exptl_crystal_size_min     0.17
_exptl_crystal_density_diffrn     1.519
_exptl_crystal_density_meas     ?
_exptl_crystal_density_method     ?
_exptl_crystal_F_000     536
_exptl_absorpt_coefficient_mu     0.834
_exptl_absorpt_correction_type     multi-scan
_exptl_absorpt_process_details
;
(SADABS; Krause <i>et al.</i>,  2015)
;
_exptl_absorpt_correction_T_min     0.6402
_exptl_absorpt_correction_T_max     0.7457
_diffrn_ambient_temperature     299.40
_diffrn_source     ?
_diffrn_source_power     1.5
_diffrn_source_voltage     50.0
_diffrn_source_current     30.0
_diffrn_radiation_type     MoK\a
_diffrn_radiation_wavelength     0.71073
_diffrn_measurement_device_type     'Bruker APEXII CCD'
_diffrn_measurement_method     '\f and \w scans'
_diffrn_detector_area_resol_mean     ?
_diffrn_reflns_number     28335
_diffrn_reflns_av_R_equivalents     0.0405
_diffrn_reflns_av_unetI/netI     0.0237
_diffrn_reflns_theta_min     3.721
_diffrn_reflns_theta_max     28.311
_diffrn_reflns_theta_full     25.242
_diffrn_measured_fraction_theta_max     0.994
_diffrn_measured_fraction_theta_full     0.996
_diffrn_reflns_limit_h_min     -13
_diffrn_reflns_limit_h_max     13
_diffrn_reflns_limit_k_min     -14
_diffrn_reflns_limit_k_max     14
_diffrn_reflns_limit_l_min     -14
_diffrn_reflns_limit_l_max     14
_refine_special_details     ?
_reflns_number_total     2866
_reflns_number_gt     2202
_reflns_threshold_expression     'I > 2\s(I)'
_refine_ls_structure_factor_coef     Fsqd
_refine_ls_matrix_type     full
_refine_ls_R_factor_all     0.0619
_refine_ls_R_factor_gt     0.0431
_refine_ls_wR_factor_gt     0.0869
_refine_ls_wR_factor_ref     0.1019
_refine_ls_goodness_of_fit_ref     1.257
_refine_ls_restrained_S_all     1.257
_refine_ls_number_reflns     2866
_refine_ls_number_parameters     152
_refine_ls_number_restraints     0
_refine_ls_hydrogen_treatment     constr
_refine_ls_weighting_scheme     calc
_refine_ls_weighting_details
                           'w=1/[\s^2^(Fo^2^)+2.4894P] where P=(Fo^2^+2Fc^2^)/3'
_atom_sites_solution_hydrogens     geom
_atom_sites_solution_primary     ?
_atom_sites_solution_secondary     ?
_refine_ls_shift/su_max     0.000
_refine_ls_shift/su_mean     0.000
_refine_diff_density_max     0.856
_refine_diff_density_min     -0.592
_refine_ls_extinction_method     none
_refine_ls_extinction_coef     .
loop_
    _atom_type_symbol
    _atom_type_description
    _atom_type_scat_dispersion_real
    _atom_type_scat_dispersion_imag
    _atom_type_scat_source
    'C' 'C' 0.0033 0.0016
                         'International Tables Vol C Tables 4.2.6.8 and 6.1.1.4'
    'H' 'H' 0.0000 0.0000
                         'International Tables Vol C Tables 4.2.6.8 and 6.1.1.4'
    'N' 'N' 0.0061 0.0033
                         'International Tables Vol C Tables 4.2.6.8 and 6.1.1.4'
    'O' 'O' 0.0106 0.0060
                         'International Tables Vol C Tables 4.2.6.8 and 6.1.1.4'
    'Pd' 'Pd' -0.9988 1.0072
                         'International Tables Vol C Tables 4.2.6.8 and 6.1.1.4'
_computing_data_collection
;
APEX2 (Bruker, 2014)
;
_computing_cell_refinement
;
SAINT (Bruker, 2014)
;
_computing_data_reduction
;
SAINT (Bruker, 2014)
;
_computing_structure_solution
;
<i>SHELXTL</i> (Sheldrick, 2015<i>a</i>)
;
_computing_structure_refinement
;
<i>SHELXL2014/7</i> (Sheldrick, 2015<i>b</i>)
;
_computing_molecular_graphics
;
Olex2 1.5 (Dolomanov <i>et al.</i>,  2009)
;
_computing_publication_material
;
Olex2 1.5 (Dolomanov <i>et al.</i>,  2009)
;
loop_
    _atom_site_type_symbol
    _atom_site_label
    _atom_site_fract_x
    _atom_site_fract_y
    _atom_site_fract_z
    _atom_site_U_iso_or_equiv
    _atom_site_adp_type
    _atom_site_calc_flag
    _atom_site_occupancy
    _atom_site_disorder_assembly
    _atom_site_disorder_group
    Pd Pd1 0.500000 0.500000 0.500000 0.03766(12) Uani d 1 . .
    O O1 0.3935(3) 0.4667(3) 0.3246(2) 0.0581(7) Uani d 1 . .
    N N2 0.5448(3) 0.6713(2) 0.4539(3) 0.0392(6) Uani d 1 . .
    C C1 0.3344(4) 0.5497(3) 0.2408(3) 0.0428(7) Uani d 1 . .
    C C2 0.2337(4) 0.5091(4) 0.1321(4) 0.0515(9) Uani d 1 . .
    H H2 0.208633 0.427112 0.123439 0.062 Uiso calc 1 . .
    C C3 0.1729(5) 0.5909(5) 0.0392(4) 0.0630(12) Uani d 1 . .
    H H3 0.104590 0.563363 -0.030722 0.076 Uiso calc 1 . .
    C C4 0.2103(5) 0.7145(5) 0.0461(4) 0.0646(12) Uani d 1 . .
    H H4 0.168698 0.768064 -0.018704 0.078 Uiso calc 1 . .
    C C5 0.3086(4) 0.7546(4) 0.1495(4) 0.0544(9) Uani d 1 . .
    H H5 0.334922 0.836317 0.154478 0.065 Uiso calc 1 . .
    C C6 0.3715(4) 0.6750(3) 0.2496(3) 0.0413(7) Uani d 1 . .
    C C7 0.4794(4) 0.7252(3) 0.3506(3) 0.0415(7) Uani d 1 . .
    H H7 0.505099 0.805438 0.340683 0.050 Uiso calc 1 . .
    C C8 0.6467(4) 0.7435(3) 0.5430(3) 0.0385(7) Uani d 1 . .
    C C9 0.7833(4) 0.7047(4) 0.5833(4) 0.0537(9) Uani d 1 . .
    H H9 0.810674 0.632149 0.552762 0.064 Uiso calc 1 . .
    C C10 0.8788(4) 0.7742(4) 0.6691(4) 0.0570(10) Uani d 1 . .
    H H10 0.971174 0.748409 0.694419 0.068 Uiso calc 1 . .
    C C11 0.6069(4) 0.8514(3) 0.5879(3) 0.0432(8) Uani d 1 . .
    H H11 0.515493 0.878994 0.559108 0.052 Uiso calc 1 . .
    C C12 0.7042(4) 0.9185(3) 0.6764(4) 0.0515(9) Uani d 1 . .
    H H12 0.676592 0.990310 0.708025 0.062 Uiso calc 1 . .
    C C13 0.8418(4) 0.8808(3) 0.7188(4) 0.0493(9) Uani d 1 . .
    C C14 0.9460(5) 0.9557(5) 0.8140(5) 0.0717(13) Uani d 1 . .
    H H14A 0.908489 1.035761 0.819350 0.108 Uiso calc 1 . .
    H H14B 1.030731 0.962422 0.788258 0.108 Uiso calc 1 . .
    H H14C 0.965089 0.916874 0.895262 0.108 Uiso calc 1 . .
loop_
    _atom_site_aniso_label
    _atom_site_aniso_U_11
    _atom_site_aniso_U_22
    _atom_site_aniso_U_33
    _atom_site_aniso_U_12
    _atom_site_aniso_U_13
    _atom_site_aniso_U_23
    Pd1 0.0499(2) 0.02614(17) 0.03647(19) -0.00358(14) 0.01066(15) -0.00313(13)
    O1 0.081(2) 0.0433(14) 0.0403(14) -0.0127(14) -0.0009(13) -0.0049(11)
    N2 0.0454(15) 0.0315(13) 0.0402(14) -0.0016(11) 0.0102(12) -0.0040(11)
    C1 0.0488(19) 0.0414(18) 0.0391(17) -0.0018(15) 0.0132(15) -0.0034(14)
    C2 0.053(2) 0.058(2) 0.0423(19) -0.0057(18) 0.0097(16) -0.0121(17)
    C3 0.054(2) 0.087(3) 0.042(2) 0.003(2) 0.0022(18) -0.013(2)
    C4 0.067(3) 0.067(3) 0.054(2) 0.017(2) 0.005(2) 0.005(2)
    C5 0.061(2) 0.049(2) 0.051(2) 0.0110(18) 0.0102(18) 0.0020(17)
    C6 0.0460(18) 0.0410(18) 0.0377(17) 0.0018(14) 0.0123(14) -0.0023(14)
    C7 0.0488(19) 0.0320(16) 0.0446(18) -0.0010(14) 0.0139(15) -0.0008(14)
    C8 0.0431(17) 0.0318(15) 0.0405(17) -0.0058(13) 0.0108(14) -0.0006(13)
    C9 0.049(2) 0.0386(19) 0.070(3) 0.0025(16) 0.0101(19) -0.0075(18)
    C10 0.045(2) 0.051(2) 0.068(3) -0.0005(17) 0.0040(19) 0.0013(19)
    C11 0.0460(19) 0.0380(17) 0.0467(19) -0.0040(14) 0.0142(15) -0.0061(14)
    C12 0.061(2) 0.0366(18) 0.057(2) -0.0044(17) 0.0158(19) -0.0122(16)
    C13 0.055(2) 0.0422(19) 0.047(2) -0.0107(16) 0.0058(17) -0.0014(16)
    C14 0.071(3) 0.067(3) 0.065(3) -0.020(2) -0.003(2) -0.010(2)
_geom_special_details
;
 All esds (except the esd in the dihedral angle between two l.s. planes)
 are estimated using the full covariance matrix.  The cell esds are taken
 into account individually in the estimation of esds in distances, angles
 and torsion angles; correlations between esds in cell parameters are only
 used when they are defined by crystal symmetry.  An approximate (isotropic)
 treatment of cell esds is used for estimating esds involving l.s. planes.
;
loop_
    _geom_bond_atom_site_label_1
    _geom_bond_atom_site_label_2
    _geom_bond_site_symmetry_2
    _geom_bond_distance
    _geom_bond_publ_flag
    Pd1 O1 . 1.969(3) ?
    Pd1 O1 3_666 1.969(3) ?
    Pd1 N2 3_666 2.023(3) ?
    Pd1 N2 . 2.023(3) ?
    O1 C1 . 1.316(5) ?
    N2 C7 . 1.290(4) ?
    N2 C8 . 1.443(4) ?
    C1 C2 . 1.411(5) ?
    C1 C6 . 1.418(5) ?
    C2 H2 . 0.9300 ?
    C2 C3 . 1.371(6) ?
    C3 H3 . 0.9300 ?
    C3 C4 . 1.401(7) ?
    C4 H4 . 0.9300 ?
    C4 C5 . 1.359(6) ?
    C5 H5 . 0.9300 ?
    C5 C6 . 1.412(5) ?
    C6 C7 . 1.432(5) ?
    C7 H7 . 0.9300 ?
    C8 C9 . 1.380(5) ?
    C8 C11 . 1.378(5) ?
    C9 H9 . 0.9300 ?
    C9 C10 . 1.376(6) ?
    C10 H10 . 0.9300 ?
    C10 C13 . 1.379(6) ?
    C11 H11 . 0.9300 ?
    C11 C12 . 1.386(5) ?
    C12 H12 . 0.9300 ?
    C12 C13 . 1.386(6) ?
    C13 C14 . 1.505(5) ?
    C14 H14A . 0.9600 ?
    C14 H14B . 0.9600 ?
    C14 H14C . 0.9600 ?
loop_
    _geom_angle_atom_site_label_1
    _geom_angle_atom_site_label_2
    _geom_angle_atom_site_label_3
    _geom_angle_site_symmetry_1
    _geom_angle_site_symmetry_3
    _geom_angle
    _geom_angle_publ_flag
    O1 Pd1 O1 . 3_666 180.0 ?
    O1 Pd1 N2 3_666 . 88.59(11) ?
    O1 Pd1 N2 . . 91.41(11) ?
    O1 Pd1 N2 . 3_666 88.59(11) ?
    O1 Pd1 N2 3_666 3_666 91.41(11) ?
    N2 Pd1 N2 3_666 . 180.0 ?
    C1 O1 Pd1 . . 125.4(2) ?
    C7 N2 Pd1 . . 123.4(2) ?
    C7 N2 C8 . . 116.4(3) ?
    C8 N2 Pd1 . . 120.0(2) ?
    O1 C1 C2 . . 117.3(3) ?
    O1 C1 C6 . . 124.1(3) ?
    C2 C1 C6 . . 118.4(3) ?
    C1 C2 H2 . . 120.1 ?
    C3 C2 C1 . . 119.8(4) ?
    C3 C2 H2 . . 120.1 ?
    C2 C3 H3 . . 118.9 ?
    C2 C3 C4 . . 122.2(4) ?
    C4 C3 H3 . . 118.9 ?
    C3 C4 H4 . . 120.7 ?
    C5 C4 C3 . . 118.6(4) ?
    C5 C4 H4 . . 120.7 ?
    C4 C5 H5 . . 119.3 ?
    C4 C5 C6 . . 121.5(4) ?
    C6 C5 H5 . . 119.3 ?
    C1 C6 C7 . . 123.5(3) ?
    C5 C6 C1 . . 119.4(3) ?
    C5 C6 C7 . . 116.9(3) ?
    N2 C7 C6 . . 127.2(3) ?
    N2 C7 H7 . . 116.4 ?
    C6 C7 H7 . . 116.4 ?
    C9 C8 N2 . . 120.2(3) ?
    C11 C8 N2 . . 119.7(3) ?
    C11 C8 C9 . . 120.1(3) ?
    C8 C9 H9 . . 120.3 ?
    C10 C9 C8 . . 119.4(4) ?
    C10 C9 H9 . . 120.3 ?
    C9 C10 H10 . . 119.0 ?
    C9 C10 C13 . . 122.1(4) ?
    C13 C10 H10 . . 119.0 ?
    C8 C11 H11 . . 120.3 ?
    C8 C11 C12 . . 119.5(4) ?
    C12 C11 H11 . . 120.3 ?
    C11 C12 H12 . . 119.3 ?
    C11 C12 C13 . . 121.4(3) ?
    C13 C12 H12 . . 119.3 ?
    C10 C13 C12 . . 117.5(3) ?
    C10 C13 C14 . . 122.0(4) ?
    C12 C13 C14 . . 120.5(4) ?
    C13 C14 H14A . . 109.5 ?
    C13 C14 H14B . . 109.5 ?
    C13 C14 H14C . . 109.5 ?
    H14A C14 H14B . . 109.5 ?
    H14A C14 H14C . . 109.5 ?
    H14B C14 H14C . . 109.5 ?
loop_
    _geom_torsion_atom_site_label_1
    _geom_torsion_atom_site_label_2
    _geom_torsion_atom_site_label_3
    _geom_torsion_atom_site_label_4
    _geom_torsion_site_symmetry_1
    _geom_torsion_site_symmetry_2
    _geom_torsion_site_symmetry_3
    _geom_torsion_site_symmetry_4
    _geom_torsion
    _geom_torsion_publ_flag
    Pd1 O1 C1 C2 . . . . -164.1(3) ?
    Pd1 O1 C1 C6 . . . . 19.8(5) ?
    Pd1 N2 C7 C6 . . . . -3.2(5) ?
    Pd1 N2 C8 C9 . . . . 61.7(4) ?
    Pd1 N2 C8 C11 . . . . -118.1(3) ?
    O1 C1 C2 C3 . . . . -177.4(4) ?
    O1 C1 C6 C5 . . . . 175.3(4) ?
    O1 C1 C6 C7 . . . . 0.8(6) ?
    N2 C8 C9 C10 . . . . -179.5(4) ?
    N2 C8 C11 C12 . . . . 178.0(3) ?
    C1 C2 C3 C4 . . . . 2.0(7) ?
    C1 C6 C7 N2 . . . . -9.7(6) ?
    C2 C1 C6 C5 . . . . -0.8(5) ?
    C2 C1 C6 C7 . . . . -175.3(3) ?
    C2 C3 C4 C5 . . . . -1.1(7) ?
    C3 C4 C5 C6 . . . . -0.8(7) ?
    C4 C5 C6 C1 . . . . 1.8(6) ?
    C4 C5 C6 C7 . . . . 176.6(4) ?
    C5 C6 C7 N2 . . . . 175.7(4) ?
    C6 C1 C2 C3 . . . . -1.0(6) ?
    C7 N2 C8 C9 . . . . -123.2(4) ?
    C7 N2 C8 C11 . . . . 56.9(4) ?
    C8 N2 C7 C6 . . . . -178.1(3) ?
    C8 C9 C10 C13 . . . . 1.5(7) ?
    C8 C11 C12 C13 . . . . 1.5(6) ?
    C9 C8 C11 C12 . . . . -1.8(5) ?
    C9 C10 C13 C12 . . . . -1.8(6) ?
    C9 C10 C13 C14 . . . . 179.1(4) ?
    C11 C8 C9 C10 . . . . 0.4(6) ?
    C11 C12 C13 C10 . . . . 0.3(6) ?
    C11 C12 C13 C14 . . . . 179.4(4) ?
_shelx_space_group_comment
;
The symmetry employed for this shelxl refinement is uniquely defined
by the following loop, which should always be used as a source of
symmetry information in preference to the above space-group names.
They are only intended as comments.
;
_shelx_estimated_absorpt_T_min     0.806
_shelx_estimated_absorpt_T_max     0.871
_shelx_hkl_file
;
   2   0   0  326.77   12.20
  -2   0   0  312.47   12.10
  -3   0   0 1564.84   47.70
   3   0   0 1519.35   47.50
   4   0   0  340.57   15.10
  -4   0   0  294.07   14.40
  -5   0   0  341.87   10.50
  -5   0   0  337.07   16.60
  -5   0   0  319.77   10.30
   6   0   0 1047.50   39.00
  -6   0   0 1046.80   39.00
  -7   0   0  698.13   30.60
   7   0   0  715.73   30.90
   8   0   0  231.78    8.30
   8   0   0  221.48    8.50
  -8   0   0  226.58    6.90
  -8   0   0  237.38    8.40
  -8   0   0  223.58    8.50
   8   0   0  229.28    8.40
   8   0   0  230.38   16.80
  -8   0   0  214.58    8.40
  -8   0   0  238.98   16.70
  -8   0   0  232.78    6.90
   9   0   0  116.39    5.60
  -9   0   0  110.79    5.30
   9   0   0  116.79    5.70
  -9   0   0  110.09    5.30
  -9   0   0  105.19    5.50
   9   0   0  106.89    5.40
  -9   0   0  113.39    3.60
   9   0   0  116.99   13.30
  -9   0   0  106.49    3.50
  10   0   0   58.19    4.10
  10   0   0   65.69    4.70
 -10   0   0   59.09    4.30
  10   0   0   80.99   19.50
  10   0   0   67.29    4.50
 -10   0   0   66.79    4.60
 -11   0   0   51.69    4.30
  11   0   0   47.40   12.30
  11   0   0   52.09    4.30
  11   0   0   56.89    4.60
  11   0   0   55.09    4.70
 -11   0   0   58.79    4.60
  12   0   0   -6.30   10.00
  12   0   0    2.60    1.80
  12   0   0    3.10    1.60
   2  -1   0   27.60    2.70
   2  -1   0   28.70    1.10
  -2  -1   0   29.10    1.20
   2  -1   0   23.50    1.40
  -2  -1   0   27.30    1.20
  -2  -1   0   24.50    1.20
   2  -1   0   25.00    1.30
   2   1   0   27.80    1.20
   2   1   0   21.90    2.60
  -2   1   0   23.90    1.30
  -2   1   0   28.90    1.10
   2   1   0   27.20    1.20
  -2   1   0   25.60    1.20
   3  -1   0  316.37   13.30
  -4  -1   0   43.20    2.40
   4  -1   0   44.50    2.20
   4  -1   0   41.00    1.60
   4  -1   0   48.20    5.30
  -4  -1   0   43.90    1.90
  -4  -1   0   42.90    2.10
   4  -1   0   41.50    2.30
  -4  -1   0   40.30    2.10
   4  -1   0   44.70    2.20
   4   1   0   40.50    5.00
   4   1   0   44.00    2.50
  -4   1   0   42.70    2.20
  -4   1   0   41.90    2.20
  -4   1   0   39.60    2.10
   4   1   0   44.50    2.10
   4   1   0   42.90    2.10
  -4   1   0   45.00    1.70
   5  -1   0    0.00    0.60
  -5  -1   0    0.30    0.70
   5  -1   0    0.50    0.70
  -5  -1   0    1.50    1.90
   5  -1   0    1.40    0.60
   5  -1   0    1.60    2.10
  -5  -1   0    1.10    0.50
  -5  -1   0   -0.60    0.60
   5   1   0    0.30    0.60
   5   1   0   -0.60    0.60
  -5   1   0    1.60    0.60
  -5   1   0   -1.10    0.60
   5   1   0    0.00    0.60
  -5   1   0    0.30    0.70
   5   1   0    1.70    2.10
  -6  -1   0    0.90    0.50
   6  -1   0    0.80    0.60
  -6  -1   0    2.00    0.90
   6  -1   0    0.50    0.80
  -6  -1   0    1.50    0.50
  -6  -1   0    0.70    0.80
  -6  -1   0    2.00    3.10
  -6  -1   0    0.60    0.80
   6  -1   0    4.10    3.10
   6  -1   0    1.20    0.90
   6   1   0    0.00    0.80
  -6   1   0    1.50    0.80
   6   1   0   12.10    7.50
   6   1   0    0.30    0.90
  -6   1   0    0.60    0.90
  -6   1   0    1.90    0.40
  -6   1   0    0.70    0.70
  -7  -1   0   26.10    2.50
   7  -1   0   21.40    2.40
  -7  -1   0   24.20    1.70
  -7  -1   0   19.00    2.40
  -7  -1   0   25.40    2.60
  -7  -1   0   37.10    7.70
   7  -1   0   26.90    2.60
  -7  -1   0   23.60    1.70
   7  -1   0   22.20    2.50
   7  -1   0   18.30    5.10
  -7   1   0   24.40    2.70
  -7   1   0   23.20    1.40
   7   1   0   24.20    6.50
   7   1   0   22.10    2.50
   7   1   0   24.10    2.50
  -7   1   0   21.80    2.50
  -7   1   0   22.10    2.40
   7   1   0   25.70    2.90
  -8  -1   0    1.80    0.60
  -8  -1   0    0.80    1.10
  -8  -1   0    1.20    0.50
   8  -1   0    0.60    0.90
   8  -1   0    3.20    4.40
   8  -1   0    1.40    1.10
  -8  -1   0    0.70    1.10
   8  -1   0   -0.30    1.10
  -8  -1   0    1.10    1.00
  -8  -1   0   -0.90    5.40
   8   1   0    9.20   10.60
  -8   1   0    1.10    1.00
   8   1   0    1.10    1.00
   8   1   0    1.70    1.10
  -8   1   0    0.00    1.00
  -8   1   0    0.70    0.40
  -8   1   0    0.60    0.40
   8   1   0    1.40    1.00
   9  -1   0    2.20    5.30
   9  -1   0    1.00    1.10
   9  -1   0    2.40    1.50
  -9  -1   0    0.40    0.50
  -9  -1   0   -0.60    1.20
  -9  -1   0    1.40    1.20
  -9  -1   0    1.80    0.60
  -9  -1   0    0.40    1.00
  -9  -1   0    6.00    5.30
   9   1   0   -0.90    1.20
   9   1   0    0.40    1.10
   9   1   0    6.30    5.90
  -9   1   0    1.10    1.10
   9   1   0    1.50    1.40
  -9   1   0   -1.30    1.10
  10  -1   0   10.60    9.60
  10  -1   0    1.50    1.20
 -10  -1   0    1.60    1.30
 -10  -1   0    0.20    1.30
 -10  -1   0    1.80    5.40
  10  -1   0    1.00    1.30
  10  -1   0    1.40    1.60
 -10  -1   0    1.80    1.30
 -10   1   0    1.80    1.50
  10   1   0   11.00    7.50
  10   1   0    1.30    1.50
  10   1   0    3.90    1.50
 -10   1   0    2.70    1.20
  10   1   0    1.00    1.30
  11  -1   0   -0.20    1.60
 -11  -1   0   -2.20    1.20
  11  -1   0   -2.80    7.20
 -11  -1   0   -1.20    1.40
  11  -1   0   -0.10    1.20
 -11  -1   0   -1.30    1.20
  11  -1   0   -1.10    1.30
  11   1   0   -3.20    1.20
  11   1   0    0.00    1.40
  11   1   0   -2.10    1.30
  11   1   0   -2.50    8.30
 -11   1   0    0.00    1.00
  12  -1   0   -1.40    1.60
  12  -1   0    0.20    1.30
  12  -1   0   15.00   22.40
  12   1   0    2.80    1.50
  12   1   0   -1.20    1.60
   0  -2   0  402.26   14.20
   0   2   0  510.85   14.80
   1  -2   0  568.54   17.60
  -1  -2   0  576.24   18.30
  -1   2   0  557.04   17.40
  -2  -2   0 1435.76   44.10
   2  -2   0 1484.65   43.20
   2   2   0 1472.75   44.10
   3  -2   0  328.37   13.50
   3  -2   0  338.67   13.50
  -3  -2   0  321.67   14.10
   3   2   0  348.07   14.40
  -4  -2   0  861.81   31.10
   4  -2   0  873.61   30.40
   5  -2   0  471.65   20.60
  -5  -2   0  466.65   21.20
   6  -2   0  218.58   13.70
  -6  -2   0  211.88    6.80
   6  -2   0  209.68    7.60
   6  -2   0  210.68    7.10
  -6  -2   0  223.48   14.40
  -6  -2   0  201.08    7.10
  -6  -2   0  214.88    7.80
  -6  -2   0  215.28    7.20
   6  -2   0  211.38    7.30
   6  -2   0  207.28    6.30
   6   2   0  218.28    7.80
  -6   2   0  184.38    7.30
   6   2   0  209.68   13.90
   6   2   0  207.28    7.10
  -6   2   0  212.48    6.40
  -6   2   0  204.88    7.10
   6   2   0  213.38    7.20
  -7  -2   0  192.68    6.50
  -7  -2   0  201.38   14.60
   7  -2   0  192.48    7.00
  -7  -2   0  195.78    7.10
   7  -2   0  208.38    7.50
  -7  -2   0  185.58    7.00
  -7  -2   0  189.78    6.40
   7  -2   0  195.08    7.20
   7  -2   0  189.48   13.90
  -7  -2   0  197.18    7.60
   7   2   0  200.48    7.60
  -7   2   0  197.88    7.00
  -7   2   0  194.98    6.00
   7   2   0  188.38    7.00
   7   2   0  205.68   14.80
  -7   2   0  188.98    7.20
   7   2   0  199.78    7.00
   8  -2   0  101.99    4.90
  -8  -2   0  100.89    5.30
  -8  -2   0  100.49    4.70
  -8  -2   0  106.09    4.00
   8  -2   0  104.89    5.30
  -8  -2   0  101.59    4.80
  -8  -2   0  102.09    4.00
   8  -2   0  103.49   11.50
   8  -2   0  105.19    4.70
   8   2   0  101.69    4.80
   8   2   0  102.59   11.90
  -8   2   0  100.39    3.40
  -8   2   0  101.59    4.70
  -8   2   0  103.09    5.10
   8   2   0  100.19    5.30
   8   2   0  101.69    4.80
   9  -2   0  227.08    8.50
   9  -2   0  224.88    8.90
  -9  -2   0  220.98    7.10
   9  -2   0  203.58   16.70
  -9  -2   0  213.08    8.20
  -9  -2   0  218.28    8.10
  -9  -2   0  207.38   17.40
   9  -2   0  212.78    8.10
   9  -2   0  202.68   16.70
  -9  -2   0  213.08    7.10
  -9  -2   0  201.78    8.70
  -9   2   0  212.68    8.10
   9   2   0  231.98    8.40
   9   2   0  221.88    8.90
  -9   2   0  217.08    8.70
   9   2   0  216.98    8.20
  10  -2   0   43.90    3.60
  10  -2   0   35.70    9.10
 -10  -2   0   31.80    4.00
  10  -2   0   40.90    4.40
 -10  -2   0   44.80   11.40
 -10  -2   0   40.10    3.70
  10  -2   0   40.10    3.90
 -10  -2   0   49.40    3.60
  10   2   0   42.60    3.70
  10   2   0   71.49   15.10
  10   2   0   40.60    4.20
 -10   2   0   41.70    3.90
 -10   2   0   43.40    3.60
  10   2   0   38.40    3.90
 -11  -2   0   77.29   14.40
  11  -2   0   31.70   10.40
 -11  -2   0   56.09    5.00
 -11  -2   0   55.99    4.20
  11  -2   0   53.39    4.20
  11  -2   0   54.19    4.30
  11  -2   0   62.89    4.90
  11   2   0   59.69    4.90
  11   2   0   47.50    4.20
  11   2   0   53.79    4.50
 -12  -2   0   76.69    5.20
  12  -2   0   51.89   13.80
  12  -2   0   74.79    5.70
  12   2   0   74.79    5.40
  12   2   0   75.09    5.70
   0  -3   0    0.00    0.30
   0  -3   0    1.10    0.80
   0  -3   0   -0.10    0.10
   0  -3   0    0.10    0.30
   0   3   0    0.20    0.20
   0   3   0    0.00    0.20
   0   3   0    0.20    0.80
  -1  -3   0   65.19    2.60
   1  -3   0   62.89    3.90
   1  -3   0   66.89    2.60
  -1  -3   0   64.39    4.30
   1  -3   0   66.59    2.00
   1  -3   0   63.79    2.50
  -1  -3   0   63.39    2.30
  -1  -3   0   69.49    2.50
   1  -3   0   64.39    2.30
  -1   3   0   63.79    2.60
  -1   3   0   63.79    2.30
   1   3   0   65.39    2.50
  -1   3   0   62.59    1.90
  -1   3   0   63.69    2.40
   1   3   0   65.99    2.60
  -1   3   0   61.39    3.80
   1   3   0   61.29    2.30
  -2  -3   0  148.39    4.80
   2  -3   0  152.58    7.20
  -2  -3   0  140.19    7.70
  -2  -3   0  151.88    5.10
   2   3   0  149.19    5.00
   2   3   0  147.79    4.70
  -2   3   0  146.29    6.90
  -2   3   0  153.58    4.90
   3  -3   0    1.70    0.60
   3  -3   0    1.90    0.50
   3  -3   0    2.50    0.30
  -3  -3   0    4.30    2.00
   3  -3   0    4.30    1.80
  -3  -3   0    1.70    0.60
  -3  -3   0    1.50    0.50
  -3  -3   0    2.00    0.40
   3  -3   0    2.70    0.50
  -3   3   0    1.80    0.50
   3   3   0    2.40    0.50
  -3   3   0    2.10    0.50
   3   3   0    2.40    0.40
  -3   3   0    1.90    0.30
   3   3   0    7.20    2.80
   3   3   0    1.70    0.60
   3   3   0    0.80    0.60
   4  -3   0    1.00    0.30
  -4  -3   0   -0.40    0.50
   4  -3   0    0.60    1.60
  -4  -3   0    0.00    0.30
  -4  -3   0    4.20    4.80
   4  -3   0   -0.80    0.50
  -4  -3   0   -0.20    0.40
   4  -3   0    0.40    0.40
   4  -3   0   -0.60    1.70
   4  -3   0   -0.60    0.50
  -4  -3   0    0.30    0.70
   4   3   0    0.40    0.40
  -4   3   0    0.40    0.30
   4   3   0   -0.40    0.40
   4   3   0   -0.60    0.60
  -4   3   0   -0.40    0.40
  -4   3   0   -0.10    0.50
   4   3   0    1.20    1.80
  -5  -3   0  105.49    4.10
   5  -3   0  108.29    8.60
   5  -3   0  104.59    4.30
   5  -3   0  105.09    3.80
   5  -3   0  104.99    4.60
  -5  -3   0  100.79    4.60
   5  -3   0  111.69    8.50
   5  -3   0  106.59    3.70
  -5  -3   0  103.19    4.10
  -5  -3   0  103.89    3.90
   5   3   0  107.19    3.90
  -5   3   0  102.59    3.80
   5   3   0  107.89    4.70
  -5   3   0  105.69    4.50
   5   3   0  102.49    4.10
  -5   3   0  105.19    3.70
   6  -3   0    2.60    0.60
  -6  -3   0    2.80    0.80
  -6  -3   0    2.90    2.50
  -6  -3   0    2.20    0.90
   6  -3   0    0.40    1.00
  -6  -3   0    2.30    0.80
  -6  -3   0    2.00    1.10
   6  -3   0    6.80    3.50
   6  -3   0    4.50    3.10
   6  -3   0    3.20    0.70
   6   3   0    9.30    4.60
   6   3   0    1.90    0.80
   6   3   0    2.30    0.90
  -6   3   0    1.80    0.60
   6   3   0    1.80    1.00
  -6   3   0    2.70    0.70
  -6   3   0    3.90    1.00
   7  -3   0   -0.30    0.90
  -7  -3   0    1.60    1.00
   7  -3   0    1.20    3.90
  -7  -3   0    7.70    4.30
  -7  -3   0    1.30    1.10
   7  -3   0    1.90    0.50
   7  -3   0    2.00    3.80
  -7  -3   0    0.10    0.80
  -7  -3   0    1.60    0.80
   7  -3   0    1.80    1.10
   7  -3   0    2.00    0.70
   7   3   0    1.70    1.10
  -7   3   0    1.10    0.50
   7   3   0    0.00    1.00
   7   3   0    4.20    3.80
  -7   3   0    1.30    0.70
  -7   3   0    1.30    1.00
   7   3   0    0.50    0.80
  -8  -3   0   44.80    3.30
  -8  -3   0   46.30    2.90
  -8  -3   0   47.00    3.80
   8  -3   0   42.50    3.60
  -8  -3   0   46.80    3.40
   8  -3   0   40.40    8.40
  -8  -3   0   33.20    7.80
   8  -3   0   47.80    3.10
   8  -3   0   53.79    3.80
  -8  -3   0   43.20    2.70
   8  -3   0   32.60    6.70
   8   3   0   44.50    3.30
   8   3   0   43.40    3.40
  -8   3   0   40.40    3.00
  -8   3   0   45.70    2.10
   8   3   0   57.89   12.90
   8   3   0   45.90    3.90
  -8   3   0   48.90    3.60
   9  -3   0    8.00    1.60
  -9  -3   0    7.80    6.70
   9  -3   0    6.00    5.60
  -9  -3   0    8.40    1.20
  -9  -3   0   10.30    1.50
  -9  -3   0    9.20    1.90
  -9  -3   0    8.90    1.10
   9  -3   0   11.70    6.20
   9  -3   0    5.90    1.70
   9   3   0   12.70    6.60
   9   3   0    8.50    1.60
   9   3   0    8.70    1.90
  -9   3   0    7.00    1.30
  -9   3   0    9.60    1.90
   9   3   0    9.10    1.80
  10  -3   0    1.20    1.60
 -10  -3   0    3.60    5.30
 -10  -3   0    3.80    1.30
  10  -3   0    5.00    6.90
  10  -3   0    3.60    1.20
 -10  -3   0    1.10    1.50
  10  -3   0    3.00    1.40
 -10   3   0    3.20    1.70
 -10   3   0    2.20    1.00
  10   3   0    3.00    1.40
  10   3   0   16.40    8.50
  10   3   0    2.70    1.50
  10   3   0    4.80    1.50
  11  -3   0   12.50    9.10
  11  -3   0    7.20    2.20
 -11  -3   0    3.30    1.40
 -11  -3   0   16.80   10.80
  11  -3   0    3.60    1.60
  11  -3   0    4.10    1.50
  11   3   0    4.30    1.60
  11   3   0    5.80    1.60
  11   3   0    6.60    1.70
  12  -3   0    3.70    9.80
 -12  -3   0    7.50    1.80
  12  -3   0    7.60    2.40
  12   3   0   10.10    2.20
  12   3   0    9.00    2.00
   0  -4   0 4398.76  121.39
   0   4   0 4219.98  120.89
   1  -4   0 1563.54   47.40
  -1  -4   0 1633.74   48.50
  -1   4   0 1611.64   47.20
   1   4   0 1591.04   50.99
   2  -4   0  758.62   24.90
  -2  -4   0  750.72   26.10
  -2   4   0  765.22   24.70
   3  -4   0  406.16   15.90
  -3  -4   0  409.86   17.30
  -4  -4   0  978.70   35.00
   4  -4   0  957.30   33.10
   4   4   0 1002.80   35.30
  -5  -4   0  802.12   31.40
   5  -4   0  784.32   29.50
   5  -4   0  811.22   30.10
   5   4   0  785.42   31.30
   6  -4   0  316.07   16.70
   6  -4   0  318.37   10.50
   6  -4   0  317.77    9.70
   6  -4   0  321.47   10.70
   6  -4   0  326.47   17.40
  -6  -4   0  322.27   11.00
   6  -4   0  317.07    9.70
  -6  -4   0  321.67   10.30
   6   4   0  316.27   10.90
   6   4   0  322.87   10.20
   6   4   0  311.97   17.90
  -6   4   0  315.97    9.60
  -6   4   0  307.87   10.60
  -6   4   0  318.37    9.80
   6   4   0  313.07    9.80
   7  -4   0  539.35   25.90
  -7  -4   0  559.24   28.10
  -7  -4   0  604.44   17.80
   7  -4   0  565.74   26.80
  -7  -4   0  626.34   18.90
   7  -4   0  567.54   18.10
   7   4   0  682.13   32.50
  -7   4   0  576.94   18.30
  -7   4   0  609.84   17.20
   8  -4   0  253.57    9.40
  -8  -4   0  242.08    9.60
  -8  -4   0  240.88    8.40
  -8  -4   0  246.98   18.30
  -8  -4   0  257.17    8.80
   8  -4   0  230.98    7.40
  -8  -4   0  233.28    8.20
   8  -4   0  235.48    8.10
   8  -4   0  215.38   16.00
   8  -4   0  219.08   16.50
   8  -4   0  227.28    8.80
   8   4   0  249.28    8.40
   8   4   0  235.58    8.60
  -8   4   0  240.48    9.10
   8   4   0  249.78    9.60
   8   4   0  253.97   18.30
  -8   4   0  234.08    8.00
  -8   4   0  238.38    7.50
   9  -4   0   13.60    2.30
  -9  -4   0   22.20    7.90
  -9  -4   0   10.60    1.70
   9  -4   0   12.40    1.50
  -9  -4   0    9.00    1.30
   9  -4   0   10.20    1.70
   9  -4   0   22.60    7.50
  -9  -4   0    8.30    1.30
  -9   4   0   10.60    1.30
   9   4   0    9.90    2.00
  -9   4   0   10.90    1.90
   9   4   0   25.10   10.80
   9   4   0   11.70    1.70
  -9   4   0   11.10    1.50
 -10  -4   0   64.79    4.40
  10  -4   0   61.49    4.60
 -10  -4   0   56.59    5.10
  10  -4   0   63.19   11.50
  10  -4   0   59.69    3.80
  10  -4   0   61.99    5.10
 -10  -4   0   44.50   11.30
  10   4   0   65.49    4.20
  10   4   0   56.99    5.00
  10   4   0   60.99    4.30
  11  -4   0   42.90   11.30
 -11  -4   0   64.69    4.70
  11  -4   0   68.99    5.70
  11   4   0   72.49    5.60
  11   4   0   64.29    4.50
  12  -4   0    5.80   11.60
  12  -4   0    5.80    2.40
  12   4   0    9.90    2.40
   0  -5   0   -0.20    0.30
   0  -5   0    1.30    1.50
   0  -5   0    0.70    0.60
   0  -5   0   -0.10    0.40
   0  -5   0   -0.80    0.50
   0   5   0   -1.30    1.60
   0   5   0   -0.50    0.30
   0   5   0    0.20    0.70
   0   5   0   -0.80    0.40
   1  -5   0   20.90    3.60
  -1  -5   0   16.90    1.80
  -1  -5   0   15.60    1.50
  -1  -5   0   17.50    3.30
  -1  -5   0   15.40    0.60
  -1  -5   0   14.80    1.40
   1  -5   0   15.10    1.70
   1  -5   0   13.10    1.20
   1  -5   0   14.00    1.00
   1   5   0   12.90    1.30
   1   5   0   13.30    1.40
   1   5   0   12.80    2.50
   1   5   0   14.10    0.60
  -1   5   0   12.50    0.90
   1   5   0   15.40    1.70
  -1   5   0   12.90    1.80
  -1   5   0   14.30    2.50
   2  -5   0   -0.40    0.50
   2  -5   0    0.40    1.30
  -2  -5   0   -1.20    1.00
   2  -5   0   -0.70    0.50
  -2  -5   0   -0.30    0.60
  -2  -5   0   -0.20    0.40
   2  -5   0   -0.80    0.40
   2   5   0   -0.60    0.50
  -2   5   0   -0.90    0.50
   2   5   0   -0.10    0.50
   2   5   0   -0.50    0.60
  -2   5   0    0.30    1.40
  -2   5   0   -0.70    0.50
  -2   5   0   -1.30    0.50
   3  -5   0   48.70    2.60
   3  -5   0   42.50    2.50
  -3  -5   0   47.60    5.60
  -3  -5   0   44.30    2.90
   3  -5   0   43.80    4.70
  -3  -5   0   48.90    2.40
   3  -5   0   44.90    2.60
  -3  -5   0   49.60    2.90
   3   5   0   49.60    2.40
   3   5   0   52.09    2.90
   3   5   0   51.99    5.80
   3   5   0   47.60    1.50
   3   5   0   49.10    1.50
  -3   5   0   40.00    2.40
  -3   5   0   42.10    4.50
  -3   5   0   43.10    2.60
   3   5   0   49.80    2.80
  -4  -5   0  109.19    4.20
  -4  -5   0  105.39    4.80
   4  -5   0  103.09    4.40
   4  -5   0  100.29    7.60
   4  -5   0  101.99    4.20
  -4  -5   0  107.49    4.60
  -4  -5   0  104.89    8.80
   4  -5   0  110.89    4.50
   4   5   0  107.19    4.50
   4   5   0  115.29    9.20
   4   5   0  109.69    4.20
  -4   5   0   97.99    4.30
   4   5   0  103.49    4.80
   4   5   0  103.19    3.40
  -4   5   0  106.59    4.30
   5  -5   0   22.80    2.20
   5  -5   0   27.80    4.70
   5  -5   0   19.20    1.10
  -5  -5   0   19.90    2.00
  -5  -5   0   17.80    2.10
   5  -5   0   18.60    2.30
   5  -5   0   16.00    2.10
  -5  -5   0   23.20    5.70
   5  -5   0   17.30    1.80
   5   5   0   30.20    6.60
   5   5   0   17.70    1.80
   5   5   0   16.10    1.90
   5   5   0   18.90    2.30
   5   5   0   16.90    1.40
  -5   5   0   21.40    1.90
  -6  -5   0   72.69    4.40
  -6  -5   0   75.69    9.10
   6  -5   0   73.39    4.30
   6  -5   0   80.79    8.50
   6  -5   0   70.99    2.90
   6  -5   0   78.59    4.00
   6  -5   0   77.09    3.40
   6  -5   0   77.69    4.10
  -6  -5   0   81.69    3.80
  -6  -5   0   76.19    4.00
   6  -5   0   71.59    8.10
   6   5   0   77.59    3.70
   6   5   0   76.79    4.40
  -6   5   0   76.49    2.90
  -6   5   0   73.79    4.10
  -6   5   0   77.09    3.50
   6   5   0   76.79    3.20
   7  -5   0   51.59    2.80
  -7  -5   0   55.29    3.50
   7  -5   0   43.20    7.40
   7  -5   0   54.39    3.80
   7  -5   0   50.59    8.80
  -7  -5   0   53.89    4.30
   7  -5   0   48.00    3.80
   7  -5   0   51.59    2.60
   7  -5   0   50.69    3.60
  -7  -5   0   59.19   10.80
  -7  -5   0   57.79    3.50
   7   5   0   51.59    2.80
   7   5   0   52.69    3.40
   7   5   0   43.80    9.20
   7   5   0   57.79    4.20
  -7   5   0   51.29    2.50
  -7   5   0   53.29    2.90
  -7   5   0   49.20    3.60
  -8  -5   0    2.70    1.00
   8  -5   0    2.80    1.60
  -8  -5   0    3.90    1.60
   8  -5   0    9.10    5.50
   8  -5   0    4.80    1.40
   8  -5   0    4.60    0.90
   8  -5   0    4.80    0.90
  -8  -5   0    1.60    1.10
   8  -5   0    7.40    5.10
  -8  -5   0    9.90   11.30
   8  -5   0    2.30    1.20
   8   5   0   18.70   14.70
  -8   5   0    3.70    1.40
  -8   5   0    3.40    0.80
   8   5   0    3.60    1.40
  -8   5   0    3.70    0.80
   8   5   0    1.70    1.20
   8   5   0    4.40    1.00
   9  -5   0   -0.70    1.10
   9  -5   0   -2.30    1.10
   9  -5   0    8.60    6.50
   9  -5   0    0.00    0.70
  -9  -5   0    0.80    0.80
  -9  -5   0    1.90   12.00
  -9  -5   0   -0.50    1.00
  -9  -5   0    0.20    0.90
   9  -5   0   -2.50    1.30
  -9  -5   0   -2.20    1.20
   9   5   0    1.20    5.00
   9   5   0   -2.30    1.10
  -9   5   0   -2.30    1.30
   9   5   0   -0.90    1.20
   9   5   0   -1.00    0.90
  10  -5   0    9.70    6.90
 -10  -5   0    0.00    1.10
  10  -5   0    0.20    1.60
  10  -5   0    0.90    1.50
  10  -5   0    1.80    1.40
  10   5   0   -0.60    1.10
  10   5   0   -1.50    1.30
  10   5   0   -1.40    1.20
  11  -5   0    9.90    8.80
 -11  -5   0   -1.80    1.20
  11  -5   0   -0.70    1.30
  11  -5   0   -0.90    1.80
  11   5   0   -0.10    1.60
  12  -5   0    2.10    1.80
  12  -5   0    1.60    2.20
  12   5   0    1.20    1.60
   0  -6   0  561.84   20.90
   0   6   0  534.25   20.20
  -1  -6   0 1692.93   52.69
   1  -6   0 1654.43   51.59
  -1   6   0 1685.13   50.99
   1   6   0 1679.23   52.09
   2  -6   0 1387.36   44.60
  -2  -6   0 1447.46   46.60
  -2   6   0 1417.16   43.90
   2   6   0 1407.36   51.89
  -3  -6   0  743.23   28.30
   3  -6   0  765.22   26.60
  -3   6   0  775.92   26.00
   3   6   0  634.24   27.80
  -4  -6   0  473.15   14.30
   4  -6   0  455.95   19.00
  -4  -6   0  439.76   20.70
  -4  -6   0  406.46   14.00
  -5  -6   0   70.99    4.40
   5  -6   0   76.99    4.10
   5  -6   0   74.99    3.90
  -5  -6   0   78.79    3.80
   5  -6   0   70.89    7.40
   5  -6   0   73.99    3.70
  -5  -6   0   71.09    8.60
  -5  -6   0   72.69    4.10
   5   6   0   74.29    4.40
   5   6   0   75.99    4.00
   5   6   0   77.89    2.70
   5   6   0   76.59    2.70
  -5   6   0   80.39    3.80
   5   6   0   85.79    9.30
   5   6   0   72.69    3.70
  -5   6   0   65.39    3.90
   6  -6   0   46.00    7.70
   6  -6   0   37.20    1.50
   6  -6   0   48.00    7.20
   6  -6   0   36.40    3.30
   6  -6   0   41.10    3.20
  -6  -6   0   61.09   10.60
   6  -6   0   38.30    3.10
  -6  -6   0   40.30    3.80
  -6  -6   0   34.90    3.10
  -6  -6   0   38.50    3.00
   6  -6   0   36.10    2.70
   6   6   0   40.70    3.50
   6   6   0   45.90    9.00
  -6   6   0   39.40    2.80
   6   6   0   40.80    2.10
  -6   6   0   31.70    3.20
   6   6   0   32.10    2.90
  -7  -6   0  245.08   17.80
   7  -6   0  251.27    8.50
   7  -6   0  260.57    9.60
  -7  -6   0  262.97    9.40
   7  -6   0  260.27    9.60
  -7  -6   0  266.37    9.20
   7  -6   0  258.67   16.40
   7  -6   0  232.18   16.10
  -7  -6   0  262.77   10.10
   7  -6   0  266.07    9.60
   7  -6   0  251.57    7.70
   7   6   0  261.07    8.20
   7   6   0  233.28   17.60
   7   6   0  269.27   10.10
   7   6   0  261.27    9.10
  -7   6   0  255.27    8.70
  -7   6   0  254.97    9.60
   8  -6   0  213.68    8.30
   8  -6   0  207.68    7.50
  -8  -6   0  177.88    8.50
  -8  -6   0  210.08    8.00
   8  -6   0  199.48    6.50
  -8  -6   0  208.28    7.80
  -8  -6   0  194.98   17.00
   8  -6   0  202.28    8.50
   8  -6   0  197.28   16.00
   8  -6   0  202.38    8.20
   8   6   0  208.98    7.00
   8   6   0  203.28    8.60
  -8   6   0  202.88    8.30
   8   6   0  215.28   18.20
  -8   6   0  185.08    7.00
   8   6   0  206.18    7.80
   9  -6   0   64.89    4.70
   9  -6   0   68.99    5.00
  -9  -6   0   64.99    5.10
  -9  -6   0   60.79    5.10
   9  -6   0   47.70    8.80
   9  -6   0   77.49    5.10
  -9  -6   0   65.19    4.30
  -9   6   0   67.79    5.00
   9   6   0   66.79    4.30
   9   6   0   73.69    5.40
   9   6   0   70.89    3.70
  10  -6   0   38.40   10.60
  10  -6   0   18.80    2.60
  10  -6   0   18.90    2.40
 -10  -6   0   14.40    1.90
  10   6   0   16.30    2.10
  10   6   0   20.90    2.90
  11  -6   0    9.90    2.00
  11  -6   0    5.00    9.70
 -11  -6   0   13.60    2.00
  11  -6   0   12.20    2.60
  11   6   0   13.20    2.60
   0  -7   0    0.30    1.70
   0   7   0    1.00    2.50
   1  -7   0    5.80    0.70
  -1  -7   0    4.60    0.90
  -1  -7   0    6.30    0.90
   1  -7   0    3.40    0.90
  -1  -7   0    4.80    1.10
   1  -7   0    5.10    0.70
   1  -7   0   10.70    3.40
  -1  -7   0   10.70    3.20
   1  -7   0    4.40    1.10
  -1   7   0    5.40    0.60
   1   7   0    3.20    1.00
  -1   7   0   12.70    3.40
   1   7   0    5.70    0.80
   1   7   0    3.70    0.90
  -1   7   0    6.30    0.80
   1   7   0    8.30    3.10
  -1   7   0    4.60    1.10
  -1   7   0    3.70    0.90
   2  -7   0    0.70    0.70
  -2  -7   0    0.80    0.70
   2  -7   0    1.70    0.30
  -2  -7   0    0.50    0.80
   2  -7   0    2.70    2.20
   2  -7   0    1.20    0.60
   2  -7   0    0.60    0.90
  -2  -7   0    3.90    2.60
  -2  -7   0    1.70    1.00
   2   7   0    1.00    0.80
  -2   7   0    1.30    0.80
   2   7   0    3.20    2.70
   2   7   0   -0.60    0.90
  -2   7   0    4.40    2.60
   2   7   0    0.10    0.70
  -2   7   0    0.20    0.80
  -2   7   0    0.80    0.70
  -3  -7   0    8.80    1.50
  -3  -7   0   10.10    1.20
   3  -7   0    8.50    1.10
   3  -7   0    8.00    1.30
   3  -7   0    9.30    1.20
  -3  -7   0   10.40    1.50
   3   7   0    6.30    1.20
   3   7   0    9.50    1.10
  -3   7   0    7.20    1.40
   3   7   0    7.60    1.30
  -3   7   0    9.60    1.30
   4  -7   0   25.20    2.40
  -4  -7   0   23.80    5.40
   4  -7   0   32.80    5.60
  -4  -7   0   24.20    2.20
  -4  -7   0   21.20    2.60
  -4  -7   0   23.10    2.70
   4  -7   0   23.40    2.70
   4  -7   0   21.80    2.50
   4   7   0   19.90    2.70
  -4   7   0   21.20    2.30
  -4   7   0   23.70    2.50
   4   7   0   25.50    2.40
   4   7   0   24.80    2.70
  -5  -7   0  101.29   10.50
   5  -7   0   96.69    9.00
   5  -7   0  101.09    4.90
  -5  -7   0   95.49    5.10
   5  -7   0  101.69    4.80
  -5  -7   0  108.69    4.70
   5  -7   0   97.79    4.70
  -5  -7   0  100.19    5.20
  -5   7   0  100.59    4.80
   5   7   0  103.89    5.20
   5   7   0  102.49   10.70
   5   7   0   95.59    5.00
  -5   7   0  101.69    4.90
   5   7   0   96.09    4.40
   6  -7   0    6.20    4.10
  -6  -7   0    1.30    4.20
   6  -7   0   -2.20    0.90
  -6  -7   0   -1.20    1.10
   6  -7   0    1.60    1.10
  -6  -7   0   -1.00    0.90
   6  -7   0    2.50    1.20
   6  -7   0    0.00    1.20
  -6  -7   0   -1.10    1.10
  -6   7   0   -0.50    1.00
   6   7   0   -0.40    0.50
  -6   7   0   -1.50    1.20
   6   7   0   -0.20    0.40
   6   7   0    1.60    4.60
   6   7   0   -0.70    1.20
   6   7   0   -1.10    0.90
   7  -7   0    2.40    4.40
   7  -7   0    0.30    1.10
   7  -7   0   -0.90    1.10
   7  -7   0    3.00    4.40
   7  -7   0   -0.80    0.90
  -7  -7   0   -1.10    1.10
  -7  -7   0    0.40    1.10
  -7  -7   0   -1.50    0.90
  -7  -7   0   -4.80    4.90
   7  -7   0   -0.50    1.20
   7   7   0    3.30    4.80
   7   7   0   -0.70    0.60
   7   7   0    1.10    1.30
   7   7   0   -0.40    0.50
  -7   7   0   -1.10    0.80
  -7   7   0   -0.90    1.00
  -8  -7   0    2.20    1.10
  -8  -7   0    2.00    1.30
   8  -7   0    2.10    1.40
  -8  -7   0    1.10    1.40
   8  -7   0    2.20    1.40
   8  -7   0    3.60    1.60
   8  -7   0    6.30    5.80
   8   7   0    1.50    0.80
  -8   7   0    3.10    1.00
  -8   7   0    2.50    1.30
   8   7   0    1.60    1.20
   8   7   0    4.30    1.50
   9  -7   0    3.30    6.10
   9  -7   0    3.30    1.60
  -9  -7   0    5.30    1.50
   9  -7   0    4.60    1.60
   9  -7   0    3.50    1.80
   9   7   0    7.70    2.10
   9   7   0    4.70    1.50
 -10  -7   0   -2.70    1.20
  10  -7   0   -1.20    1.40
  10  -7   0   -2.00    1.80
  10  -7   0   -0.60    7.30
  10   7   0   -0.70    1.60
  11  -7   0   -3.00    1.90
  11  -7   0   -2.20    1.50
  11   7   0    0.30    1.60
   0  -8   0  517.05   21.80
   0   8   0  537.15   16.00
   0   8   0  519.15   21.20
   1  -8   0  405.56   12.00
   1  -8   0  422.36   18.40
   1  -8   0  415.66   13.00
  -1  -8   0  408.26   12.80
  -1  -8   0  422.26   13.70
  -1  -8   0  411.06   12.70
  -1  -8   0  419.86   19.10
   1   8   0  415.46   12.90
   1   8   0  390.96   18.10
  -1   8   0  409.56   11.90
  -1   8   0  401.16   12.90
  -1   8   0  407.66   12.10
  -1   8   0  388.26   17.30
   1   8   0  404.46   13.50
  -2  -8   0  299.07   10.10
  -2  -8   0  316.27   10.90
   2  -8   0  306.17   10.20
   2  -8   0  299.77   15.00
  -2  -8   0  302.97   10.00
  -2  -8   0  304.87   16.30
   2   8   0  302.87    9.90
  -2   8   0  295.27   10.60
   2   8   0  302.97   10.00
  -2   8   0  297.77    9.50
  -2   8   0  306.17   14.40
  -2   8   0  302.87   10.20
   2   8   0  295.17   15.70
   2   8   0  297.77   10.70
  -3  -8   0  420.36   13.40
  -3  -8   0  446.86   14.50
   3  -8   0  417.26   19.00
  -3  -8   0  433.16   13.90
   3  -8   0  436.16   13.70
  -3  -8   0  412.46   20.70
  -3   8   0  412.56   13.20
   3   8   0  428.06   13.40
  -3   8   0  426.36   14.00
  -3   8   0  421.86   18.10
   3   8   0  443.76   13.80
   3   8   0  419.86   21.70
   3   8   0  435.26   14.30
   4  -8   0  235.68    8.20
   4  -8   0  229.68    8.50
  -4  -8   0  216.98   15.00
  -4  -8   0  222.48    8.70
   4  -8   0  223.88   13.40
  -4  -8   0  242.28    9.20
   4  -8   0  223.68    8.40
  -4  -8   0  234.48    8.20
   4   8   0  229.88    8.20
  -4   8   0  233.58    8.20
   4   8   0  231.88    8.60
  -4   8   0  235.58    8.70
   4   8   0  246.08   19.40
   4   8   0  231.18    8.90
   5  -8   0  283.27   10.20
   5  -8   0  292.17   16.30
  -5  -8   0  292.07   10.80
  -5  -8   0  292.87   10.80
   5  -8   0  293.97   10.40
  -5  -8   0  285.47   18.20
  -5  -8   0  302.77   10.10
   5  -8   0  303.97   10.30
   5   8   0  283.47   18.00
   5   8   0  303.17   10.80
   5   8   0  295.47   10.70
   5   8   0  291.37   10.00
  -5   8   0  294.17   10.40
  -5   8   0  286.87   10.10
  -6  -8   0  206.88   16.40
  -6  -8   0  220.28    9.00
  -6  -8   0  218.28    9.10
   6  -8   0  212.78   14.50
   6  -8   0  213.88    8.10
   6  -8   0  214.88    8.50
  -6  -8   0  224.48    8.20
   6  -8   0  221.78    8.60
   6   8   0  197.48   16.20
  -6   8   0  197.38    8.30
  -6   8   0  222.28    8.30
   6   8   0  223.68    8.70
   6   8   0  218.88    8.00
   6   8   0  231.88    9.10
  -7  -8   0  107.19    5.10
   7  -8   0  111.59   11.70
   7  -8   0   99.59    5.70
  -7  -8   0   96.69    6.10
  -7  -8   0  100.69    5.60
   7  -8   0   99.79    5.50
   7  -8   0  108.09    5.60
   7  -8   0  104.89    5.10
   7   8   0  100.79    5.20
  -7   8   0  101.19    5.10
  -7   8   0   99.99    5.40
   7   8   0  105.59    6.00
   8  -8   0  145.39    7.20
   8  -8   0  134.69    6.80
  -8  -8   0  134.09    6.80
   8  -8   0  141.09   14.40
  -8  -8   0  132.19    9.50
   8  -8   0  135.69    6.80
  -8  -8   0  145.99    6.50
  -8   8   0  130.59    5.90
   8   8   0  133.39    7.10
   8   8   0  138.69    6.30
  -8   8   0  137.19    6.90
  -9  -8   0   64.79    4.70
   9  -8   0   67.19    5.00
   9  -8   0   65.59    5.50
   9   8   0   60.39    4.40
   9   8   0   70.39    5.60
 -10  -8   0   27.70    3.70
  10  -8   0   19.20    2.90
  10  -8   0   16.20    2.40
  10   8   0   18.20    2.70
   0  -9   0   -0.60    0.60
   0  -9   0   -0.60    2.60
   0   9   0   -3.20    3.30
   0   9   0   -1.60    0.70
   0   9   0   -0.80    0.50
   1  -9   0   -1.90    0.90
   1  -9   0   -0.90    0.50
  -1  -9   0   -2.30    2.10
  -1  -9   0   -1.40    0.70
  -1  -9   0   -1.60    1.00
  -1  -9   0   -0.60    0.70
   1  -9   0    2.10    2.70
   1  -9   0   -0.90    0.50
   1  -9   0   -1.80    0.70
   1   9   0   -0.70    0.70
   1   9   0   -2.30    3.60
  -1   9   0    6.00    3.50
  -1   9   0   -1.00    0.50
  -1   9   0   -1.70    1.00
   1   9   0   -1.90    0.70
  -2  -9   0   -1.00    2.40
  -2  -9   0   -0.30    0.80
  -2  -9   0    0.20    1.10
  -2  -9   0    0.50    1.00
   2  -9   0    0.50    0.70
   2  -9   0    1.90    0.40
   2  -9   0    1.10    1.00
   2  -9   0    1.50    1.10
   2  -9   0    4.10    3.70
  -2   9   0    1.10    1.00
   2   9   0    0.70    1.20
   2   9   0    1.30    1.00
   2   9   0    3.40    3.80
  -2   9   0   -0.20    0.80
  -2   9   0    2.40    1.30
  -2   9   0    7.20    3.50
   3  -9   0  112.59    5.60
  -3  -9   0  107.19   10.20
  -3  -9   0  116.69    6.00
   3  -9   0   98.19    5.10
  -3  -9   0  114.39    5.40
   3  -9   0  117.29    4.80
  -3  -9   0  111.39    5.00
   3  -9   0  108.19    9.30
   3   9   0  121.19    5.90
   3   9   0  113.09    5.20
  -3   9   0  111.79    4.80
  -3   9   0  113.19    5.60
  -3   9   0  119.09    9.00
   3   9   0  110.29   10.40
   3   9   0  112.09    5.20
   4  -9   0   10.90    4.70
  -4  -9   0    2.60    1.30
  -4  -9   0    5.20    1.30
  -4  -9   0    5.60    1.50
   4  -9   0    5.90    1.30
   4  -9   0    7.20    1.30
   4  -9   0    3.70    1.30
  -4  -9   0    3.70    4.40
   4   9   0    7.60    1.60
   4   9   0    7.40    1.70
  -4   9   0    5.10    1.30
   4   9   0    4.70    1.30
  -4   9   0    6.60    4.10
  -4   9   0    6.50    1.30
   5  -9   0   42.50    7.50
   5  -9   0   44.20    3.60
  -5  -9   0   48.40    4.40
  -5  -9   0   39.70    8.50
   5  -9   0   47.70    3.90
  -5  -9   0   42.70    4.20
   5  -9   0   49.00    3.80
  -5  -9   0   48.00    3.60
   5   9   0   45.00    3.90
  -5   9   0   47.00    3.60
   5   9   0   48.40    4.30
   5   9   0   34.40    7.50
   5   9   0   46.30    3.60
  -6  -9   0   42.50    3.30
   6  -9   0   35.70    3.60
  -6  -9   0   34.10    4.10
  -6  -9   0   37.10    3.90
   6  -9   0   40.00    3.80
   6  -9   0   34.80    3.50
  -6   9   0   34.70    3.60
   6   9   0   45.10    4.30
   6   9   0   37.00    3.40
  -6   9   0   41.30    3.70
   6   9   0   36.90    3.90
   7  -9   0   12.30    2.20
  -7  -9   0    6.80    1.90
   7  -9   0   11.90    2.00
  -7  -9   0    9.50    2.00
   7  -9   0   16.00    6.80
  -7  -9   0   11.30    1.70
  -7   9   0   11.90    1.80
   7   9   0   10.90    2.00
   7   9   0   10.50    1.70
  -7   9   0    9.60    1.80
   8  -9   0    5.20    1.90
  -8  -9   0    5.70    1.50
  -8  -9   0    2.90    1.70
   8  -9   0    6.70    1.80
   8  -9   0   14.00    6.70
   8   9   0    4.40    1.80
   8   9   0    3.90    1.50
   9  -9   0   -2.00    7.90
   9  -9   0   -1.30    1.80
   9  -9   0    1.40    1.50
  -9  -9   0   -0.30    1.30
   9   9   0   -1.80    1.60
  10  -9   0    1.60    1.70
  10  -9   0    2.30    2.00
  10   9   0    1.40    1.70
   0 -10   0  155.38    6.20
   0 -10   0  157.18   11.60
   0 -10   0  139.99    6.80
   0 -10   0  143.19    4.60
   0 -10   0  147.89    5.50
   0  10   0  142.59    6.10
   0  10   0  133.69    6.70
   0  10   0  148.69   11.00
  -1 -10   0  104.69   10.10
  -1 -10   0  108.59    5.20
   1 -10   0  121.69    4.20
   1 -10   0  116.59    4.20
  -1 -10   0  114.19    5.00
   1 -10   0  120.29    5.40
   1 -10   0  115.39    9.80
   1 -10   0  114.49    5.90
  -1 -10   0  115.49    6.10
   1  10   0  115.59    4.80
   1  10   0  108.19   10.30
  -1  10   0  113.99    5.30
  -1  10   0  116.39    4.10
   1  10   0  113.39    6.10
  -1  10   0  112.49    6.10
   1  10   0  111.99    5.20
  -1  10   0  123.39   10.00
  -1  10   0  119.49    4.30
  -2 -10   0  135.59    5.80
   2 -10   0  128.29    4.90
  -2 -10   0  124.79    6.50
  -2 -10   0  132.49    5.80
   2 -10   0  115.49   10.40
   2 -10   0  136.49    6.10
   2 -10   0  123.69    4.00
  -2 -10   0  136.59   11.60
   2 -10   0  128.69    6.30
   2  10   0  146.99   11.80
   2  10   0  136.29    5.60
   2  10   0  118.59    5.60
  -2  10   0  130.69    5.00
   2  10   0  132.49    6.60
  -2  10   0  143.29   10.60
  -2  10   0  129.79    6.40
  -2  10   0  122.49    5.80
   3 -10   0  550.24   25.20
   3 -10   0  611.34   18.80
   3 -10   0  606.24   17.90
  -3 -10   0  544.45   27.00
  -3 -10   0  581.74   19.60
  -3 -10   0  606.74   18.50
  -3 -10   0  591.44   18.80
   3 -10   0  592.44   19.10
   3  10   0  581.44   26.80
   3  10   0  613.74   18.60
   3  10   0  605.74   19.50
  -3  10   0  588.14   24.20
  -3  10   0  579.34   17.90
  -3  10   0  607.74   19.40
   3  10   0  622.14   18.70
   4 -10   0  430.06   14.10
  -4 -10   0  427.86   13.80
  -4 -10   0  385.06   14.10
   4 -10   0  386.96   14.00
   4 -10   0  416.66   13.40
   4 -10   0  391.56   27.70
  -4 -10   0  400.66   14.70
   4  10   0  489.55   35.20
   4  10   0  409.86   13.70
  -4  10   0  429.96   14.50
  -4  10   0  415.26   19.50
  -4  10   0  393.76   13.30
   4  10   0  408.86   14.50
   4  10   0  429.76   14.10
  -5 -10   0  100.39    6.00
   5 -10   0  102.79    5.60
   5 -10   0  104.39    5.40
   5 -10   0   98.29    5.70
  -5 -10   0   90.29    5.90
  -5 -10   0  105.79    5.30
   5  10   0  112.99    6.00
   5  10   0  102.69    5.30
  -5  10   0   98.99    5.30
   5  10   0  108.09    6.30
  -5  10   0  112.79    5.90
   6 -10   0   93.59    5.50
  -6 -10   0   93.09    5.20
   6 -10   0   91.69    5.30
   6 -10   0   92.29    5.30
  -6 -10   0   87.39    5.90
  -6 -10   0   84.19    5.80
   6  10   0   88.09    4.90
   6  10   0   86.39    5.60
  -6  10   0   87.39    5.10
   6  10   0   86.69    5.90
   7 -10   0   77.79    5.30
  -7 -10   0   71.29    5.70
  -7 -10   0   77.29    4.90
   7 -10   0   73.89    5.20
  -7  10   0   80.99    4.90
  -7  10   0   79.69    5.10
   7  10   0   75.99    4.90
   7  10   0   78.49    5.60
   8 -10   0   64.09   11.00
  -8 -10   0   44.90    4.20
   8 -10   0   49.00    4.80
  -8 -10   0   43.90    5.30
   8 -10   0   47.90    4.60
   8  10   0   50.99    5.00
   9 -10   0   22.90    3.10
  -9 -10   0   21.10    2.80
   9 -10   0   17.50    2.60
   9  10   0   21.40    3.00
   0 -11   0   -1.70    0.70
   0 -11   0   -1.20    0.90
   0 -11   0   -1.60    1.10
   0  11   0   -2.40    4.50
   0  11   0   -2.20    0.90
   0  11   0   -2.60    1.10
   0  11   0   -1.40    0.60
   1 -11   0   -1.80    0.80
   1 -11   0   -0.40    0.60
  -1 -11   0   -1.30    1.00
  -1 -11   0   -2.60    1.20
  -1  11   0   -1.90    1.30
   1  11   0   -2.30    1.10
  -1  11   0   -0.70    0.50
   1  11   0   -1.80    1.20
   1  11   0   -1.00    0.80
  -1  11   0   -0.90    4.30
  -1  11   0   -1.70    0.90
   1  11   0   -4.90    5.10
   2 -11   0    0.60    1.50
   2 -11   0    4.20    1.40
  -2 -11   0    2.30    1.60
  -2 -11   0    3.70    1.30
   2 -11   0    4.00    0.90
  -2 -11   0    3.30    1.30
  -2  11   0    1.50    0.90
   2  11   0    2.00    1.20
  -2  11   0   -0.30    4.30
   2  11   0    4.00    1.70
   2  11   0    2.20    1.10
  -2  11   0    3.70    1.50
   3 -11   0    1.20    0.90
  -3 -11   0    1.10    1.10
  -3 -11   0   -1.10    1.20
  -3 -11   0   -0.50    1.50
   3 -11   0    0.60    1.50
   3 -11   0   -0.80    1.30
  -3  11   0    1.90    1.40
  -3  11   0   -1.40    0.90
  -3  11   0    3.30    4.50
   3  11   0    0.00    1.10
   3  11   0    1.10    1.60
   3  11   0    0.90    1.20
  -4 -11   0   -1.30    1.10
   4 -11   0   -1.10    0.90
  -4 -11   0   -1.80    1.20
  -4  11   0   -1.80    0.90
   4  11   0   -1.70    1.10
   4  11   0   -1.70    1.10
   4  11   0   -1.70    1.40
  -4  11   0    0.00    1.30
  -5 -11   0    4.20    1.50
   5 -11   0    0.60    1.40
  -5 -11   0    0.30    1.60
   5 -11   0    2.00    1.30
   5 -11   0    1.00    1.50
  -5 -11   0    2.70    1.70
  -5  11   0    4.30    1.50
   5  11   0    3.80    1.40
  -5  11   0    1.10    1.30
   5  11   0   -0.80    1.20
   5  11   0    1.60    1.70
   6 -11   0   -1.60    1.20
  -6 -11   0   -1.10    1.10
   6 -11   0   -0.30    1.40
  -6  11   0   -2.70    1.20
   6  11   0    0.10    1.60
   6  11   0   -1.40    1.40
   6  11   0   -1.10    1.30
  -6  11   0   -0.60    1.10
   7 -11   0   -1.30    1.40
   7 -11   0   -0.60    1.30
  -7 -11   0   -1.30    1.20
  -7  11   0    0.60    1.30
   7  11   0   -1.40    1.40
   8 -11   0   -0.60    1.60
   8 -11   0    0.40    1.50
  -8 -11   0   -0.10    1.50
   8  11   0    1.50    1.80
   0 -12   0  167.28    8.50
   0 -12   0  185.58    7.70
   0  12   0  180.98    7.60
   0  12   0  174.48    8.50
  -1 -12   0  274.67   10.00
   1 -12   0  273.47   10.10
  -1 -12   0  235.88   12.00
   1 -12   0  248.48   10.70
  -1  12   0  250.97   10.70
   1  12   0  250.07    8.90
   1  12   0  255.47    9.70
  -1  12   0  253.27    9.80
   1  12   0  253.77   10.80
  -2 -12   0  124.79    6.20
   2 -12   0  114.19    7.00
   2 -12   0  132.29    6.50
   2  12   0  127.29    6.10
   2  12   0  119.39    5.60
  -2  12   0  117.79    6.80
   2  12   0  126.19    7.10
   3 -12   0   54.39    4.60
  -3 -12   0   51.09    4.30
  -3  12   0   52.79    4.70
   3  12   0   52.29    5.30
   3  12   0   63.09    4.10
   3  12   0   51.49    4.10
   4 -12   0  110.39    6.10
   4 -12   0  123.79    7.40
  -4 -12   0   99.99    5.80
  -4 -12   0   90.19    6.60
   4  12   0   97.89    5.50
   4  12   0  116.59    5.80
   4  12   0  102.19    6.50
  -4  12   0   97.29    6.10
   5 -12   0  120.69    7.10
  -5 -12   0  135.79    6.80
   5 -12   0  143.09    7.30
  -5 -12   0  120.79    7.20
   5 -12   0  148.59    6.70
   5  12   0  138.39    7.70
  -5  12   0  136.39    7.10
   5  12   0  130.49    6.90
   6 -12   0   76.59    5.10
  -6 -12   0   68.89    5.10
   6 -12   0   78.99    5.40
   6  12   0   75.89    5.80
  -6  12   0   75.69    5.50
   6  12   0   73.09    5.50
   7 -12   0   34.40    4.60
   7 -12   0   39.50    4.30
  -7 -12   0   29.50    4.10
   0  13   0   -2.50    1.30
  -1 -13   0   -0.60    1.30
   1 -13   0    0.40    1.20
  -1  13   0    0.30    1.60
   1  13   0   -0.40    1.60
  -2 -13   0    2.50    1.40
   2 -13   0    2.40    1.40
   2  13   0    5.00    2.00
  -2  13   0    5.30    1.80
  -3 -13   0   -0.60    1.30
   3 -13   0   -1.20    1.30
   3  13   0    1.50    1.50
  -3  13   0    2.40    1.60
   3  13   0    2.90    1.70
   4 -13   0   -0.70    1.50
  -4 -13   0   -1.70    1.30
   4  13   0    1.90    1.40
   4  13   0    5.80    2.00
  -4  13   0    3.70    1.70
  -5 -13   0   -1.70    1.40
   5 -13   0    1.70    1.50
   5  13   0    4.50    1.90
   5  13   0   -0.70    1.30
  -5  13   0    1.20    1.60
   0 -14   0   43.40    4.10
   0  14   0   40.50    5.20
  -1 -14   0   43.50    4.40
   1 -14   0   42.30    4.10
  -1  14   0   47.70    5.00
   1  14   0   38.90    4.90
  -2 -14   0   48.40    4.40
   2 -14   0   56.09    4.70
  -2  14   0   60.09    5.70
   2  14   0   58.59    5.50
  -3 -14   0  115.39    6.80
   3 -14   0  111.09    6.90
   3  14   0  115.39    7.40
  -3  14   0  128.09    7.70
  12   0  -1    9.80   10.20
  11   0  -1   -1.90    1.20
 -11   0   1   -0.90    1.10
  11   0  -1   -1.10    1.20
  11   0  -1   -1.60    1.40
  11   0  -1   16.20    9.50
  10   0  -1    0.10    1.10
 -10   0   1   -1.00    1.20
  10   0  -1   -0.70    1.10
 -10   0   1   -1.30    1.20
 -10   0   1   -1.80    1.00
  10   0  -1   -2.40    6.70
  10   0  -1    0.30    1.40
  -9   0   1   -1.30    1.00
   9   0  -1    0.40    5.10
   9   0  -1   -1.90    1.10
  -9   0   1   -0.40    1.00
   9   0  -1   -1.00    1.00
  -9   0   1   -0.50    3.60
  -9   0   1   -2.80    1.00
   9   0  -1    1.20    1.20
   8   0  -1   -0.40    1.10
   8   0  -1   -1.50    1.00
   8   0  -1   -2.00    1.00
  -8   0   1   -1.60    0.90
  -8   0   1    1.90    3.40
  -8   0   1   -1.90    0.90
   8   0  -1   -1.70    3.30
  -7   0   1   -1.30    5.10
  -7   0   1   -2.00    0.80
   7   0  -1   -0.40    0.70
  -7   0   1   -0.10    0.70
   7   0  -1   -0.30    2.80
  -6   0   1    0.20    0.60
  -6   0   1   -0.20    0.20
  -6   0   1    0.10    0.20
  -6   0   1   -0.80    2.00
   6   0  -1   -1.20    2.00
   6   0  -1   -0.10    0.60
   5   0  -1   -1.20    1.60
  -5   0   1   -0.40    0.50
   5   0  -1    0.30    0.60
  -5   0   1    2.00    2.00
  -5   0   1   -0.60    0.50
   5   0  -1   -0.80    0.50
   4   0  -1    0.60    0.50
  -4   0   1   -0.70    1.10
   4   0  -1   -1.00    0.50
  -4   0   1   -1.00    0.40
   4   0  -1    0.60    1.40
   4   0  -1   -0.10    0.50
  -4   0   1   -0.60    0.40
  -4   0   1    0.50    0.50
  -3   0   1   -1.00    1.00
   3   0  -1    0.20    0.40
  -3   0   1    0.20    0.40
  -3   0   1    1.50    0.50
  -3   0   1    0.70    0.40
   3   0  -1   -0.20    0.40
   3   0  -1    0.80    1.20
   2   0  -1    2.60    0.30
  -2   0   1    1.80    0.80
   2   0  -1    1.10    0.80
   1   0   1    0.00    0.10
   1   0   1    0.00    0.20
  -1   0  -1    0.10    0.10
  -1   0  -1    0.10    0.20
   1   0   1    0.90    0.70
  -1   0  -1    0.10    0.10
   1   0   1    0.00    0.10
   2   0   1    1.10    0.30
   2   0   1    3.10    1.40
   2   0   1    0.60    0.30
   2   0   1    0.20    0.30
  -2   0  -1    0.50    0.30
  -2   0  -1    1.10    0.30
   2   0   1    0.80    0.20
  -3   0  -1   -0.10    1.20
   3   0   1    0.00    0.30
  -3   0  -1    0.00    0.30
   3   0   1    0.30    0.30
  -3   0  -1    0.00    0.30
  -3   0  -1    0.10    0.30
  -3   0  -1   -0.40    0.30
   3   0   1    2.20    1.60
   3   0   1   -0.10    0.30
  -4   0  -1    0.30    0.50
   4   0   1   -0.30    0.40
  -4   0  -1   -0.20    2.10
  -4   0  -1    0.00    0.30
   4   0   1   -0.80    0.40
  -4   0  -1   -0.30    0.30
   4   0   1   -0.30    1.40
  -4   0  -1   -0.30    0.40
   4   0   1   -0.10    0.50
   5   0   1   -1.00    2.50
  -5   0  -1    0.40    0.70
  -5   0  -1   -0.40    0.40
   5   0   1    0.40    0.60
  -5   0  -1    2.40    2.60
  -5   0  -1    0.70    0.60
   5   0   1    0.70    0.60
   6   0   1   -1.30    0.80
  -6   0  -1   -0.40    0.70
   6   0   1    0.90    0.90
  -6   0  -1   -0.40    0.70
  -6   0  -1    1.90    0.80
  -6   0  -1    0.10    0.50
   6   0   1    0.50    0.80
   6   0   1    0.80    2.90
  -7   0  -1   -1.30    0.80
   7   0   1   -1.20    0.90
   7   0   1   -0.10    0.90
  -7   0  -1   -0.60    0.90
  -7   0  -1   -0.30    0.80
   7   0   1   -1.90    0.80
   7   0   1    4.70    4.20
  -7   0  -1   -0.10    0.60
  -8   0  -1    0.20    0.50
  -8   0  -1   -1.10    0.80
   8   0   1    2.50    4.80
  -8   0  -1   -2.10    1.00
   8   0   1   -0.20    0.90
  -8   0  -1    0.30    0.60
   8   0   1   -0.40    1.10
   9   0   1   -1.40    0.90
  -9   0  -1   -1.40    1.00
   9   0   1   -2.40    1.10
   9   0   1   -1.10    5.40
  10   0   1    3.20    7.30
 -10   0  -1   -0.70    1.10
 -10   0  -1   -2.50    1.00
  10   0   1    0.60    1.40
  10   0   1   -0.60    1.10
  10   0   1   -0.60    1.20
  11   0   1   -2.70    1.10
 -11   0  -1   -2.30    1.20
  11   0   1   -2.90    1.50
  11   0   1   -7.50    7.90
  11   0   1   -2.30    1.10
  12   0   1   -0.20    1.30
  12   0   1   -3.40    1.50
  12  -1  -1   12.50    2.60
  12  -1  -1    9.50    1.80
  12  -1  -1    7.10    8.70
 -12  -1   1    7.30    1.90
  12   1  -1    5.10   11.30
  12   1  -1    9.70    2.30
  12   1  -1    8.50    2.10
 -11  -1   1   32.60   10.90
  11  -1  -1   27.90    3.80
 -11  -1   1   30.40    3.90
  11  -1  -1   27.00    3.60
  11  -1  -1   26.00   10.10
 -11  -1   1   27.90    3.70
  11  -1  -1   30.40    3.90
  11   1  -1   35.00   10.90
 -11   1   1   29.50    3.40
  11   1  -1   28.60    3.80
  11   1  -1   24.00    3.30
 -10  -1   1   35.20    3.80
  10  -1  -1   39.80    3.60
  10  -1  -1   35.90    3.50
 -10  -1   1   37.40    3.40
  10  -1  -1   31.60    3.80
  10  -1  -1   25.40    6.40
 -10  -1   1   43.00   10.90
  10   1  -1   32.80    3.40
  10   1  -1   37.30    3.90
  10   1  -1   26.00    8.00
 -10   1   1   36.90    3.40
  10   1  -1   39.50    4.00
   9  -1  -1  128.49    5.90
  -9  -1   1  155.78   14.20
   9  -1  -1  124.19    6.00
  -9  -1   1  127.29    5.90
  -9  -1   1  132.69    5.90
   9  -1  -1  108.09   12.60
  -9  -1   1  127.99    6.20
   9  -1  -1  139.39    6.10
   9   1  -1  135.89    5.90
  -9   1   1  129.79    5.80
  -9   1   1  131.29    6.00
   9   1  -1  118.29   13.30
   9   1  -1  123.99    5.80
  -9   1   1  127.29    5.90
   9   1  -1  135.09    6.30
  -8  -1   1  362.76   10.50
   8  -1  -1  363.06   12.10
  -8  -1   1  373.76   10.50
  -8  -1   1  372.56   12.50
   8  -1  -1  379.56   12.40
  -8  -1   1  341.67   20.90
   8  -1  -1  362.56   12.20
   8  -1  -1  388.06   21.20
  -8  -1   1  355.56   12.00
   8   1  -1  379.56   12.20
   8   1  -1  346.47   20.80
  -8   1   1  361.76   12.10
  -8   1   1  369.86   12.20
   8   1  -1  383.56   12.50
   8   1  -1  368.86   12.10
  -7  -1   1  217.08    6.30
   7  -1  -1  204.98   14.30
  -7  -1   1  216.48    7.90
  -7  -1   1  212.78    7.50
  -7  -1   1  217.48    6.30
   7  -1  -1  205.08    7.60
   7  -1  -1  193.48    7.50
  -7  -1   1  204.38   14.30
  -7  -1   1  208.28    7.50
   7  -1  -1  215.08    7.60
   7   1  -1  211.38    7.90
  -7   1   1  209.08    7.50
  -7   1   1  208.68    7.60
   7   1  -1  213.78    7.60
   7   1  -1  211.98    7.60
  -7   1   1  215.78    7.70
  -7   1   1  209.08   14.00
   7   1  -1  202.58   14.30
  -6  -1   1  109.79    4.50
  -6  -1   1  115.49    3.60
   6  -1  -1  103.79    4.60
  -6  -1   1  108.19    4.50
   6  -1  -1  114.79    9.50
  -6  -1   1  113.79    3.70
   6  -1  -1  110.79    4.60
  -6  -1   1  109.99    4.80
  -6   1   1  108.29    4.70
  -6   1   1  131.89    9.80
  -6   1   1  115.69    4.70
  -6   1   1  113.89    4.50
   6   1  -1  107.29    4.50
   6   1  -1  111.09    9.60
   6   1  -1  115.89    4.90
   6   1  -1  111.79    4.50
   5  -1  -1  604.14   24.00
  -5  -1   1  610.54   24.70
  -5   1   1  627.94   24.30
   4  -1  -1 1813.92   55.29
  -4  -1   1 1761.12   55.39
  -4   1   1 1797.32   55.09
   3  -1  -1  739.63   24.40
  -3  -1   1  700.43   24.50
  -3   1   1  758.32   24.30
   3   1  -1  709.13   24.60
  -2  -1   1 7927.71  248.08
   2  -1  -1 7870.31  239.38
  -2   1   1 7655.83  235.48
   2   1  -1 7592.94  245.78
   1  -1  -1    0.30    0.30
   1  -1  -1    0.00    0.10
   1  -1  -1    0.00    0.10
  -1  -1  -1 1655.13   47.90
   1  -1   1 1643.84   47.50
  -2  -1  -1 1492.75   45.50
   2  -1   1 1469.15   44.60
   2   1   1 1511.65   45.40
   3  -1   1 1293.77   43.60
   3  -1   1 1283.47   43.10
  -3  -1  -1 1357.86   44.90
   3   1   1 1349.77   44.50
  -4  -1  -1  500.45   21.40
   4   1   1  521.55   21.30
   5  -1   1 1021.70   37.20
  -5  -1  -1 1009.30   37.40
  -6  -1  -1  975.20   43.20
   6  -1   1 1221.08   50.59
   6   1   1 1131.29   47.70
  -7  -1  -1  485.05   14.20
  -7  -1  -1  478.55   15.30
   7  -1   1  487.65   14.80
  -7  -1  -1  464.65   14.80
  -7  -1  -1  460.65   24.20
   7  -1   1  480.95   14.90
   7  -1   1  477.55   24.30
   7   1   1  495.45   15.00
   7   1   1  477.75   15.30
  -7   1  -1  484.85   15.00
   7   1   1  471.25   24.50
  -7   1  -1  482.15   15.10
  -8  -1  -1   53.39    3.60
  -8  -1  -1   44.90    8.20
  -8  -1  -1   61.19    2.90
  -8  -1  -1   55.09    4.00
   8  -1   1   55.69    3.70
  -8  -1  -1   53.49    3.50
   8  -1   1   45.60    8.60
  -8  -1  -1   64.09    3.00
   8  -1   1   56.69    3.60
   8  -1   1   55.89    4.00
   8   1   1   52.49    3.40
  -8   1  -1   55.99    3.70
  -8   1  -1   61.29    2.70
   8   1   1   57.69    4.00
   8   1   1   54.49    9.40
  -8   1  -1   55.89    3.70
   8   1   1   57.49    3.60
   9  -1   1   50.29    4.20
  -9  -1  -1   48.60    2.80
   9  -1   1   82.89   14.70
   9  -1   1   50.79    3.70
  -9  -1  -1   45.30    3.70
  -9  -1  -1   47.90    3.60
  -9  -1  -1   44.20    4.10
   9  -1   1   46.20    8.70
  -9  -1  -1   49.99    2.70
   9  -1   1   46.50    3.70
   9   1   1   56.89    4.30
   9   1   1   64.99   13.30
  -9   1  -1   47.70    3.80
  -9   1  -1   52.69    2.40
  -9   1  -1   51.59    2.50
  -9   1  -1   45.80    3.90
   9   1   1   43.40    3.50
   9   1   1   51.99    3.90
  10  -1   1   65.59    4.40
 -10  -1  -1   65.39    4.40
  10  -1   1   71.59    5.00
  10  -1   1   63.59    4.30
 -10  -1  -1   67.39    4.30
 -10  -1  -1   56.19    4.60
  10  -1   1   66.29   12.50
 -10   1  -1   61.99    4.40
  10   1   1   60.69    4.20
  10   1   1   64.69    4.60
  10   1   1   47.40   11.10
  10   1   1   65.49    4.60
 -10   1  -1   64.39    4.60
 -11  -1  -1   30.20    4.20
  11  -1   1   27.10    3.10
  11  -1   1   30.40    3.70
  11  -1   1   29.20    3.50
  11  -1   1   47.80   12.30
 -11  -1  -1   33.70    3.80
 -11   1  -1   30.20    4.00
  11   1   1   29.20   20.30
  11   1   1   30.90    4.10
  11   1   1   30.40    3.90
  12  -1   1   12.30    2.60
  12  -1   1    4.70    1.80
  12   1   1    5.50    1.90
  12   1   1    5.20    1.70
 -12  -2   1    4.40    1.60
  12  -2  -1    2.80    1.60
  12  -2  -1    7.10    9.20
 -12  -2   1    2.90    9.00
  12  -2  -1    4.10    2.20
  12   2  -1    4.10    1.80
  12   2  -1   -0.30    1.60
  11  -2  -1    1.10    1.90
  11  -2  -1    1.00    1.30
  11  -2  -1   -1.00    1.30
 -11  -2   1   -0.20    1.40
 -11  -2   1    0.60    1.40
  11  -2  -1    0.60    7.70
 -11  -2   1    9.70    8.30
  11   2  -1   -0.10    1.30
  11   2  -1   -0.70    1.60
  11   2  -1    2.30    7.00
  11   2  -1   -0.30    1.30
 -11   2   1    0.90    1.10
  10  -2  -1    0.70    1.20
 -10  -2   1   -1.30    1.30
 -10  -2   1   -0.90    8.00
  10  -2  -1    3.90    6.10
  10  -2  -1    1.50    1.60
  10  -2  -1    1.60    1.40
 -10  -2   1    3.20    1.30
  10   2  -1   -0.90    5.80
 -10   2   1   -1.00    1.40
 -10   2   1    1.00    1.10
  10   2  -1    1.90    1.50
  10   2  -1    1.40    1.30
  10   2  -1    1.10    1.40
  -9  -2   1    3.30    0.60
   9  -2  -1   10.00    5.90
   9  -2  -1    3.20    1.60
  -9  -2   1    2.80    0.60
  -9  -2   1    4.10    1.50
   9  -2  -1    4.50    1.20
   9  -2  -1    3.80    1.40
  -9  -2   1    5.40    5.10
  -9  -2   1    3.50    1.20
   9   2  -1    6.80    5.50
   9   2  -1    3.00    1.40
  -9   2   1    5.20    1.50
   9   2  -1    3.60    1.40
  -9   2   1    3.20    1.10
   9   2  -1    1.90    1.40
   8  -2  -1    7.60    1.30
   8  -2  -1   11.70    5.20
  -8  -2   1    9.10    1.60
  -8  -2   1    5.10    1.20
  -8  -2   1   17.80    5.20
   8  -2  -1    9.20    1.60
   8   2  -1    6.90    1.40
   8   2  -1    8.00    1.60
  -8   2   1    8.20    1.50
   8   2  -1   30.70   11.80
  -8   2   1    6.50    1.10
   7  -2  -1   20.10    5.10
   7  -2  -1    9.80    1.30
   7  -2  -1   16.10    2.10
  -7  -2   1   14.90    1.40
  -7  -2   1   30.50    9.90
  -7  -2   1   14.30    1.60
  -7  -2   1   13.00    1.70
  -7  -2   1   15.30    1.50
   7  -2  -1   13.00    1.60
   7   2  -1   10.50    1.40
  -7   2   1    9.80    1.20
  -7   2   1   15.70    1.80
   7   2  -1   19.70    2.30
   7   2  -1   16.00    5.30
  -6  -2   1   17.90    1.90
   6  -2  -1   16.50    1.90
  -6  -2   1   13.40    1.40
  -6  -2   1   12.90    1.50
   6  -2  -1   17.40    2.00
   6  -2  -1   11.60    1.40
  -6  -2   1   22.40    5.30
   6   2  -1   11.40    1.50
  -6   2   1   12.90    1.50
   6   2  -1   17.40    1.90
   6   2  -1   15.20    4.30
  -6   2   1   13.50    1.70
   6   2  -1   12.40    1.30
   5  -2  -1   55.59    2.90
   5  -2  -1   72.59    6.70
   5  -2  -1   60.39    2.80
  -5  -2   1   59.19    2.80
  -5  -2   1   57.59    6.20
  -5  -2   1   54.49    3.10
   5  -2  -1   60.59    1.90
  -5  -2   1   53.39    2.40
   5  -2  -1   53.49    3.00
   5   2  -1   62.79    2.90
   5   2  -1   54.39    2.70
   5   2  -1   60.59    6.60
  -5   2   1   50.89    2.90
  -5   2   1   54.59    2.60
   5   2  -1   54.89    3.20
  -5   2   1   58.39    1.90
  -4  -2   1   24.50    3.80
   4  -2  -1   20.40    1.40
  -4  -2   1   18.80    1.50
   4  -2  -1   15.90    1.60
   4  -2  -1   18.60    1.60
  -4  -2   1   18.50    1.90
  -4  -2   1   18.90    1.40
   4  -2  -1   20.20    1.00
   4  -2  -1   25.40    3.80
  -4   2   1   20.60    1.40
   4   2  -1   19.10    1.90
  -4   2   1   15.90    1.60
  -4   2   1   20.70    1.00
   4   2  -1   17.70    1.30
   4   2  -1   20.40    1.50
   4   2  -1   18.10    1.40
   3  -2  -1   26.60    1.70
   3  -2  -1   33.40    1.50
   3  -2  -1   30.80    1.30
  -3  -2   1   36.20    4.50
   3  -2  -1   32.80    3.30
  -3  -2   1   31.40    1.60
  -3  -2   1   33.00    1.70
   3  -2  -1   30.90    1.70
  -3  -2   1   32.10    1.90
  -3   2   1   31.70    1.30
  -3   2   1   31.00    1.80
   3   2  -1   29.80    1.60
   3   2  -1   35.00    2.00
   3   2  -1   32.30    1.50
  -3   2   1   32.70    1.40
   3   2  -1   33.80    1.70
  -2  -2   1  251.17   10.60
   2   2  -1  253.77   10.60
   1  -2  -1  185.38    6.00
   1   2  -1  190.38    8.00
   0  -2   1 2105.89   59.69
   0   2   1 2062.39   57.89
  -1  -2  -1   92.59    4.90
  -1  -2  -1   92.49    2.90
  -1  -2  -1   92.49    3.20
  -1  -2  -1   91.39    2.70
   1  -2   1   93.49    5.10
   1   2   1   91.69    2.70
   1   2   1   94.79    2.90
   1   2   1   97.19    5.80
   1   2   1   93.49    3.20
  -2  -2  -1   85.29    2.70
  -2  -2  -1   80.69    2.60
  -2  -2  -1   86.99    3.10
   2  -2   1   81.49    2.60
   2  -2   1   80.99    3.00
  -2  -2  -1   82.79    5.50
  -2  -2  -1   87.49    3.20
   2  -2   1   82.29    2.90
   2  -2   1   82.89    5.30
   2  -2   1   83.29    2.90
  -2   2  -1   84.69    2.60
   2   2   1   82.39    2.60
   2   2   1   84.19    3.20
  -2   2  -1   86.09    3.00
  -2   2  -1   81.19    3.00
  -2   2  -1   71.59    5.00
   2   2   1   83.09    2.70
   3  -2   1   -0.10    0.20
  -3  -2  -1    0.70    0.40
   3  -2   1   -0.30    0.40
  -3  -2  -1    0.30    0.30
  -3  -2  -1   -0.30    1.00
   3  -2   1    0.00    1.30
  -3  -2  -1    0.10    0.40
   3  -2   1    0.10    0.30
  -3   2  -1    0.30    0.40
   3   2   1   -0.10    1.50
   3   2   1   -0.30    0.40
  -3   2  -1    0.40    0.30
   3   2   1    0.20    0.30
  -3   2  -1    0.40    0.30
   3   2   1    0.20    0.30
   4  -2   1  351.96   16.00
  -4  -2  -1  366.46   17.20
   5  -2   1    3.00    2.50
   5  -2   1    7.00    2.90
  -5  -2  -1    4.50    3.00
   5  -2   1    3.10    1.00
   5  -2   1    3.00    0.70
  -5  -2  -1    1.80    0.70
   5  -2   1    2.50    0.60
   5  -2   1    3.20    0.70
  -5  -2  -1    1.00    0.80
  -5  -2  -1    1.80    0.70
  -5  -2  -1    3.80    0.70
  -5  -2  -1    2.60    0.70
   5   2   1    1.80    0.70
  -5   2  -1    2.80    0.70
   5   2   1    3.90    1.00
   5   2   1    1.60    0.70
   5   2   1    5.70    3.60
  -5   2  -1    3.10    0.60
  -5   2  -1    3.80    0.90
  -6  -2  -1   60.19    2.90
  -6  -2  -1   62.99    3.00
   6  -2   1   60.69    2.70
   6  -2   1   58.39    3.20
  -6  -2  -1   62.59    3.10
  -6  -2  -1   54.99    3.50
   6  -2   1   58.79    3.10
   6  -2   1   62.69    3.60
   6  -2   1   61.69    8.00
  -6  -2  -1   62.39    3.10
   6  -2   1   58.29    7.70
  -6   2  -1   66.29    3.20
   6   2   1   61.69    3.10
  -6   2  -1   64.89    3.50
   6   2   1   62.99    3.70
   6   2   1   65.99    8.50
   6   2   1   64.59    3.20
  -6   2  -1   56.39    2.70
  -7  -2  -1   33.80    2.30
   7  -2   1   24.90    5.70
  -7  -2  -1   31.50    2.60
   7  -2   1   36.70    2.60
   7  -2   1   26.60    2.70
  -7  -2  -1   62.49   12.80
  -7  -2  -1   32.70    2.30
   7  -2   1   29.40    6.80
   7  -2   1   32.60    2.90
   7  -2   1   31.90    2.00
  -7  -2  -1   33.00    3.00
  -7  -2  -1   30.50    2.50
   7   2   1   34.90    3.00
   7   2   1   29.10    2.60
  -7   2  -1   35.90    2.60
   7   2   1   45.70   10.20
  -7   2  -1   30.80    2.10
  -7   2  -1   37.60    2.90
   7   2   1   39.00    2.70
   8  -2   1    3.60    1.20
   8  -2   1   10.80    5.60
  -8  -2  -1    9.60    5.10
  -8  -2  -1    3.00    0.90
  -8  -2  -1    3.80    1.10
   8  -2   1    4.80    1.10
  -8  -2  -1    5.20    1.40
  -8  -2  -1    3.60    0.90
   8  -2   1    5.40    4.60
  -8  -2  -1    3.10    1.10
   8  -2   1    6.60    1.50
  -8   2  -1    5.10    0.80
   8   2   1    5.90    1.40
   8   2   1    5.50    1.40
  -8   2  -1    5.50    1.10
   8   2   1    3.10    1.20
  -8   2  -1    8.00    1.50
   8   2   1   10.90   11.60
  -9  -2  -1    5.70    1.70
   9  -2   1    6.20    6.50
   9  -2   1    7.30    1.40
  -9  -2  -1    6.10    1.00
  -9  -2  -1    6.30    1.30
  -9  -2  -1    5.80    1.50
   9  -2   1    8.30    6.00
  -9  -2  -1   11.10    7.30
   9  -2   1    6.00    1.70
  -9  -2  -1    4.70    0.90
   9  -2   1    4.80    1.40
   9   2   1    6.60    1.70
  -9   2  -1    4.60    1.30
  -9   2  -1    5.50    1.60
   9   2   1    5.40    1.60
   9   2   1    9.20    7.00
   9   2   1    5.10    1.30
  10  -2   1    2.40    1.40
  10  -2   1    2.20    1.60
  10  -2   1    8.70    7.50
  10  -2   1    1.90    1.20
 -10  -2  -1    0.10    1.20
 -10  -2  -1    2.10    1.20
 -10  -2  -1    1.00    1.40
 -10   2  -1    2.60    1.40
  10   2   1    8.20    8.50
  10   2   1    1.30    1.20
  10   2   1    2.20    1.40
  10   2   1    1.50    1.40
 -10   2  -1    1.30    1.10
  11  -2   1    0.40    1.40
  11  -2   1    1.50    1.30
 -11  -2  -1    2.70    1.40
 -11  -2  -1   -0.10    1.40
  11  -2   1    2.20    1.90
  11  -2   1    7.30    8.80
  11   2   1    1.70    1.50
  11   2   1    1.10    1.60
  12  -2   1   -0.30    2.00
  12  -2   1   -5.40   10.60
  12   2   1   -0.90    1.50
  12   2   1   -1.40    1.60
 -12  -3   1   39.60    4.30
  12  -3  -1   26.20   10.40
  12  -3  -1   43.60    4.90
  12   3  -1   39.20    4.30
  12   3  -1   42.00    4.90
 -11  -3   1   38.70    3.80
  11  -3  -1   35.90    3.50
  11  -3  -1   19.20    8.40
 -11  -3   1   31.50   10.50
  11  -3  -1   39.10    3.90
  11   3  -1   34.10    4.50
  11   3  -1   23.60   11.50
  11   3  -1   32.90    3.60
  10  -3  -1   75.09    4.70
 -10  -3   1   69.29    5.00
  10  -3  -1   71.79    5.40
  10  -3  -1   80.49    4.50
  10  -3  -1   66.59   11.40
 -10  -3   1   52.49   10.90
 -10  -3   1   80.89    4.70
  10   3  -1   80.79    5.40
  10   3  -1   79.19    4.70
  10   3  -1   74.59    4.80
 -10   3   1   75.99    4.90
  10   3  -1   89.19   14.00
 -10   3   1   70.09    4.20
  -9  -3   1  265.17   10.30
  -9  -3   1  251.77   19.30
   9  -3  -1  269.27    9.80
   9  -3  -1  266.87    9.40
  -9  -3   1  288.57    9.90
   9  -3  -1  274.27   10.10
   9  -3  -1  254.57   17.80
  -9  -3   1  255.07    8.40
  -9  -3   1  262.77    8.50
   9  -3  -1  252.37   18.10
   9   3  -1  274.77   10.50
  -9   3   1  259.67    9.30
   9   3  -1  273.97    9.50
  -9   3   1  262.67    9.90
   9   3  -1  267.87    9.60
  -8  -3   1  184.08    6.30
   8  -3  -1  195.48    7.60
  -8  -3   1  181.18   15.10
   8  -3  -1  162.58   13.50
  -8  -3   1  190.68    6.50
   8  -3  -1  190.18    7.00
   8  -3  -1  185.08    7.50
   8  -3  -1  180.78   14.30
  -8  -3   1  203.68    8.00
  -8  -3   1  188.38    7.30
   8   3  -1  190.38    7.10
  -8   3   1  179.18    6.80
   8   3  -1  203.78    8.10
  -8   3   1  193.48    7.60
   8   3  -1  185.18    7.20
   8   3  -1  200.88   15.80
  -7  -3   1  197.28    7.00
  -7  -3   1  202.98   14.40
   7  -3  -1  166.38    5.50
  -7  -3   1  193.68    6.50
   7  -3  -1  170.28   12.90
  -7  -3   1  195.48    7.60
   7  -3  -1  191.18    7.20
   7  -3  -1  190.38    7.40
  -7   3   1  188.88    5.60
   7   3  -1  194.58    6.80
  -7   3   1  192.98    6.60
  -7   3   1  192.48    7.30
   7   3  -1  199.88    7.60
   7   3  -1  185.68    6.90
  -6  -3   1  558.64   17.10
   6  -3  -1  535.55   23.50
   5  -3  -1  261.07    8.90
  -5  -3   1  268.07    8.50
   5  -3  -1  275.87   13.90
   5  -3  -1  268.77    8.90
  -5  -3   1  273.27    9.20
  -5   3   1  272.07    8.00
  -5   3   1  266.27    8.90
   5   3  -1  273.77    8.70
   5   3  -1  278.27    9.20
  -5   3   1  263.37    8.20
  -4  -3   1  426.86   18.80
   4  -3  -1  447.76   17.50
   4  -3  -1  482.15   18.10
   3  -3  -1  833.62   27.20
   3   3  -1  888.11   29.80
   2  -3  -1 2138.99   60.59
  -2  -3   1 2171.08   63.49
   2   3  -1 2090.89   63.09
  -1  -3   1 2147.99   61.29
   1  -3  -1 2092.79   58.59
   1   3  -1 2025.30   60.99
  -1   3   1 2085.59   58.29
   0  -3  -1 1342.47   38.90
   0  -3   1 1337.27   40.50
   0   3   1 1349.36   38.70
  -1  -3  -1  400.96   14.50
   1  -3   1  409.46   15.00
   1   3   1  418.06   14.50
  -2  -3  -1 1015.40   32.60
   2  -3   1  997.40   32.10
  -3  -3  -1  454.35   18.60
   3  -3   1  456.55   17.90
   3   3   1  455.45   18.40
   4  -3   1   65.79    2.40
   4  -3   1   67.29    6.30
  -4  -3  -1   68.49    3.30
   4  -3   1   64.79    3.10
  -4  -3  -1   65.69    2.60
   4  -3   1   64.89    2.90
  -4  -3  -1   66.69    2.70
   4  -3   1   62.39    2.80
  -4  -3  -1   64.49    3.10
   4  -3   1   63.09    2.90
  -4   3  -1   66.09    3.10
   4   3   1   68.09    6.80
  -4   3  -1   66.99    2.50
   4   3   1   67.69    2.70
  -4   3  -1   66.49    2.90
   4   3   1   64.39    2.60
   4   3   1   62.59    3.20
   5  -3   1  515.85   22.50
   5  -3   1  516.65   22.20
  -6  -3  -1  240.68    8.30
   6  -3   1  252.97   15.60
  -6  -3  -1  251.67    9.00
   6  -3   1  270.47   15.60
   6  -3   1  250.37    8.00
  -6  -3  -1  264.37   16.50
   6  -3   1  243.38    8.70
  -6  -3  -1  247.98    8.10
   6  -3   1  246.58    7.90
   6  -3   1  237.78    8.50
  -6   3  -1  248.48    8.70
   6   3   1  253.87    8.20
   6   3   1  255.57    9.00
   6   3   1  237.88    8.00
  -6   3  -1  255.27    8.00
  -6   3  -1  246.38    7.90
   7  -3   1  267.27   17.40
   7  -3   1  307.17   18.50
   7  -3   1  295.27    9.30
  -7  -3  -1  276.87   18.50
  -7  -3  -1  304.77    9.90
  -7  -3  -1  293.37    9.80
   7  -3   1  309.17   10.60
  -7  -3  -1  306.47   10.80
   7  -3   1  306.67   10.20
  -7  -3  -1  302.87    9.90
  -7   3  -1  302.57    9.40
   7   3   1  302.17    9.90
  -7   3  -1  302.87    9.80
   7   3   1  325.07   10.90
   7   3   1  307.47    9.90
   7   3   1  292.27   18.90
  -7   3  -1  300.77   10.40
  -8  -3  -1  272.17   10.10
   8  -3   1  233.88   17.60
  -8  -3  -1  268.17    9.00
   8  -3   1  247.58    8.10
  -8  -3  -1  246.38    8.90
   8  -3   1  263.07   17.90
   8  -3   1  251.77    9.20
  -8  -3  -1  256.97    8.80
  -8  -3  -1  262.37    8.80
   8  -3   1  252.27    8.80
   8  -3   1  264.77    9.70
  -8   3  -1  259.67    8.90
   8   3   1  270.17    9.90
   8   3   1  261.47    9.00
  -8   3  -1  256.17    9.60
   8   3   1  260.17    9.10
  -8   3  -1  264.97    8.30
   8   3   1  255.37   18.80
  -9  -3  -1  215.48    7.80
  -9  -3  -1  191.38    8.60
   9  -3   1  200.98    7.60
  -9  -3  -1  213.28   18.10
   9  -3   1  193.68   17.10
  -9  -3  -1  197.78    7.70
  -9  -3  -1  202.98    7.30
   9  -3   1  202.78    8.00
   9  -3   1  202.08    8.40
  -9  -3  -1  195.98    7.20
  -9   3  -1  206.58    6.60
   9   3   1  205.18    7.80
   9   3   1  205.48    8.70
  -9   3  -1  178.18    8.00
  -9   3  -1  194.88    7.50
 -10  -3  -1  152.28    6.70
  10  -3   1  153.68    6.60
 -10  -3  -1  159.18    6.70
 -10  -3  -1  133.89   16.30
  10  -3   1  129.19   15.40
  10  -3   1  147.09    6.90
 -10  -3  -1  153.28    7.70
  10  -3   1  162.48    7.70
  10   3   1  154.98    6.60
  10   3   1  157.28    6.80
  10   3   1  160.98    7.70
 -10   3  -1  161.18    8.00
  11  -3   1   52.09    4.60
  11  -3   1   35.30   11.20
 -11  -3  -1   60.39    4.40
  11  -3   1   57.29    5.40
  11   3   1   52.99    4.30
  11   3   1   58.89    5.20
  12  -3   1   11.00    2.70
  12  -3   1   20.30   11.50
  12   3   1    8.80    2.10
  12   3   1   13.10    2.30
  12  -4  -1    7.70   11.30
  12  -4  -1    3.60    2.30
 -12  -4   1    3.00    1.60
  12   4  -1    0.60    1.60
  12   4  -1    0.20    2.20
  11  -4  -1    0.50    7.60
  11  -4  -1   -0.60    1.80
 -11  -4   1    0.40    1.20
  11   4  -1   -2.00    1.30
  11   4  -1    2.50    1.60
  11   4  -1    0.40    1.40
 -10  -4   1   -0.40    6.30
  10  -4  -1   -1.90    1.20
 -10  -4   1   -2.60    1.30
  10  -4  -1   -0.20    0.90
  10  -4  -1   -2.20    1.40
  10  -4  -1   -2.20    6.00
 -10  -4   1   -1.20    1.20
 -10   4   1   -2.70    1.30
  10   4  -1    7.00   11.30
  10   4  -1   -2.50    1.30
  10   4  -1    0.00    1.20
  10   4  -1   -1.40    1.40
  -9  -4   1    0.40    0.80
   9  -4  -1    2.70    1.00
   9  -4  -1    2.00    1.40
  -9  -4   1   -0.90    1.30
  -9  -4   1    1.60    0.80
  -9  -4   1    2.80    5.20
   9  -4  -1    0.80    4.90
   9  -4  -1    1.10    1.30
  -9  -4   1    1.20    1.10
  -9   4   1    1.40    0.80
   9   4  -1    1.90    5.50
   9   4  -1   -0.70    1.30
  -9   4   1    0.10    1.30
   9   4  -1    2.70    1.60
   9   4  -1    2.80    1.20
   8  -4  -1  151.58    5.90
   8  -4  -1  173.68    7.20
   8  -4  -1  146.59    4.80
  -8  -4   1  154.28   14.50
   8  -4  -1  140.69   12.90
  -8  -4   1  158.98    6.00
   8  -4  -1  139.39   12.60
  -8  -4   1  152.88    7.20
   8  -4  -1  161.48    6.80
  -8  -4   1  172.38    6.60
   8   4  -1  166.88    7.40
  -8   4   1  153.68    5.80
  -8   4   1  147.39    6.70
   8   4  -1  162.78    6.20
  -8   4   1  152.88    4.90
   8   4  -1  130.99   13.90
   8   4  -1  171.38    6.70
   7  -4  -1    8.20    1.80
   7  -4  -1   13.30    4.00
   7  -4  -1   18.00    5.40
   7  -4  -1   11.20    1.30
  -7  -4   1    6.80    1.20
  -7  -4   1   10.40    1.40
  -7  -4   1    9.40    4.00
   7  -4  -1    9.50    1.40
   7  -4  -1    9.00    1.10
  -7  -4   1    8.80    1.70
   7   4  -1    8.30    3.40
  -7   4   1    7.10    1.00
   7   4  -1    8.10    1.60
   7   4  -1    7.90    1.30
  -7   4   1    6.90    1.50
   7   4  -1   10.30    1.30
   6  -4  -1    6.40    3.60
   6  -4  -1    3.10    2.60
   6  -4  -1    2.20    0.70
   6  -4  -1    4.90    1.00
  -6  -4   1    1.70    1.10
  -6  -4   1    2.70    0.90
  -6  -4   1    6.00    3.50
   6  -4  -1    1.20    1.20
   6  -4  -1    2.80    0.60
  -6  -4   1    1.30    0.80
  -6   4   1    2.20    1.10
   6   4  -1    2.50    0.90
   6   4  -1    1.00    0.80
  -6   4   1    2.40    0.60
   6   4  -1    1.10    1.00
  -6   4   1    2.20    0.60
   6   4  -1    2.80    3.80
   6   4  -1    2.50    0.90
   5  -4  -1    1.00    2.20
   5  -4  -1   -0.40    0.90
   5  -4  -1    0.70    0.50
  -5  -4   1   -0.10    0.90
  -5  -4   1    0.30    0.60
   5  -4  -1    0.70    0.50
  -5  -4   1    6.00    4.40
   5  -4  -1    0.20    0.70
   5  -4  -1    2.80    2.20
  -5  -4   1    0.20    0.70
  -5   4   1   -1.30    0.80
   5   4  -1   -0.70    0.80
   5   4  -1    0.60    0.70
   5   4  -1   -0.30    2.80
   5   4  -1   -0.50    0.70
  -5   4   1    0.90    0.40
  -5   4   1    0.20    0.50
   5   4  -1    0.20    0.60
   4  -4  -1   28.90    3.90
  -4  -4   1   30.10    4.70
  -4  -4   1   25.50    1.80
  -4  -4   1   28.70    2.20
  -4  -4   1   27.50    2.30
   4  -4  -1   30.40    1.80
   4  -4  -1   30.80    1.50
   4  -4  -1   27.30    2.10
   4  -4  -1   24.30    2.20
   4   4  -1   27.50    2.40
   4   4  -1   34.90    5.30
  -4   4   1   24.90    2.20
   4   4  -1   26.00    1.50
  -4   4   1   27.10    1.80
   4   4  -1   30.60    1.90
   4   4  -1   24.90    2.00
  -3  -4   1    3.00    0.70
  -3  -4   1    2.80    0.60
   3  -4  -1    2.60    0.60
   3  -4  -1    3.00    0.80
  -3  -4   1    3.00    1.80
   3  -4  -1    5.20    1.80
   3  -4  -1    2.30    0.70
  -3  -4   1    1.90    0.70
   3   4  -1    1.80    0.70
  -3   4   1    1.30    0.60
   3   4  -1    3.50    0.70
   3   4  -1    2.40    0.40
  -3   4   1    2.10    0.60
   3   4  -1    3.70    0.80
   3   4  -1    2.60    0.40
   3   4  -1    4.10    3.10
   2  -4  -1  234.48    9.40
   2   4  -1  249.88    7.60
  -2   4   1  239.18    9.20
   2   4  -1  244.28   11.60
   1  -4  -1  366.66   12.90
  -1  -4   1  377.86   15.00
  -1   4   1  375.56   12.60
   0  -4   1    0.70    0.30
   0  -4   1   -0.20    1.20
   0  -4  -1   -0.10    0.30
   0  -4  -1    0.00    0.40
   0  -4  -1    0.50    0.20
   0  -4  -1    0.00    0.30
   0  -4   1    0.10    0.40
   0  -4   1    0.70    0.50
   0  -4   1    0.40    0.30
   0   4   1    0.10    0.30
   0   4  -1    0.40    0.30
   0   4   1   -0.20    0.30
   0   4  -1    0.60    0.40
   0   4   1    0.10    1.00
   0   4   1   -0.10    0.40
   1  -4   1  159.48    8.20
  -1  -4  -1  152.78    5.40
  -1  -4  -1  155.08    4.90
  -1  -4  -1  144.79    5.10
  -1  -4  -1  149.29    7.60
  -1   4  -1  152.58    4.40
  -1   4  -1  149.49    5.00
   1   4   1  149.69    4.90
   1   4   1  153.48    5.40
   1   4   1  150.48    5.10
   1   4   1  163.28    7.70
   2  -4   1  108.69    7.00
  -2  -4  -1  116.69    7.20
  -2  -4  -1  113.69    4.40
   2  -4   1  110.39    4.00
   2  -4   1  114.89    4.20
  -2  -4  -1  111.49    4.20
  -2  -4  -1  112.09    3.80
   2   4   1  112.69    4.30
   2   4   1  107.79    3.80
  -2   4  -1  114.49    4.30
   2   4   1  112.79    4.20
  -2   4  -1  110.49    4.00
  -2   4  -1  112.39    4.00
   2   4   1  105.29    3.20
  -3  -4  -1  304.37   14.30
   3  -4   1  287.77   13.40
  -4  -4  -1  253.67    7.80
   4  -4   1  243.78    8.20
  -4  -4  -1  248.68   13.80
   4  -4   1  244.08   13.00
  -4  -4  -1  241.78    7.40
   4  -4   1  246.68    7.90
  -4  -4  -1  258.77    8.70
  -4  -4  -1  248.88    8.30
   4   4   1  247.78    7.40
  -4   4  -1  245.78    7.20
   4   4   1  249.48    7.80
   4   4   1  250.87    8.60
   4   4   1  233.88   13.40
  -4   4  -1  256.67    8.10
  -4   4  -1  237.18    8.20
  -5  -4  -1  201.38    6.70
  -5  -4  -1  197.28    7.00
   5  -4   1  192.28    7.00
  -5  -4  -1  197.38    7.50
   5  -4   1  194.78    6.60
   5  -4   1  204.38   12.50
   5  -4   1  191.68    7.20
   5  -4   1  204.98    7.00
  -5  -4  -1  197.28    6.40
   5  -4   1  195.18    6.10
   5   4   1  203.78   13.20
   5   4   1  194.48    6.60
  -5   4  -1  199.78    6.80
  -5   4  -1  195.38    6.10
   5   4   1  194.68    7.40
   5   4   1  198.68    6.30
   6  -4   1   50.39    2.70
  -6  -4  -1   47.40    2.80
   6  -4   1   53.09    3.30
  -6  -4  -1   48.20    2.70
  -6  -4  -1   52.49    3.10
   6  -4   1   47.80    3.30
  -6  -4  -1   50.29    3.50
   6  -4   1   51.89    7.70
  -6  -4  -1   49.20    7.70
   6  -4   1   55.59    7.80
   6  -4   1   47.90    3.20
   6  -4   1   46.80    2.40
   6   4   1   74.29   12.20
  -6   4  -1   45.40    2.40
   6   4   1   46.60    2.80
   6   4   1   48.60    2.60
   6   4   1   50.79    3.60
  -6   4  -1   47.40    3.30
  -6   4  -1   51.99    2.80
  -7  -4  -1   13.80    1.90
   7  -4   1   19.20    6.10
   7  -4   1   14.50    1.90
  -7  -4  -1   20.30    2.40
   7  -4   1   11.60    1.60
  -7  -4  -1   17.20    2.10
  -7  -4  -1   15.60    2.30
   7  -4   1   11.30    1.60
   7  -4   1   11.20    1.80
   7  -4   1   13.60    1.90
   7  -4   1   26.80    6.60
  -7  -4  -1   11.10    5.20
  -7   4  -1   13.80    1.70
   7   4   1   20.10    2.80
  -7   4  -1   16.50    1.90
   7   4   1   17.50    6.70
  -7   4  -1   16.10    2.10
   7   4   1   13.90    1.50
   7   4   1   17.50    2.30
   8  -4   1   -0.10    0.70
  -8  -4  -1   -0.40    0.90
  -8  -4  -1    0.00    0.80
  -8  -4  -1    3.30    4.70
  -8  -4  -1   -0.60    0.80
   8  -4   1   -3.40    1.20
  -8  -4  -1    0.00    0.80
  -8  -4  -1   -0.90    1.30
   8  -4   1   -2.10    1.10
   8  -4   1    3.10    5.10
   8  -4   1   -1.10    0.70
   8  -4   1    9.30    5.50
   8  -4   1    0.10    1.00
   8   4   1   -0.40    1.30
   8   4   1   -1.80    0.90
  -8   4  -1   -0.10    0.70
   8   4   1   -0.40    0.90
   8   4   1   -1.50    5.50
  -8   4  -1   -1.10    0.70
  -8   4  -1   -1.70    1.20
  -9  -4  -1    1.20    1.00
  -9  -4  -1    0.70    1.00
   9  -4   1    0.10    1.10
   9  -4   1    1.80    1.20
  -9  -4  -1   -0.70    1.40
   9  -4   1    0.60    1.50
  -9  -4  -1    1.60    0.90
  -9  -4  -1   -0.90    1.00
   9  -4   1    1.60    0.90
  -9  -4  -1   -0.60    5.00
   9  -4   1    4.00    6.40
  -9   4  -1    1.40    1.20
   9   4   1    1.80    1.10
  -9   4  -1   -0.60    0.80
  -9   4  -1    1.10    0.80
   9   4   1    0.90    8.30
   9   4   1   -0.10    1.10
   9   4   1    0.00    1.30
  10  -4   1    1.50    1.40
 -10  -4  -1    1.00    1.10
  10  -4   1    2.30    1.70
  10  -4   1   -3.30    7.10
  10  -4   1    2.60    1.40
  10   4   1    1.90    1.30
  10   4   1    1.90    1.30
  10   4   1    2.00    1.50
 -11  -4  -1    1.90    1.80
  11  -4   1    3.90    1.60
  11  -4   1   15.70   10.00
  11  -4   1    1.80    1.90
  11   4   1    3.30    1.40
  11   4   1    2.70    1.60
  12  -4   1   -1.40    1.50
  12  -4   1  -10.10   11.60
  12  -4   1   -1.40    2.00
  12   4   1   -0.60    1.50
  12  -5  -1   14.30    2.30
  12  -5  -1   16.10    2.70
  11  -5  -1   35.60    4.40
 -11  -5   1   37.20    4.00
  11  -5  -1   16.10    9.70
  11   5  -1   35.30    4.70
 -10  -5   1   72.69   13.10
  10  -5  -1   81.99   12.50
  10  -5  -1   76.79    5.00
  10  -5  -1   76.69    5.60
 -10  -5   1   73.29    4.90
  10   5  -1   84.49    5.80
  10   5  -1   70.29    4.80
  10   5  -1   79.09    4.40
  -9  -5   1  137.49    7.20
  -9  -5   1  132.29   15.10
   9  -5  -1  129.59    6.50
  -9  -5   1  154.68    6.60
   9  -5  -1  150.18    7.10
   9  -5  -1  142.99    5.50
   9  -5  -1  136.39   13.80
  -9  -5   1  145.69    5.90
   9   5  -1  146.19    7.30
   9   5  -1  152.18    5.90
   9   5  -1  144.39    6.40
  -9   5   1  136.39    6.60
  -9   5   1  139.69    5.50
   9   5  -1  151.68   16.10
  -8  -5   1   85.99    5.20
   8  -5  -1   85.79    5.20
  -8  -5   1   84.29    4.40
   8  -5  -1   87.09    5.10
   8  -5  -1   90.39    3.90
   8  -5  -1   86.99    3.40
   8  -5  -1   94.59   10.50
  -8  -5   1   97.49    4.70
  -8  -5   1   94.69   12.00
   8  -5  -1   84.19    9.90
  -8   5   1   76.69    4.70
   8   5  -1   94.69    4.20
   8   5  -1   88.29    5.50
  -8   5   1   86.69    3.70
   8   5  -1   86.79    4.50
  -8   5   1   86.79    3.40
  -7  -5   1  204.88    7.50
  -7  -5   1  205.28    8.40
   7  -5  -1  195.08   13.70
   7  -5  -1  202.68    6.70
   7  -5  -1  199.28    6.70
  -7  -5   1  187.78   14.80
  -7  -5   1  220.28    7.80
   7  -5  -1  206.38    7.90
   7  -5  -1  209.18   13.70
   7  -5  -1  216.68    8.20
  -7   5   1  203.28    6.70
  -7   5   1  201.28    7.90
   7   5  -1  210.08    8.40
   7   5  -1  202.78    7.50
  -7   5   1  206.08    6.70
   7   5  -1  201.48    6.90
   6  -5  -1  285.67   15.50
   6  -5  -1  308.17   10.60
  -6  -5   1  317.97   11.00
  -6  -5   1  316.37   10.40
  -6  -5   1  309.97   18.00
   6  -5  -1  317.77   10.60
   6  -5  -1  292.77   16.10
   6  -5  -1  303.87    9.60
  -6  -5   1  324.27   10.30
   6  -5  -1  311.67    9.40
  -6   5   1  306.67    9.70
   6   5  -1  310.97   10.20
   6   5  -1  310.37    9.50
   6   5  -1  318.17   11.00
  -6   5   1  311.37   10.50
   5  -5  -1  489.85   20.50
   5  -5  -1  521.35   21.30
   5   5  -1  536.05   23.70
  -4  -5   1  866.31   32.30
   4  -5  -1  848.32   29.10
  -3  -5   1  826.12   29.50
   3  -5  -1  776.92   26.10
   3   5  -1  770.12   28.90
  -2  -5   1 1867.21   57.19
   2  -5  -1 1819.42   53.79
  -2   5   1 1791.42   52.99
   2   5  -1 1823.92   56.69
   1  -5  -1 3555.44  100.59
  -1  -5   1 3590.64  103.19
  -1   5   1 3506.45   99.69
   0  -5   1 2343.87   69.89
   0  -5  -1 2359.16   68.19
   0   5   1 2314.77   67.49
   1  -5   1  617.54   22.60
  -1  -5  -1  631.94   22.10
   1   5   1  630.04   21.70
  -1   5  -1  605.14   22.20
   2  -5   1  624.44   23.40
  -2  -5  -1  656.83   23.80
   2   5   1  645.44   23.40
  -2   5  -1  638.54   23.10
   3  -5   1 1189.68   40.20
  -3  -5  -1 1239.08   41.40
  -3   5  -1 1246.18   40.10
  -4  -5  -1  362.16   11.80
   4  -5   1  356.06   16.80
  -4  -5  -1  364.06   17.90
   4   5   1  366.76   17.80
   4   5   1  361.66   11.00
   4   5   1  355.96   11.80
  -5  -5  -1  424.96   13.40
  -5  -5  -1  437.06   13.80
  -5  -5  -1  407.96   20.80
   5  -5   1  420.26   19.80
   5   5   1  422.26   12.20
   5   5   1  405.96   20.60
  -5   5  -1  405.16   13.00
   5   5   1  426.66   12.80
  -5   5  -1  407.46   13.30
   5   5   1  423.66   13.70
  -6  -5  -1  645.34   19.70
   6  -5   1  607.54   27.40
  -6  -5  -1  632.34   19.10
   6  -5   1  597.94   27.10
   6  -5   1  626.64   19.30
  -6   5  -1  615.94   19.10
   6   5   1  636.34   28.70
  -7  -5  -1  195.58    6.90
   7  -5   1  181.28    7.50
   7  -5   1  181.28   14.60
  -7  -5  -1  190.88    7.90
  -7  -5  -1  181.68   15.30
  -7  -5  -1  166.58    6.90
   7  -5   1  185.98    7.30
   7  -5   1  184.18    6.50
   7  -5   1  181.28    6.00
   7  -5   1  184.78    7.40
   7  -5   1  172.48   13.80
  -7   5  -1  179.68    5.90
  -7   5  -1  160.48    6.40
   7   5   1  174.58    6.60
  -7   5  -1  176.08    7.40
   7   5   1  183.68    7.80
   7   5   1  182.28    6.30
   7   5   1  178.58   14.90
  -8  -5  -1   75.09    5.30
  -8  -5  -1   84.39    4.40
   8  -5   1   72.89    5.00
  -8  -5  -1   84.09    4.30
   8  -5   1   96.69   12.00
   8  -5   1   77.79    4.60
  -8  -5  -1   78.39    4.30
   8  -5   1   88.39   12.00
   8  -5   1   77.09    3.50
   8  -5   1   78.49    3.70
   8  -5   1   85.09    4.60
   8   5   1   77.89    4.20
  -8   5  -1   76.49    4.60
   8   5   1   80.19    3.80
   8   5   1   96.39   15.50
  -8   5  -1   80.59    3.50
   8   5   1   77.29    5.00
  -8   5  -1   68.09    3.70
   9  -5   1   71.09    5.00
   9  -5   1   70.99    4.60
  -9  -5  -1   72.69    4.30
   9  -5   1   76.29   11.90
  -9  -5  -1   71.59    4.30
   9  -5   1   67.09    4.50
  -9  -5  -1   68.39    5.40
  -9  -5  -1   76.19    4.10
  -9  -5  -1   81.49   17.10
   9   5   1   78.09    4.10
   9   5   1   68.79    4.20
   9   5   1   78.89    5.50
  -9   5  -1   74.39    5.10
  10  -5   1   13.30    2.10
  10  -5   1   12.80    2.00
  10  -5   1   14.40    7.70
 -10  -5  -1   13.60    1.80
  10  -5   1   17.70    2.80
  10   5   1   18.20    2.70
  10   5   1   11.80    1.60
  11  -5   1    4.60    1.70
  11  -5   1    7.60    2.60
  11  -5   1   20.40   11.00
  11   5   1    6.30    2.10
 -11  -6   1   -1.20    1.30
  11  -6  -1   -1.10    1.60
  11  -6  -1   -4.70    1.90
  11  -6  -1    1.30    8.50
  11   6  -1   -2.80    1.40
 -10  -6   1    4.20    1.50
  10  -6  -1    3.90    2.10
  10  -6  -1   -0.60    6.10
  10  -6  -1    3.20    1.60
  10   6  -1    2.40    1.50
  10   6  -1    2.80    1.70
  -9  -6   1   24.30   10.70
  -9  -6   1   10.60    1.60
  -9  -6   1    6.40    1.80
   9  -6  -1   18.90    8.00
   9  -6  -1   11.10    1.80
   9  -6  -1   12.00    2.30
  -9  -6   1    9.40    1.70
   9  -6  -1    8.10    1.80
   9   6  -1    8.90    1.60
   9   6  -1   10.20    2.00
  -9   6   1    8.40    1.70
   9   6  -1   23.90   12.10
   9   6  -1   12.40    1.50
  -8  -6   1   -1.40    1.00
  -8  -6   1   -8.90   10.70
   8  -6  -1   -2.10    1.30
   8  -6  -1   -1.20    0.70
   8  -6  -1    1.90    4.60
   8  -6  -1   -0.80    1.00
   8  -6  -1    0.10    5.30
   8  -6  -1   -0.70    1.10
   8  -6  -1   -0.20    0.60
  -8  -6   1   -2.70    1.10
   8   6  -1   -2.00    0.70
  -8   6   1   -1.50    1.10
   8   6  -1   -0.10    7.60
  -8   6   1   -0.30    0.70
   8   6  -1   -1.30    1.10
   7  -6  -1    0.20    3.20
   7  -6  -1   -2.10    1.00
  -7  -6   1   -1.90    0.90
   7  -6  -1   -1.80    3.80
   7  -6  -1   -0.80    0.50
  -7  -6   1   -2.20    3.10
   7  -6  -1   -1.60    1.00
   7   6  -1   -1.60    0.60
   7   6  -1   -3.20    3.80
   6  -6  -1   27.30    5.90
   6  -6  -1   27.70    2.40
  -6  -6   1   47.80    9.00
  -6  -6   1   29.60    2.80
  -6  -6   1   28.50    3.40
   6  -6  -1   32.30    1.70
  -6  -6   1   33.20    2.70
   6  -6  -1   24.80    2.80
   6  -6  -1   46.40    7.40
   6  -6  -1   31.20    3.00
   6  -6  -1   33.10    2.90
  -6   6   1   27.40    2.40
   6   6  -1   30.40    3.40
   6   6  -1   30.80    1.90
   6   6  -1   33.80    1.90
   6   6  -1   37.40    8.00
  -6   6   1   26.50    2.70
   6   6  -1   30.00    2.80
   6   6  -1   30.20    2.90
   5  -6  -1   97.19    7.90
   5  -6  -1   97.49    3.00
   5  -6  -1   97.09    3.10
  -5  -6   1   97.79    4.30
   5  -6  -1   91.09    4.10
  -5  -6   1   89.99    4.90
   5  -6  -1   94.09    4.50
   5  -6  -1   95.19    4.50
  -5  -6   1   98.19    4.70
   5  -6  -1   95.49    4.50
   5   6  -1   97.69    4.50
   5   6  -1   87.49    4.80
  -5   6   1   82.69    4.10
   5   6  -1  103.49    9.80
   5   6  -1   95.89    4.30
  -5   6   1   82.79    4.40
   5   6  -1   92.99    3.20
   5   6  -1   92.59    3.30
  -4  -6   1   65.49    7.30
  -4  -6   1   62.69    3.60
   4  -6  -1   56.39    3.20
   4  -6  -1   62.39    5.80
   4  -6  -1   63.99    3.40
   4  -6  -1   59.19    3.30
   4  -6  -1   60.59    2.00
  -4  -6   1   56.29    3.70
  -4  -6   1   65.89    3.30
   4   6  -1   54.59    2.10
  -4   6   1   56.09    3.20
   4   6  -1   56.59    2.10
   4   6  -1   53.69    3.60
   4   6  -1   57.09    3.10
  -4   6   1   55.09    3.30
   4   6  -1   60.69    3.40
   4   6  -1   67.29    7.50
   3  -6  -1   14.40    1.90
  -3  -6   1   22.20    1.90
  -3  -6   1   17.20    2.10
  -3  -6   1   18.70    2.40
   3  -6  -1   16.10    1.00
  -3  -6   1   13.10    3.00
   3  -6  -1   16.20    1.90
   3  -6  -1   12.80    1.70
   3  -6  -1   23.70    3.80
   3  -6  -1   17.00    1.00
  -3   6   1   14.90    1.90
   3   6  -1   22.80    2.00
   3   6  -1   17.90    0.90
   3   6  -1   19.30    0.90
   3   6  -1   19.20    2.10
   3   6  -1   22.60    5.00
   3   6  -1   21.90    2.20
  -2  -6   1   44.40    2.50
   2  -6  -1   42.00    2.30
  -2  -6   1   42.00    2.60
   2  -6  -1   47.50    2.60
   2  -6  -1   42.50    1.80
  -2  -6   1   46.80    5.60
   2  -6  -1   46.00    4.40
  -2  -6   1   47.10    3.00
   2  -6  -1   46.10    2.80
   2   6  -1   46.30    2.90
  -2   6   1   46.80    4.20
   2   6  -1   44.20    2.60
   2   6  -1   40.60    5.50
   2   6  -1   41.50    1.50
   2   6  -1   43.50    2.60
  -2   6   1   43.30    2.80
  -2   6   1   38.10    2.20
   1  -6  -1   71.69    2.80
  -1  -6   1   69.49    3.10
   1  -6  -1   67.49    5.20
   1  -6  -1   71.39    3.60
   1  -6  -1   71.39    2.70
  -1  -6   1   67.89    3.60
  -1  -6   1   74.39    3.30
   1  -6  -1   75.29    3.30
  -1  -6   1   72.59    6.40
  -1  -6   1   71.09    2.40
  -1   6   1   66.89    3.10
  -1   6   1   71.39    3.60
  -1   6   1   70.89    5.10
  -1   6   1   71.79    2.70
   1   6  -1   69.99    2.40
  -1   6   1   69.89    2.70
   1   6  -1   69.19    3.80
   1   6  -1   72.59    3.20
   1   6  -1   70.19    3.00
   0  -6   1    3.80    0.60
   0  -6   1    2.50    0.80
   0  -6  -1    2.70    0.80
   0  -6   1    7.90    2.80
   0  -6  -1    3.90    0.90
   0  -6  -1    4.10    0.70
   0  -6   1    3.80    0.90
   0  -6  -1    8.50    2.50
   0   6   1    3.10    0.90
   0   6   1    6.90    2.30
   0   6   1    2.80    0.60
   0   6  -1    1.40    0.80
   0   6  -1    4.60    0.60
   0   6   1    2.80    0.70
   0   6  -1    2.70    0.90
   0   6  -1    3.00    0.50
   0   6  -1    6.30    2.70
   1  -6   1  194.18    6.20
  -1  -6  -1  190.18   10.30
   1  -6   1  196.38    6.70
  -1  -6  -1  198.28    6.70
  -1  -6  -1  172.48    6.40
  -1  -6  -1  203.38    7.30
   1  -6   1  203.78    7.10
   1  -6   1  200.58   10.90
  -1   6  -1  196.18    5.80
  -1   6  -1  198.58    7.10
   1   6   1  193.58    6.60
   1   6   1  204.08   10.20
  -1   6  -1  193.98    6.30
   1   6   1  192.58    6.50
  -1   6  -1  197.48    6.70
   1   6   1  197.28    7.20
  -1   6  -1  191.58   10.40
   2  -6   1   -1.50    0.70
   2  -6   1   -0.20    1.80
  -2  -6  -1   -0.20    0.70
  -2  -6  -1   -0.10    0.70
   2  -6   1   -1.10    0.50
   2  -6   1   -1.30    0.60
  -2  -6  -1   -0.30    0.50
  -2  -6  -1   -1.50    1.60
   2   6   1   -1.20    0.50
  -2   6  -1    1.80    2.50
   2   6   1    1.00    2.70
   2   6   1   -1.30    0.50
  -2   6  -1   -0.40    0.60
   2   6   1   -0.10    0.80
  -3  -6  -1    1.60    2.40
   3  -6   1    0.00    0.70
   3  -6   1   -0.30    0.70
  -3  -6  -1    0.40    0.80
   3  -6   1   -0.70    0.70
   3  -6   1    2.60    2.50
  -3  -6  -1    1.20    0.60
  -3  -6  -1   -0.10    0.70
  -3   6  -1   -0.80    0.70
  -3   6  -1    3.00    2.20
   3   6   1    0.10    0.80
  -3   6  -1    0.00    0.70
   3   6   1   -0.40    0.60
   3   6   1    0.50    0.90
   4  -6   1    0.00    0.80
  -4  -6  -1    0.40    2.30
   4  -6   1   -0.40    0.80
   4  -6   1   -0.10    0.80
  -4  -6  -1    0.60    0.70
  -4  -6  -1   -1.70    0.90
  -4  -6  -1    0.60    0.90
   4  -6   1    0.10    2.50
  -4   6  -1   -0.60    0.80
   4   6   1   -0.10    0.60
   4   6   1    0.20    0.20
   4   6   1   -0.20    0.90
   4   6   1    0.00    3.20
  -4   6  -1   -0.90    0.70
  -4   6  -1    1.80    2.50
   5  -6   1   36.70    2.90
  -5  -6  -1   38.00    2.70
  -5  -6  -1   38.50    3.50
   5  -6   1   40.20    6.50
   5  -6   1   37.70    2.80
   5  -6   1   42.20    3.00
  -5  -6  -1   49.40    8.80
  -5  -6  -1   41.60    3.20
   5   6   1   37.10    3.40
   5   6   1   41.20    1.80
   5   6   1   53.49    7.80
  -5   6  -1   36.00    3.00
   5   6   1   41.00    2.70
  -5   6  -1   40.40    3.00
   6  -6   1  106.19    5.20
  -6  -6  -1   96.49    5.40
   6  -6   1   96.89    4.90
   6  -6   1   96.89    4.50
   6  -6   1  101.19   10.20
  -6  -6  -1   93.69    4.40
  -6  -6  -1   92.39    4.80
  -6  -6  -1  115.49   11.40
   6  -6   1   96.89    4.80
  -6   6  -1   99.39    4.70
   6   6   1   93.99    5.20
   6   6   1   94.79    3.60
  -6   6  -1   96.09    4.90
   6   6   1  123.39   13.40
   6   6   1   87.29    4.30
   7  -6   1   38.70    8.30
   7  -6   1   29.00    3.30
  -7  -6  -1   25.00    2.70
  -7  -6  -1   23.70    7.60
   7  -6   1   25.70    6.70
   7  -6   1   28.00    3.10
   7  -6   1   31.50    1.60
   7  -6   1   28.20    2.60
  -7  -6  -1   30.50    3.50
  -7  -6  -1   31.40    3.10
   7  -6   1   34.60    3.20
   7   6   1   17.20    5.50
   7   6   1   29.90    2.80
  -7   6  -1   31.10    3.10
   7   6   1   31.30    2.10
  -7   6  -1   27.80    2.80
   7   6   1   32.10    3.70
  -8  -6  -1   -2.20    0.90
  -8  -6  -1    2.90    5.60
   8  -6   1   -2.00    1.10
   8  -6   1   -1.30    4.30
   8  -6   1   -0.70    1.10
  -8  -6  -1   -1.80    0.90
   8  -6   1   -2.30    1.20
  -8   6  -1   -0.70    1.20
   8   6   1   -1.50    1.00
   8   6   1   -1.30    0.70
   8   6   1   -1.30    8.80
  -8   6  -1   -1.20    0.80
   8   6   1   -1.70    1.20
  -9  -6  -1   -1.10    1.00
   9  -6   1    1.60    6.70
   9  -6   1   -1.50    1.60
  -9  -6  -1    0.30    1.00
   9  -6   1    1.80    1.30
   9  -6   1    0.30    1.30
   9   6   1   -2.10    1.40
   9   6   1   -1.00    0.90
   9   6   1   -0.90    1.10
  10  -6   1    0.00    6.70
  10  -6   1    0.30    1.50
 -10  -6  -1   -1.00    1.00
  10  -6   1   -2.30    1.80
  10   6   1   -2.70    1.20
  11  -6   1   -3.20    1.60
  11  -6   1   -0.80    1.50
  11  -6   1   -2.00   11.10
  11   6   1   -1.10    1.60
 -11  -7   1    6.20    1.80
  11  -7  -1   12.70    2.80
  11  -7  -1   10.10    2.20
  11   7  -1    7.70    2.00
  10  -7  -1   16.20    2.80
 -10  -7   1   16.10    2.10
  10  -7  -1   18.40    8.20
  10  -7  -1   15.90    2.30
  10   7  -1   15.60    2.20
  10   7  -1   14.00    2.30
  -9  -7   1   44.80    3.90
   9  -7  -1   55.69    4.90
   9  -7  -1   42.20    9.00
   9  -7  -1   54.09    4.50
   9  -7  -1   52.29    4.40
  -9   7   1   66.39    6.40
   9   7  -1   60.29    5.00
   9   7  -1   47.80    3.80
   8  -7  -1   36.70    3.90
  -8  -7   1   49.20   10.90
   8  -7  -1   38.20    3.80
   8  -7  -1   37.50    7.10
   8  -7  -1   40.70    4.10
  -8  -7   1   35.90    3.60
  -8  -7   1   41.10    3.40
  -8  -7   1   36.60    4.20
   8   7  -1   34.00    8.60
  -8   7   1   40.30    2.80
   8   7  -1   35.60    2.40
   8   7  -1   46.60    4.30
   8   7  -1   34.80    3.50
  -8   7   1   38.80    3.80
   7  -7  -1   48.70    1.90
  -7  -7   1   47.20    3.70
   7  -7  -1   45.60    3.00
   7  -7  -1   40.50    7.50
  -7  -7   1   50.29    4.30
   7  -7  -1   47.60    7.70
  -7  -7   1   43.50    3.80
   7  -7  -1   47.70    3.70
   7  -7  -1   54.89    3.90
   7  -7  -1   52.49    4.00
   7   7  -1   43.70    3.70
   7   7  -1   54.79    4.30
   7   7  -1   49.10   10.10
   7   7  -1   43.10    3.60
   7   7  -1   45.40    2.40
  -7   7   1   51.09    3.20
  -7   7   1   47.60    3.60
   7   7  -1   47.90    2.50
  -6  -7   1  331.57   11.60
   6  -7  -1  322.17   10.80
  -6  -7   1  346.37   20.50
   6  -7  -1  310.67   16.70
  -6  -7   1  322.37   11.90
  -6  -7   1  338.37   11.20
   6  -7  -1  338.37   11.60
   6  -7  -1  325.97   17.30
   6  -7  -1  339.27   11.50
   6  -7  -1  345.87   11.60
   6   7  -1  309.17   19.60
  -6   7   1  328.57   11.40
   6   7  -1  333.57   11.90
   6   7  -1  340.37   11.10
   6   7  -1  332.07    9.80
   6   7  -1  343.97   11.50
   6   7  -1  325.67    9.70
  -6   7   1  330.67   10.90
  -5  -7   1  455.35   14.70
   5  -7  -1  444.96   14.40
  -5  -7   1  453.65   14.10
  -5  -7   1  460.65   14.80
  -5  -7   1  440.36   22.60
   5  -7  -1  455.05   14.00
   5  -7  -1  432.26   19.30
   5   7  -1  442.16   12.60
   5   7  -1  444.16   14.00
   5   7  -1  439.66   12.60
   5   7  -1  445.56   14.70
  -5   7   1  443.26   14.20
   5   7  -1  461.05   14.60
   4  -7  -1  162.68    6.30
  -4  -7   1  158.68    6.60
  -4  -7   1  161.78    6.60
  -4  -7   1  172.98   12.40
   4  -7  -1  161.18    6.30
   4  -7  -1  156.48    6.10
   4  -7  -1  137.89    9.40
  -4  -7   1  166.68    6.20
   4   7  -1  157.78   12.10
  -4   7   1  160.98    6.40
   4   7  -1  159.98    6.10
  -4   7   1  156.88    6.00
   4   7  -1  160.78    6.50
   4   7  -1  159.08    6.50
  -3  -7   1  535.65   23.50
  -3  -7   1  538.15   16.30
  -3   7   1  527.95   19.30
   3   7  -1  498.35   22.70
   2  -7  -1  405.86   12.60
  -2  -7   1  415.46   12.60
  -2  -7   1  416.06   19.10
   2  -7  -1  398.96   16.40
  -2  -7   1  417.96   12.60
  -2  -7   1  382.76   13.10
   2   7  -1  412.16   12.50
   2   7  -1  384.16   12.50
  -1  -7   1  405.86   18.50
   1  -7  -1  403.26   12.60
   1  -7  -1  407.36   16.60
  -1   7   1  406.76   12.60
  -1   7   1  406.96   15.80
   1   7  -1  402.76   19.20
  -1   7   1  411.36   13.20
   1   7  -1  411.46   12.70
   0  -7  -1  533.75   20.50
   0  -7   1  527.75   21.80
   0   7  -1  532.95   21.40
   0   7   1  527.15   19.70
   1  -7   1  453.15   19.60
  -1  -7  -1  464.35   19.30
   1   7   1  454.75   18.50
  -1   7  -1  465.55   19.20
   2  -7   1  582.84   23.40
  -2  -7  -1  561.64   23.30
   2   7   1  586.34   23.10
  -2   7  -1  600.44   23.00
  -3  -7  -1  610.44   25.70
   3  -7   1  626.84   25.30
   3   7   1  623.64   25.40
  -3   7  -1  647.54   24.60
  -4  -7  -1  569.44   17.70
   4  -7   1  538.75   23.80
  -4  -7  -1  568.64   17.80
  -4  -7  -1  571.24   25.40
  -4   7  -1  569.24   23.40
   4   7   1  542.25   16.70
  -5  -7  -1  343.47   10.80
  -5  -7  -1  323.67   11.60
  -5  -7  -1  338.17   11.70
   5  -7   1  333.37   17.80
   5  -7   1  349.67   11.30
   5  -7   1  295.17   10.80
   5  -7   1  343.77   11.30
  -5  -7  -1  312.97   18.70
  -5   7  -1  315.57   11.10
  -5   7  -1  337.17   11.30
   5   7   1  335.87   11.70
   5   7   1  329.67   10.70
   6  -7   1  175.98    7.20
   6  -7   1  199.88    7.90
  -6  -7  -1  201.88    8.10
  -6  -7  -1  207.08   15.70
   6  -7   1  185.98   13.80
  -6  -7  -1  200.78    7.30
  -6  -7  -1  197.58    8.40
   6  -7   1  209.18    7.90
   6   7   1  199.28    8.20
  -6   7  -1  205.18    7.70
   6   7   1  215.38   15.80
  -6   7  -1  202.68    7.90
   6   7   1  195.68    6.00
   6   7   1  187.18    7.20
  -7  -7  -1  120.79    6.00
   7  -7   1  114.99    6.00
   7  -7   1  124.49    5.90
   7  -7   1  129.59   12.90
  -7  -7  -1  111.39   13.10
   7  -7   1  130.29    6.10
  -7  -7  -1  116.69    6.50
   7  -7   1  108.49    5.20
  -7  -7  -1  127.29    5.50
  -7   7  -1  127.29    6.00
   7   7   1  117.09    6.30
  -7   7  -1  124.09    5.50
   7   7   1  124.79    5.40
   7   7   1  137.99   14.60
   7   7   1  123.09    4.20
  -8  -7  -1   67.59    5.20
   8  -7   1   74.69    5.00
   8  -7   1   70.59    4.70
  -8  -7  -1   72.29    4.30
   8  -7   1   83.69   12.00
  -8  -7  -1   68.59    4.70
   8  -7   1   67.39    4.60
   8   7   1   71.99    5.30
  -8   7  -1   71.59    4.70
   8   7   1   73.19    4.30
  -8   7  -1   74.59    4.00
   9  -7   1   48.20   10.80
   9  -7   1   55.29    4.70
   9  -7   1   55.49    4.90
   9  -7   1   52.89    5.10
  -9  -7  -1   51.89    4.10
   9   7   1   53.09    4.80
  10  -7   1   33.10    9.60
  10  -7   1   40.00    4.60
  10  -7   1   45.90    4.60
  10   7   1   44.80    5.00
 -10  -8   1    1.30    1.50
  10  -8  -1    3.40    1.70
  10  -8  -1   -1.70    9.40
  10  -8  -1    1.20    2.10
  10   8  -1    2.50    1.70
  -9  -8   1   -1.40    1.30
   9  -8  -1   -1.50    1.70
   9  -8  -1    0.70    1.60
   9  -8  -1   -0.50    6.50
   9   8  -1   -0.10    1.60
   9   8  -1   -0.20    1.30
  -8  -8   1    0.60    1.30
   8  -8  -1    2.70    1.50
   8  -8  -1    0.90    1.60
   8  -8  -1   -0.70    4.60
  -8  -8   1   -2.10    1.50
  -8  -8   1   -0.80    1.30
   8  -8  -1    1.70    1.40
  -8   8   1    0.10    1.40
  -8   8   1    1.90    1.00
   8   8  -1    0.60    1.30
   8   8  -1    1.60    1.60
  -7  -8   1   14.50    7.60
   7  -8  -1   11.00    1.80
   7  -8  -1   10.20    1.80
   7  -8  -1    9.50    1.50
   7  -8  -1   16.90    5.90
  -7  -8   1    7.30    1.70
   7  -8  -1    9.30    2.00
  -7  -8   1    9.80    1.60
   7   8  -1    8.40    1.70
  -7   8   1    9.20    1.40
   7   8  -1   23.30    9.20
  -7   8   1    8.10    1.80
   7   8  -1    9.80    1.60
   7   8  -1    5.40    1.60
   6  -8  -1   27.50    3.30
  -6  -8   1   23.30    3.40
   6  -8  -1   23.90    2.90
   6  -8  -1   26.70    3.10
  -6  -8   1   37.90   11.60
  -6  -8   1   22.80    3.00
   6  -8  -1   27.20    3.40
   6  -8  -1   22.40    5.70
  -6   8   1   22.70    2.80
   6   8  -1   17.70    6.50
   6   8  -1   26.90    3.40
   6   8  -1   21.40    1.10
   6   8  -1   20.50    1.10
  -6   8   1   26.00    3.10
   6   8  -1   20.50    2.70
   6   8  -1   17.00    2.20
   5  -8  -1    0.60    3.20
   5  -8  -1   -0.80    1.00
  -5  -8   1   -1.30    3.60
  -5  -8   1   -0.50    0.90
   5  -8  -1    0.20    1.00
   5  -8  -1   -0.80    1.00
  -5  -8   1   -1.30    1.10
  -5  -8   1   -0.50    1.10
   5   8  -1   -0.90    4.20
   5   8  -1   -0.50    1.10
  -5   8   1   -1.40    0.90
   5   8  -1   -0.20    1.10
  -5   8   1    0.20    1.00
   5   8  -1   -1.50    1.00
   4  -8  -1    1.40    1.10
  -4  -8   1    3.00    1.30
   4  -8  -1    1.00    1.00
  -4  -8   1    1.20    0.90
  -4  -8   1    2.90    1.30
  -4  -8   1    3.30    3.70
   4  -8  -1    5.70    3.30
   4  -8  -1    2.60    1.10
   4   8  -1    1.50    1.10
   4   8  -1    1.70    1.00
  -4   8   1    1.80    1.00
   4   8  -1   -0.60    4.10
   4   8  -1    2.20    1.20
  -4   8   1    0.10    1.10
   3  -8  -1   -0.30    0.30
   3  -8  -1   -0.10    0.30
  -3  -8   1   -1.40    0.90
   3  -8  -1   -0.90    0.80
  -3  -8   1   -0.30    0.70
  -3  -8   1   -1.70    3.00
   3  -8  -1   -0.70    2.40
  -3  -8   1   -1.80    0.80
  -3   8   1    1.20    2.20
   3   8  -1   -0.60    0.80
  -3   8   1   -2.10    0.90
   3   8  -1    2.80    4.20
  -2  -8   1   -1.70    0.80
  -2  -8   1   -0.70    0.70
   2  -8  -1    0.40    0.60
   2  -8  -1   -0.10    0.40
  -2  -8   1   -0.80    3.20
  -2  -8   1   -1.10    0.70
   2  -8  -1    0.30    2.30
   2  -8  -1   -0.60    0.70
   2   8  -1   -0.70    0.80
   2   8  -1   -1.20    0.60
   2   8  -1   -1.60    0.80
  -2   8   1   -0.80    2.20
  -1  -8   1    6.20    1.30
  -1  -8   1   12.80    4.20
   1  -8  -1    8.20    1.00
   1  -8  -1    5.70    1.10
   1  -8  -1    9.80    1.20
  -1  -8   1    5.70    0.90
  -1  -8   1    6.80    1.20
   1  -8  -1   15.10    4.10
   1  -8  -1    5.00    1.30
   1   8  -1    6.40    1.30
  -1   8   1   13.40    3.40
   1   8  -1    6.10    0.90
  -1   8   1    3.40    1.30
  -1   8   1    6.70    0.80
   1   8  -1   11.40    3.90
   1   8  -1    5.80    1.10
   1   8  -1    8.10    0.90
  -1   8   1    6.60    1.10
   0  -8  -1    4.90    0.90
   0  -8  -1    5.20    0.50
   0  -8  -1    5.60    1.30
   0  -8   1    4.30    1.00
   0  -8   1    4.80    1.20
   0  -8   1    5.00    0.80
   0  -8   1    6.20    0.70
   0  -8   1   10.50    3.90
   0  -8  -1    7.30    2.80
   0  -8  -1    4.40    1.00
   0   8   1    3.50    1.20
   0   8   1    5.90    0.90
   0   8   1    5.70    3.10
   0   8  -1    4.50    1.10
   0   8  -1    4.40    1.30
   0   8  -1    7.20    0.80
   0   8  -1    4.80    0.70
   0   8   1    4.60    1.10
   0   8  -1   11.00    3.90
  -1  -8  -1    1.70    2.00
  -1  -8  -1    0.40    0.70
  -1  -8  -1    0.00    0.70
   1  -8   1   -2.00    0.90
   1  -8   1    2.30    3.40
   1  -8   1    0.50    0.40
  -1  -8  -1   -1.20    0.90
   1  -8   1    0.00    0.50
  -1   8  -1   -1.50    0.80
   1   8   1   -1.10    0.60
   1   8   1   -2.30    1.00
  -1   8  -1    0.10    0.40
   1   8   1   -1.30    0.70
   1   8   1   -2.10    2.80
  -1   8  -1    1.30    3.00
  -1   8  -1   -0.70    0.60
   2  -8   1    6.10    1.00
   2  -8   1    4.90    1.20
  -2  -8  -1    4.80    1.10
  -2  -8  -1    6.70    3.70
  -2  -8  -1    5.50    1.20
   2  -8   1   10.00    3.80
   2  -8   1    4.60    1.30
  -2  -8  -1    4.00    1.30
  -2   8  -1    4.20    1.10
   2   8   1    4.00    1.00
  -2   8  -1   10.40    3.80
  -2   8  -1    4.10    1.30
   2   8   1    6.10    1.40
   2   8   1    4.60    1.10
  -2   8  -1    6.70    1.10
   2   8   1   11.80    4.00
  -3  -8  -1   58.79    3.90
   3  -8   1   66.19    3.30
   3  -8   1   60.79    3.70
  -3  -8  -1   55.99    4.20
   3  -8   1   64.69    7.60
  -3  -8  -1   61.89    3.30
   3  -8   1   63.39    3.90
  -3  -8  -1   59.29    7.40
  -3   8  -1   62.29    7.30
   3   8   1   65.59    4.10
   3   8   1   56.69    3.70
   3   8   1   64.49    8.00
   3   8   1   59.79    3.30
  -3   8  -1   61.59    3.30
  -3   8  -1   59.39    3.90
  -4  -8  -1    4.10    1.40
  -4  -8  -1    4.70    4.30
   4  -8   1    3.80    1.10
  -4  -8  -1    2.90    1.00
  -4  -8  -1    3.60    1.30
   4  -8   1    5.40    1.20
   4  -8   1    1.90    1.30
   4  -8   1    8.50    4.40
   4   8   1    3.80    1.20
  -4   8  -1    2.20    1.20
  -4   8  -1    7.90    3.50
   4   8   1    4.80    5.00
  -4   8  -1    5.20    1.20
   4   8   1    3.60    1.10
   4   8   1    2.10    1.30
  -5  -8  -1    8.00    1.70
   5  -8   1    9.70    1.60
  -5  -8  -1   16.90    2.20
   5  -8   1   14.60    1.90
  -5  -8  -1   11.00    1.70
  -5  -8  -1   15.20    5.20
   5  -8   1   14.30    1.80
   5  -8   1   16.00    4.80
   5   8   1    7.00    4.90
  -5   8  -1   11.50    1.70
  -5   8  -1    9.70    1.60
   5   8   1   11.80    1.90
   5   8   1   11.40    1.50
   6  -8   1   13.10    1.80
  -6  -8  -1   13.00    2.00
  -6  -8  -1   15.20    4.50
   6  -8   1   24.60    7.50
   6  -8   1   15.00    2.00
  -6  -8  -1   20.60    2.50
   6  -8   1   19.00    2.80
   6   8   1   24.10    7.70
  -6   8  -1   19.30    2.20
   6   8   1   11.00    1.90
   7  -8   1    6.20    1.70
   7  -8   1   10.80    5.40
  -7  -8  -1    3.20    1.60
   7  -8   1    5.50    1.40
   7  -8   1    7.10    1.70
  -7  -8  -1    6.00    1.60
  -7  -8  -1    5.30    1.20
   7  -8   1    5.00    1.60
   7   8   1    6.60    1.70
  -7   8  -1    5.20    1.40
   7   8   1    5.40    1.30
  -7   8  -1    7.20    1.70
   8  -8   1    0.50    1.30
  -8  -8  -1   -0.50    1.10
   8  -8   1    1.20    1.30
   8  -8   1   -3.60    5.30
  -8  -8  -1    0.00    1.20
   8  -8   1   -0.50    1.60
  -8   8  -1   -1.10    1.50
   8   8   1   -1.40    1.50
   8   8   1    0.90    1.20
  -8   8  -1    0.70    1.10
   9  -8   1    3.00    2.00
   9  -8   1  -10.40    8.30
  -9  -8  -1    1.30    1.20
   9  -8   1    3.00    1.60
   9   8   1    1.40    1.60
  10  -8   1   -0.90    1.50
  10  -8   1   -2.10    1.70
  10   8   1   -0.70    1.60
  10  -9  -1   51.49    5.00
 -10  -9   1   59.19    5.10
  10  -9  -1   60.39    5.80
  10   9  -1   48.10    5.20
   9  -9  -1   51.79   10.20
  -9  -9   1   69.99    5.00
   9  -9  -1   70.09    5.40
   9  -9  -1   78.99    5.80
   9   9  -1   81.49    7.30
   9   9  -1   64.49    5.70
   8  -9  -1  117.49    6.40
   8  -9  -1   93.09   12.60
  -8  -9   1  122.89    6.10
  -8  -9   1  100.69    6.30
   8  -9  -1  113.59    6.50
   8   9  -1  109.89    5.70
  -8   9   1  117.59    6.10
   8   9  -1  111.89    6.70
   7  -9  -1  179.18    7.90
  -7  -9   1  163.58    7.20
   7  -9  -1  163.98   13.90
  -7  -9   1  166.78    7.80
  -7  -9   1  172.38    8.30
   7  -9  -1  172.98    7.70
   7  -9  -1  183.48    8.10
   7   9  -1  185.68    8.30
  -7   9   1  178.88    7.30
   7   9  -1  173.38    7.30
  -7   9   1  151.78    7.30
   7   9  -1  173.98    7.70
   6  -9  -1  188.98    8.10
  -6  -9   1  172.28    8.10
   6  -9  -1  178.08    7.50
   6  -9  -1  179.68    7.90
   6  -9  -1  202.98    7.90
  -6  -9   1  185.38    8.30
  -6  -9   1  193.28    7.80
   6   9  -1  191.88    8.20
  -6   9   1  185.68    7.60
  -6   9   1  195.48    7.70
   6   9  -1  195.78    8.30
   6   9  -1  183.28    7.70
   5  -9  -1  492.85   22.70
  -5  -9   1  541.55   16.70
   5  -9  -1  526.25   16.50
  -5  -9   1  523.55   17.20
   5  -9  -1  513.35   16.90
   5  -9  -1  521.45   16.70
  -5  -9   1  481.65   26.20
  -5  -9   1  534.85   17.60
   5   9  -1  523.15   16.60
  -5   9   1  535.35   16.90
   5   9  -1  546.85   17.40
  -5   9   1  521.95   16.50
   5   9  -1  515.95   26.40
   5   9  -1  526.55   17.10
  -4  -9   1  265.17    9.90
   4  -9  -1  261.87    9.90
  -4  -9   1  276.37   17.60
   4  -9  -1  275.07    9.40
   4  -9  -1  251.37   14.30
  -4  -9   1  268.77   10.40
  -4  -9   1  277.27    9.70
   4  -9  -1  280.57   10.00
   4   9  -1  281.27    9.90
   4   9  -1  281.17   10.30
  -4   9   1  264.37    9.20
   4   9  -1  264.17    9.50
  -4   9   1  279.57   10.10
   4   9  -1  268.57   17.40
  -3  -9   1  116.29   11.00
   3  -9  -1  132.19    9.40
   3  -9  -1  126.99    5.80
   3  -9  -1  121.79    3.80
   3  -9  -1  122.49    3.80
   3  -9  -1  119.89    5.00
  -3  -9   1  119.39    6.20
  -3  -9   1  121.59    5.50
  -3  -9   1  132.69    5.50
   3  -9  -1  128.49    5.70
   3   9  -1  124.49    6.20
  -3   9   1  119.09    4.90
  -3   9   1  123.29    6.00
   3   9  -1  126.49    5.50
   3   9  -1  120.29    5.40
  -3   9   1  136.79    8.60
   2  -9  -1  286.47    9.00
  -2  -9   1  309.27   10.20
  -2  -9   1  288.77   10.90
   2  -9  -1  297.97   10.10
  -2  -9   1  291.47   10.00
   2  -9  -1  307.87   15.10
   2  -9  -1  301.67   10.70
  -2  -9   1  297.27   17.20
   2   9  -1  291.67   10.00
   2   9  -1  302.57   16.90
   2   9  -1  300.37    9.90
  -2   9   1  290.17   10.70
  -2   9   1  304.77   13.80
   2   9  -1  279.37   10.80
   1  -9  -1  306.37    9.30
  -1  -9   1  311.67   10.50
  -1  -9   1  306.67    8.90
   1  -9  -1  322.97   10.50
   1  -9  -1  306.57   15.20
  -1  -9   1  308.67   11.30
  -1  -9   1  298.77   16.90
  -1  -9   1  303.97   10.00
   1  -9  -1  303.67    9.70
   1  -9  -1  320.27   11.20
   1   9  -1  309.17    9.00
   1   9  -1  314.67   16.80
  -1   9   1  308.77   11.20
   1   9  -1  311.47   11.30
   1   9  -1  313.57    9.90
  -1   9   1  315.17    9.50
  -1   9   1  309.87   10.40
  -1   9   1  316.77   14.40
   1   9  -1  301.77   10.50
   0  -9  -1  271.37    9.30
   0  -9   1  270.97    8.20
   0  -9  -1  265.77   14.30
   0  -9  -1  263.37    7.80
   0  -9   1  272.87    9.40
   0  -9   1  275.97   10.10
   0  -9   1  273.27    8.50
   0  -9  -1  275.97   10.20
   0  -9  -1  270.27    9.00
   0  -9   1  261.57   15.30
   0   9   1  268.97    9.20
   0   9  -1  267.97    9.40
   0   9  -1  277.67    8.50
   0   9   1  275.17   10.10
   0   9  -1  259.07   14.80
   0   9  -1  274.17    8.30
   0   9   1  255.67   13.50
   0   9   1  262.77    8.70
   0   9  -1  259.27   10.00
  -1  -9  -1  575.74   17.30
   1  -9   1  568.64   16.50
   1  -9   1  560.14   24.60
   1  -9   1  577.34   17.60
  -1  -9  -1  566.44   24.10
  -1  -9  -1  558.14   17.30
  -1  -9  -1  570.44   18.40
  -1   9  -1  566.34   23.70
   1   9   1  557.44   17.30
   1   9   1  567.14   18.30
  -1   9  -1  564.04   16.60
  -1   9  -1  563.84   16.10
  -1   9  -1  577.94   18.30
  -1   9  -1  573.34   17.60
   1   9   1  544.65   22.70
   1   9   1  561.54   17.10
  -2  -9  -1  338.57   11.00
  -2  -9  -1  349.37   12.20
   2  -9   1  331.77   11.30
   2  -9   1  335.47   11.80
  -2  -9  -1  334.67   11.30
   2  -9   1  335.37   10.40
  -2  -9  -1  323.27   17.40
   2  -9   1  311.37   17.20
  -2   9  -1  325.97   11.30
   2   9   1  312.87   16.60
  -2   9  -1  331.17   16.80
  -2   9  -1  327.37   11.80
   2   9   1  325.67   11.00
   2   9   1  327.57   11.00
   2   9   1  347.37   12.00
  -2   9  -1  337.67   10.60
  -3  -9  -1  245.98    8.60
   3  -9   1  229.18   14.60
  -3  -9  -1  245.08    9.60
   3  -9   1  243.88    8.30
   3  -9   1  236.18    9.10
   3  -9   1  243.58    8.90
  -3  -9  -1  225.18    9.00
  -3  -9  -1  248.78   15.50
   3   9   1  243.38    8.90
  -3   9  -1  240.08    8.40
   3   9   1  250.17    9.50
  -3   9  -1  245.78    9.40
   3   9   1  238.38   15.10
  -3   9  -1  252.37   14.30
   3   9   1  243.98    8.50
   4  -9   1  151.08   12.20
   4  -9   1  140.19    6.60
  -4  -9  -1  142.89    5.90
  -4  -9  -1  133.89    6.60
   4  -9   1  151.08    6.10
  -4  -9  -1  141.79    6.90
   4  -9   1  153.88    6.50
  -4  -9  -1  146.59   12.70
  -4   9  -1  157.28   11.50
  -4   9  -1  143.49    6.70
   4   9   1  140.29    5.90
   4   9   1  145.59    7.00
   4   9   1  143.99    6.60
  -4   9  -1  140.89    6.00
   4   9   1  149.49   13.00
   5  -9   1   33.20    3.50
  -5  -9  -1   38.50    3.80
   5  -9   1   42.00    3.50
  -5  -9  -1   37.00    3.00
   5  -9   1   28.90    3.40
  -5  -9  -1   32.10    3.80
  -5   9  -1   36.90    3.30
   5   9   1   32.80    3.70
   5   9   1   33.90    3.10
  -5   9  -1   30.20    3.60
  -6  -9  -1  183.48    8.40
   6  -9   1  190.98    8.00
  -6  -9  -1  178.98    8.50
   6  -9   1  174.68    7.60
   6  -9   1  192.48    8.00
  -6  -9  -1  191.78    7.40
  -6   9  -1  189.88    7.80
   6   9   1  188.88    7.40
  -6   9  -1  191.28    7.90
   6   9   1  194.58    8.50
  -7  -9  -1   88.89    5.90
  -7  -9  -1   99.99    5.10
   7  -9   1  100.29    5.90
  -7  -9  -1   92.79    6.20
   7  -9   1   93.09    5.80
   7  -9   1   96.19    5.60
   7   9   1  102.89    6.30
  -7   9  -1  100.29    5.70
   7   9   1   98.99    5.10
  -7   9  -1   94.39    5.30
   8  -9   1   53.99    5.00
   8  -9   1   52.29   11.90
  -8  -9  -1   55.59    5.00
  -8  -9  -1   60.49    4.20
   8  -9   1   61.99    5.00
   8   9   1   55.89    5.20
   9  -9   1   34.40   12.10
   9  -9   1   56.89    4.80
   9  -9   1   57.79    5.50
   9   9   1   56.09    5.50
   9 -10  -1    3.40    2.20
   9 -10  -1    4.20    1.90
  -9 -10   1    2.30    1.60
   9  10  -1    4.60    2.00
  -8 -10   1   -2.90    1.50
   8 -10  -1    2.10    6.40
  -8 -10   1   -2.70    1.20
   8  10  -1   -1.00    1.40
   7 -10  -1    2.90    1.50
   7 -10  -1    3.30    1.70
  -7 -10   1    3.60    1.50
  -7 -10   1    3.00    1.70
   7 -10  -1    3.80    5.90
   7  10  -1    2.30    1.60
  -7  10   1    5.70    1.50
   7  10  -1    5.40    1.80
  -7  10   1    5.00    1.70
   7  10  -1    4.20    1.60
   6 -10  -1    9.60    1.80
  -6 -10   1   11.00    1.70
  -6 -10   1    6.90    2.00
   6 -10  -1   12.90    2.10
  -6 -10   1    9.60    2.10
   6 -10  -1   10.50    1.90
   6  10  -1   10.70    1.70
  -6  10   1   11.90    1.80
   6  10  -1   11.80    2.10
  -6  10   1   10.40    1.80
   6  10  -1   10.40    2.00
   5 -10  -1    0.40    1.20
  -5 -10   1   -1.30    1.20
   5 -10  -1   -1.20    1.20
   5 -10  -1   -0.80    1.20
  -5 -10   1   -0.50    1.40
  -5 -10   1    1.40    1.30
   5  10  -1   -0.50    1.20
  -5  10   1    0.60    1.20
   5  10  -1    0.90    1.30
   5  10  -1    2.30    1.40
  -4 -10   1    2.00    1.40
  -4 -10   1    2.50    1.20
   4 -10  -1   -0.40    1.00
   4 -10  -1    1.80    1.30
  -4 -10   1   -0.50    1.20
   4 -10  -1    1.40    1.20
   4 -10  -1    6.30    3.90
  -4  10   1    2.90    1.40
   4  10  -1    2.90    1.20
   4  10  -1    2.90    1.50
  -3 -10   1    4.20    1.20
  -3 -10   1    5.50    1.40
  -3 -10   1    4.40    1.60
   3 -10  -1    3.20    1.40
   3 -10  -1   11.10    4.50
  -3 -10   1    4.60    3.80
   3 -10  -1    2.30    1.00
   3 -10  -1    3.10    1.10
   3  10  -1   11.50    6.20
  -3  10   1    3.10    1.60
  -3  10   1   10.20    4.00
   3  10  -1    5.30    1.30
   3  10  -1    6.20    1.60
   3  10  -1    4.60    1.40
   2 -10  -1    0.20    0.70
  -2 -10   1    0.50    0.90
   2 -10  -1    1.00    1.00
  -2 -10   1    6.50    4.70
   2 -10  -1    7.10    4.00
   2 -10  -1    0.70    1.20
  -2 -10   1    1.20    1.00
   2 -10  -1    1.40    0.60
   2  10  -1    1.50    0.90
  -2  10   1   -0.60    1.10
  -2  10   1    4.20    3.70
   2  10  -1    0.70    1.10
   2  10  -1   -0.90    1.20
   2  10  -1    6.00    5.40
   1 -10  -1    4.10    1.10
  -1 -10   1    2.30    1.40
  -1 -10   1    4.20    1.20
   1 -10  -1    4.60    0.90
   1 -10  -1    3.80    0.70
  -1 -10   1    3.90    1.00
  -1 -10   1    4.90    0.50
  -1 -10   1    6.50    3.30
   1 -10  -1    3.30    1.40
   1  10  -1    2.80    1.10
   1  10  -1    3.60    0.90
  -1  10   1    3.90    1.10
  -1  10   1    4.30    0.80
   1  10  -1    4.00    0.50
   1  10  -1    7.40    4.80
   1  10  -1    1.80    1.50
  -1  10   1    2.40    1.40
   0 -10   1   -1.10    0.80
   0 -10  -1   -1.30    0.80
   0 -10  -1   -0.90    0.70
   0 -10  -1   -0.60    0.30
   0 -10   1   -1.20    1.00
   0 -10  -1    2.50    3.20
   0 -10   1    2.00    3.80
   0 -10   1   -1.00    0.50
   0 -10  -1   -1.80    1.00
   0 -10   1   -0.20    0.40
   0  10   1   -1.30    0.60
   0  10  -1   -0.50    1.10
   0  10  -1    3.40    4.20
   0  10  -1   -0.50    0.50
   0  10  -1   -0.10    0.60
   0  10   1   -0.80    0.90
   0  10  -1   -1.70    0.90
   0  10   1   -1.40    1.10
   0  10   1    0.40    3.30
  -1 -10  -1   31.00    3.20
  -1 -10  -1   39.00    3.80
   1 -10   1   34.40    6.70
  -1 -10  -1   30.40    2.90
  -1 -10  -1   47.20    7.00
   1 -10   1   37.00    3.30
   1 -10   1   39.00    3.60
   1 -10   1   39.80    1.90
   1 -10   1   36.00    2.20
  -1  10  -1   40.10    1.90
   1  10   1   41.10    3.90
  -1  10  -1   43.00    4.00
   1  10   1   43.90    2.90
  -1  10  -1   51.39    7.80
   1  10   1   49.70    7.60
   1  10   1   32.50    3.30
  -1  10  -1   34.30    2.40
  -1  10  -1   38.00    3.20
  -2 -10  -1    4.50    3.80
   2 -10   1    1.30    1.20
  -2 -10  -1   -0.30    1.00
  -2 -10  -1   -0.50    1.10
  -2 -10  -1    0.60    1.00
   2 -10   1    2.10    4.20
   2 -10   1    0.60    0.70
   2 -10   1   -0.30    1.10
   2  10   1    2.60    4.20
  -2  10  -1    0.10    1.20
  -2  10  -1    7.30    4.70
   2  10   1   -1.20    1.00
  -2  10  -1    0.70    0.80
  -2  10  -1    0.40    1.10
   2  10   1    2.50    1.40
   2  10   1    1.30    0.90
   3 -10   1  146.19    6.70
   3 -10   1  148.69    5.80
  -3 -10  -1  146.79    7.40
  -3 -10  -1  131.19    6.60
   3 -10   1  134.09   11.90
  -3 -10  -1  161.78    6.40
   3 -10   1  144.09    6.90
  -3 -10  -1  140.09   13.80
  -3  10  -1  143.49    6.00
   3  10   1  146.29    6.60
   3  10   1  144.69    6.10
  -3  10  -1  126.49   10.90
   3  10   1  139.39   12.40
   3  10   1  155.68    7.30
  -3  10  -1  151.58    7.30
  -4 -10  -1   17.30    2.40
   4 -10   1   17.90    2.30
  -4 -10  -1   25.00    2.90
  -4 -10  -1   12.50    2.00
  -4  10  -1   24.20    2.90
   4  10   1   18.10    2.30
   4  10   1   17.30    2.40
  -4  10  -1   33.00    6.70
  -4  10  -1   17.00    2.30
  -5 -10  -1   11.50    2.10
   5 -10   1   15.90    2.00
  -5 -10  -1    9.60    1.90
   5 -10   1   12.80    2.00
  -5 -10  -1   13.50    1.80
   5 -10   1   13.30    2.00
   5  10   1   13.60    1.70
  -5  10  -1   15.80    2.20
  -5  10  -1   13.50    1.90
  -6 -10  -1   27.40    3.20
   6 -10   1   32.20    3.80
   6 -10   1   35.20    3.80
  -6 -10  -1   32.20    4.40
   6 -10   1   31.60    3.70
  -6  10  -1   33.10    3.50
   6  10   1   35.50    4.20
  -6  10  -1   33.40    3.70
   6  10   1   30.00    3.30
  -7 -10  -1    3.40    1.40
   7 -10   1    4.50    1.70
   7 -10   1    2.90    1.70
  -7 -10  -1    3.60    1.60
  -7  10  -1    6.50    1.90
  -7  10  -1    5.50    1.60
   7  10   1    4.60    1.90
   8 -10   1   -0.50    1.60
   8 -10   1    3.40    1.80
   8 -10   1    9.80    9.30
   8  10   1    0.40    1.70
   9 -10   1    2.40    1.70
   9 -10   1   -0.40    1.70
   9  10   1    0.40    1.70
   8 -11  -1   23.40    3.00
   8 -11  -1   18.10    2.60
  -8 -11   1   17.70    2.40
   8  11  -1   22.00    3.00
   7 -11  -1    8.70    7.00
   7 -11  -1   11.70    2.20
   7 -11  -1   11.20    2.20
  -7 -11   1   11.40    2.10
  -7  11   1    9.20    2.00
   7  11  -1   12.40    2.30
  -7  11   1   11.20    2.20
   7  11  -1    7.70    2.20
   6 -11  -1   19.70    2.60
  -6 -11   1   17.30    2.30
   6 -11  -1   16.80    2.20
  -6 -11   1   17.10    2.60
  -6  11   1   17.20    2.20
   6  11  -1   26.10    3.30
   6  11  -1   18.80    2.60
   6  11  -1   20.40    2.60
   5 -11  -1   68.79    4.90
  -5 -11   1   60.79    4.80
   5 -11  -1   70.99    4.40
  -5 -11   1   68.99    4.90
  -5 -11   1   69.29    5.80
   5  11  -1   72.59    4.90
  -5  11   1   73.89    5.10
   5  11  -1   75.29    5.60
   5  11  -1   66.99    4.80
  -4 -11   1  113.09    6.00
  -4 -11   1  121.19    6.00
   4 -11  -1  124.19    6.20
   4 -11  -1  123.99    5.40
  -4 -11   1  116.99    7.10
   4 -11  -1  117.39    6.40
   4  11  -1  117.19    5.90
   4  11  -1  122.09    6.70
  -4  11   1  116.79    6.50
   4  11  -1  131.19    6.20
  -3 -11   1  248.18    9.20
  -3 -11   1  224.98    9.00
   3 -11  -1  233.78    9.80
   3 -11  -1  248.88    9.40
  -3 -11   1  227.18   10.10
   3 -11  -1  240.48    8.20
  -3  11   1  249.78   10.00
   3  11  -1  238.38   10.10
   3  11  -1  227.18    9.00
  -3  11   1  236.48   13.20
   3  11  -1  260.47    9.20
  -2 -11   1  119.99    5.40
   2 -11  -1  114.39    6.30
   2 -11  -1  122.49    4.60
  -2 -11   1  113.29    6.70
  -2 -11   1  115.29    5.60
   2 -11  -1  120.29    5.80
   2  11  -1  125.89    6.70
   2  11  -1  123.89    5.30
   2  11  -1  113.09    5.60
  -2  11   1  112.79    6.40
  -2  11   1  112.09    9.80
  -1 -11   1  198.58    9.00
  -1 -11   1  188.88    7.90
  -1 -11   1  200.58    7.30
   1 -11  -1  214.38    6.60
   1 -11  -1  204.08    8.00
   1 -11  -1  203.28    8.80
   1 -11  -1  219.98   16.40
   1  11  -1  196.58    7.90
   1  11  -1  208.88    7.20
   1  11  -1  190.48   18.90
  -1  11   1  213.18   12.70
   1  11  -1  208.98    9.00
  -1  11   1  189.38    8.70
  -1  11   1  182.18    6.70
  -1  11   1  211.08    8.20
   0 -11  -1  170.08    6.60
   0 -11   1  156.08    7.90
   0 -11  -1  154.78    7.80
   0 -11  -1  184.78    7.30
   0 -11   1  178.58    7.20
   0 -11   1  171.88    5.60
   0  11  -1  175.68    6.00
   0  11  -1  178.48   14.20
   0  11  -1  168.78    7.90
   0  11   1  172.58    8.00
   0  11   1  179.98   12.30
   0  11   1  168.58    7.00
   0  11   1  172.88    6.30
   0  11  -1  152.38    6.90
  -1 -11  -1  195.68    9.00
  -1 -11  -1  213.98    8.20
   1 -11   1  207.28    6.80
   1 -11   1  176.38    8.60
   1 -11   1  207.68    8.20
  -1 -11  -1  198.08    7.80
   1  11   1  204.48    8.00
   1  11   1  207.88   13.80
  -1  11  -1  207.78    9.00
   1  11   1  196.58    8.90
   1  11   1  213.08    7.60
  -1  11  -1  208.28    7.20
  -1  11  -1  197.08    8.10
  -1  11  -1  208.58    6.60
  -1  11  -1  210.68   15.80
  -2 -11  -1  367.36   13.80
   2 -11   1  375.06   11.50
  -2 -11  -1  344.67   12.40
   2 -11   1  378.56   12.80
  -2 -11  -1  384.26   12.50
   2 -11   1  327.77   13.10
   2  11   1  369.16   13.50
  -2  11  -1  360.96   11.60
   2  11   1  369.56   12.40
  -2  11  -1  353.46   13.30
  -2  11  -1  344.77   12.50
   2  11   1  372.16   12.30
   3 -11   1  149.49    6.90
   3 -11   1  131.39    7.10
  -3 -11  -1  143.39    7.00
   3 -11   1  156.08    6.00
  -3 -11  -1  150.58    7.80
  -3 -11  -1  157.88    6.60
   3  11   1  153.18    7.90
   3  11   1  150.08    6.60
  -3  11  -1  151.78    6.20
   3  11   1  157.18    6.70
  -3  11  -1  146.29    7.30
   4 -11   1  122.39    5.50
  -4 -11  -1  110.19    6.30
   4 -11   1  104.59    6.30
  -4 -11  -1  114.99    6.90
  -4 -11  -1  125.49    5.90
   4 -11   1  128.09    6.30
   4  11   1  113.29    5.60
   4  11   1  126.69    6.20
  -4  11  -1  119.79    6.50
  -4  11  -1  116.19    5.60
   4  11   1  122.79    6.90
  -5 -11  -1  112.29    5.60
   5 -11   1  103.59    6.20
   5 -11   1  118.99    5.80
   5 -11   1  124.79    6.30
  -5  11  -1  115.59    6.30
  -5  11  -1  105.29    5.70
   5  11   1   99.69    5.50
   5  11   1  121.19    6.40
  -6 -11  -1   78.19    4.90
   6 -11   1   84.49    5.40
   6 -11   1   78.69    5.00
  -6  11  -1   79.59    5.40
  -6  11  -1   68.39    5.00
   6  11   1   71.89    4.70
   6  11   1   76.19    5.50
   7 -11   1   82.09    5.70
   7 -11   1   75.49    5.40
  -7 -11  -1   81.89    5.10
  -7  11  -1   95.09    6.70
   7  11   1   79.59    5.90
   8 -11   1   49.99    4.90
   8 -11   1   52.19    4.90
   8  11   1   52.59    5.30
   7 -12  -1   -1.00    1.50
  -7 -12   1   -1.10    1.40
   7 -12  -1    1.20    1.60
   7  12  -1    2.60    1.70
   7  12  -1   -1.70    1.40
   6 -12  -1   -1.80    1.30
  -6 -12   1   -0.60    1.40
   6 -12  -1   -0.30    1.50
   6  12  -1   -3.00    1.20
   6  12  -1    1.90    1.60
  -6  12   1   -0.80    1.30
   5 -12  -1    0.50    1.90
   5 -12  -1   -1.60    1.40
  -5 -12   1   -2.40    1.30
  -5 -12   1   -0.40    1.90
  -5  12   1   -0.50    1.40
   5  12  -1   -1.10    1.30
   5  12  -1    1.30    1.60
  -4 -12   1   -2.40    1.30
   4 -12  -1   -1.00    1.20
   4  12  -1   -0.20    1.10
  -4  12   1   -0.20    1.50
   4  12  -1    0.80    1.80
   3 -12  -1   -3.50    1.40
   3 -12  -1   -1.00    1.10
  -3 -12   1   -2.40    1.30
   3  12  -1   -1.60    1.00
   3  12  -1    0.10    1.30
  -3  12   1   -2.00    1.40
   3  12  -1   -1.20    1.50
  -2 -12   1    1.00    1.20
   2 -12  -1   -3.00    1.30
   2 -12  -1   -0.10    1.20
   2  12  -1   -0.80    1.00
  -2  12   1    0.30    1.40
   2  12  -1   -0.40    1.40
   2  12  -1   -0.80    1.30
   1 -12  -1   -1.90    1.10
  -1 -12   1   -2.00    1.10
  -1 -12   1   -3.20    1.50
  -1  12   1   -0.30    1.50
   1  12  -1    0.00    1.50
   1  12  -1   -1.30    0.80
   1  12  -1   -2.40    1.20
   0 -12  -1   -0.30    1.60
   0 -12   1   -0.80    1.60
   0 -12   1    2.90    1.50
   0 -12  -1    1.70    1.40
   0  12  -1   -0.30    1.40
   0  12   1    0.30    1.60
   0  12   1    2.10    1.00
   0  12   1    0.60    1.20
   0  12  -1    2.50    1.70
   1 -12   1    4.90    1.50
  -1 -12  -1    3.30    1.40
   1 -12   1    2.00    1.90
  -1  12  -1    6.00    1.90
   1  12   1    2.40    1.40
  -1  12  -1    2.60    1.70
   1  12   1    2.90    1.10
   1  12   1    5.10    1.90
   2 -12   1    2.00    1.40
  -2 -12  -1    1.10    1.20
   2 -12   1   -0.40    1.60
  -2  12  -1    2.70    1.60
   2  12   1    2.90    1.80
   2  12   1    2.20    1.20
   2  12   1   -0.20    1.30
  -3 -12  -1   -3.40    1.80
  -3 -12  -1    0.10    1.30
   3 -12   1   -2.00    1.50
   3  12   1    0.80    1.20
   3  12   1   -1.50    1.20
  -3  12  -1    2.50    1.70
   3  12   1    1.50    1.70
  -4 -12  -1   -1.20    1.20
   4 -12   1   -3.70    1.70
   4 -12   1    0.20    1.20
   4 -12   1    0.10    1.30
  -4  12  -1   -0.10    1.60
   4  12   1    0.60    1.20
   4  12   1    0.60    1.60
   4  12   1    0.30    1.30
   5 -12   1   -0.10    1.20
  -5 -12  -1    0.80    1.20
   5 -12   1    1.00    1.50
   5  12   1   -0.20    1.30
   5  12   1    0.50    1.20
  -5  12  -1   -0.30    1.50
   6 -12   1    2.00    1.60
   6 -12   1    0.50    1.40
  -6 -12  -1    0.30    1.30
  -6  12  -1    0.30    1.40
   6  12   1   -2.00    1.40
   6  13  -1  108.19    7.20
  -6  13   1  104.29    7.20
  -5 -13   1  126.09    7.00
   5 -13  -1  119.59    6.90
   5  13  -1  127.29    7.40
   5  13  -1  119.89    6.60
  -5  13   1  118.99    7.20
  -4 -13   1  117.09    6.60
   4 -13  -1  115.09    6.50
  -4  13   1  121.99    7.20
   4  13  -1  121.89    6.40
   4  13  -1  115.89    7.10
   3 -13  -1   76.59    5.20
  -3 -13   1   77.59    5.20
  -3  13   1   83.49    6.10
   3  13  -1   78.19    5.90
  -2 -13   1   67.89    4.90
   2 -13  -1   66.29    4.70
   2  13  -1   64.39    5.40
  -2  13   1   57.59    5.50
   1 -13  -1   78.49    5.00
  -1 -13   1   86.29    5.20
   1  13  -1   72.99    5.80
  -1  13   1   76.69    5.90
   0 -13   1   81.69    5.30
   0 -13  -1   77.09    5.10
   0  13  -1   74.09    5.80
   0  13   1   71.59    5.80
   1 -13   1  190.98    8.40
  -1 -13  -1  167.18    7.80
   1  13   1  184.28    9.30
  -1  13  -1  192.28    9.30
  -2 -13  -1  215.68    9.00
   2 -13   1  226.38    9.60
  -2  13  -1  230.28   10.20
   2  13   1  219.58   10.40
  -3 -13  -1  114.19    6.00
   3 -13   1  111.89    6.40
   3  13   1  111.89    6.00
  -3  13  -1  112.59    6.80
   3  13   1  120.79    7.50
  -4 -13  -1   60.59    4.50
   4 -13   1   65.79    5.00
   4  13   1   62.59    5.50
   4  13   1   60.19    4.70
  -4  13  -1   59.89    5.20
  -5 -13  -1   61.09    4.60
   5 -13   1   64.59    5.10
   5  13   1   60.39    5.10
  -5  13  -1   57.49    5.20
  -3 -14   1    0.90    1.50
   3 -14  -1    1.90    1.40
  -3  14   1    3.00    2.00
   3  14  -1    3.20    1.80
  -2 -14   1   -2.10    1.20
   2 -14  -1   -0.20    1.40
   2  14  -1   -0.30    1.60
  -2  14   1    0.10    1.70
  -1 -14   1    0.70    1.30
   1 -14  -1   -1.60    1.20
   1  14  -1   -0.90    1.60
  -1  14   1   -0.70    1.60
   0 -14   1    0.00    1.40
   0 -14  -1   -1.80    1.20
   0  14   1    0.40    1.80
   0  14  -1    1.20    1.70
   1 -14   1   -0.70    1.40
  -1 -14  -1   -0.30    1.40
  -1  14  -1    1.60    1.60
   1  14   1    2.60    1.80
  -2 -14  -1   -1.60    1.30
   2 -14   1    0.00    1.40
   2  14   1    2.20    1.80
  -2  14  -1    3.30    1.90
   3 -14   1   -0.40    1.60
  -3 -14  -1    3.30    1.70
  -3  14  -1    3.80    1.90
   3  14   1    6.90    2.20
  13   0  -2   11.70    2.30
  13   0  -2   20.60   11.90
  13   0  -2   13.20    2.70
  12   0  -2   20.50    2.70
  12   0  -2   16.70    2.50
  12   0  -2   10.90    9.00
 -11   0   2   74.39    5.20
  11   0  -2   70.59    5.00
  11   0  -2   72.49    5.00
 -11   0   2   67.99    4.70
  11   0  -2   74.69    5.20
  11   0  -2   52.79   10.30
  10   0  -2  114.09    6.00
 -10   0   2  111.79    5.80
  10   0  -2  156.98   18.50
 -10   0   2  126.49   14.60
 -10   0   2  107.79    5.70
  10   0  -2  119.79    6.00
  10   0  -2  106.99    5.70
  -9   0   2  102.29    5.30
  -9   0   2  112.79   12.50
   9   0  -2   99.69    5.20
  -9   0   2  106.39    5.40
   9   0  -2  108.59    5.40
   9   0  -2  101.19   12.20
   9   0  -2  108.29    5.50
   8   0  -2   78.99    4.50
   8   0  -2   84.59    4.60
  -8   0   2   86.09    4.40
  -8   0   2   76.89    4.30
   8   0  -2   75.49    4.30
  -8   0   2   95.89   10.50
  -7   0   2  180.88    7.00
   7   0  -2  183.88    7.00
   7   0  -2  179.88   12.80
  -7   0   2  194.88   13.10
  -7   0   2  187.88    7.00
   7   0  -2  181.08    6.90
   7   0  -2  200.98    7.20
  -6   0   2  353.66   17.60
   6   0  -2  369.16   17.80
   6   0  -2  361.66   11.50
  -6   0   2  364.46   11.50
   5   0  -2    7.40    0.90
  -5   0   2    8.30    1.00
   5   0  -2    9.00    1.10
  -5   0   2    7.40    1.00
  -5   0   2   18.10    4.40
   5   0  -2    7.10    1.00
   4   0  -2 2843.42   83.39
  -4   0   2 2842.52   83.29
   3   0  -2 7640.94  249.58
   2   0  -2 2949.00  107.69
  -2   0   2 2971.90  120.19
   1   0  -2 2823.62   99.99
  -1   0   2 2984.10  102.29
   0   0  -2  581.44   18.50
   0   0   2  608.14   18.60
   2   0   2  344.17   14.30
   2   0   2  357.96   14.10
   4   0   2 1266.77   40.30
   4   0   2 1048.20   39.60
   5   0   2  594.64   25.80
   6   0   2  285.57    9.60
  -6   0  -2  285.37    9.70
   6   0   2  291.27    9.20
  -6   0  -2  276.87    9.50
   6   0   2  296.37    9.70
   7   0   2  594.44   28.90
  -7   0  -2  638.84   19.10
  -7   0  -2  616.44   18.90
  -8   0  -2  129.29    5.00
   8   0   2  133.19    6.00
  -8   0  -2  121.29    5.70
   8   0   2  117.79    5.30
   8   0   2  138.39    6.10
   8   0   2  132.19   13.80
  -8   0  -2  129.49    6.00
   8   0   2  138.99   14.00
   9   0   2   20.20    2.70
   9   0   2   25.50    3.30
  -9   0  -2   15.10    2.00
  -9   0  -2   17.70    2.10
   9   0   2   20.80    2.30
   9   0   2   30.80   14.40
  -9   0  -2   20.00    2.00
 -10   0  -2   34.70    3.60
  10   0   2   37.00    3.20
  10   0   2   36.10    3.80
  10   0   2   43.60   10.40
  10   0   2   30.40    4.00
  11   0   2   -3.60    1.40
  11   0   2   -1.80    1.20
  12   0   2    6.20    2.10
  12   0   2    5.80    1.80
  13  -1  -2   -6.70   12.30
  13  -1  -2   -1.00    2.00
  13  -1  -2    0.90    1.60
 -13  -1   2    1.70    1.70
  13   1  -2    0.10    1.70
  13   1  -2   -0.80    1.80
  12  -1  -2   -1.10    1.30
  12  -1  -2   -1.70    1.60
 -12  -1   2   -1.10    1.50
  12  -1  -2   -1.70    8.20
 -12  -1   2    2.30    9.70
 -12   1   2   -0.70    1.50
  12   1  -2   -5.40    8.70
  12   1  -2   -1.20    1.60
  12   1  -2   -3.30    1.50
  11  -1  -2    0.00    1.40
  11  -1  -2    0.70    1.70
  11  -1  -2   -1.30    1.30
 -11  -1   2    0.70    1.20
 -11  -1   2    0.70    1.40
 -11  -1   2    3.10    7.60
  11  -1  -2    2.70    6.40
  11   1  -2    2.30    1.60
  11   1  -2    1.90    8.00
 -11   1   2    0.70    1.20
  11   1  -2    0.00    1.30
  11   1  -2    1.70    1.40
  10  -1  -2   -0.70    1.30
  10  -1  -2    0.90    1.20
  10  -1  -2    1.00    1.40
 -10  -1   2    1.40    5.60
 -10  -1   2    0.10    1.10
 -10  -1   2    1.20    1.40
  10  -1  -2    0.30    4.80
 -10   1   2   -1.30    1.30
  10   1  -2    0.70    1.30
  10   1  -2   -0.70    1.40
  10   1  -2   -3.70    5.50
  10   1  -2   -0.20    1.30
 -10   1   2   -0.50    1.00
  -9  -1   2   13.40    1.80
  -9  -1   2   16.00    2.00
  -9  -1   2   30.20    7.10
   9  -1  -2   26.40    7.00
   9  -1  -2   11.70    1.70
   9   1  -2   16.60    6.10
  -9   1   2   27.40    7.70
   9   1  -2   16.90    2.00
  -9   1   2   19.80    2.70
   9   1  -2   10.90    1.70
   8  -1  -2   27.00    3.10
   8  -1  -2   35.80    3.10
   8  -1  -2   36.40    3.30
  -8  -1   2   35.40    2.90
   8  -1  -2   43.70    8.40
  -8  -1   2   27.00    5.80
  -8  -1   2   34.50    3.20
   8   1  -2   49.30    9.30
  -8   1   2   41.50    8.10
   8   1  -2   30.90    3.20
  -8   1   2   25.60    2.80
   8   1  -2   36.40    3.40
  -8   1   2   30.30    2.90
   8   1  -2   35.70    3.20
  -8   1   2   36.90    3.10
  -7  -1   2    1.60    3.00
  -7   1   2    3.00    3.10
   7   1  -2    1.90    4.40
   6  -1  -2    6.00    1.10
  -6  -1   2    6.10    0.70
   6  -1  -2   10.00    3.50
  -6  -1   2    7.30    1.20
  -6  -1   2    4.30    0.90
   6  -1  -2    5.40    1.10
  -6  -1   2   19.60    5.90
   6  -1  -2    6.20    1.00
  -6   1   2   11.60    3.50
   6   1  -2    6.60    1.10
  -6   1   2    5.70    1.10
  -6   1   2    5.50    1.10
   6   1  -2    7.40    1.10
  -6   1   2    6.40    1.00
   6   1  -2    6.60    1.10
   6   1  -2    9.50    3.40
   5  -1  -2   60.39    3.10
  -5  -1   2   59.59    2.90
   5  -1  -2   62.49    6.20
  -5  -1   2   52.39    2.10
   5  -1  -2   64.29    3.10
  -5  -1   2   59.69    3.10
   5  -1  -2   64.09    3.00
   5   1  -2   54.29    2.10
  -5   1   2   61.09    3.00
  -5   1   2   66.19    6.10
  -5   1   2   56.49    2.90
   5   1  -2   54.39    3.10
   5   1  -2   63.09    3.00
   5   1  -2   68.49    6.70
   5   1  -2   56.29    2.80
  -5   1   2   64.69    2.90
   4  -1  -2  147.59    5.20
   4  -1  -2  161.08    5.30
   4  -1  -2  151.58    5.40
  -4  -1   2  156.68    5.50
   4  -1  -2  157.78    8.60
  -4  -1   2  151.38    4.70
  -4   1   2  167.28    8.80
  -4   1   2  150.78    5.20
   4   1  -2  157.08    5.50
   4   1  -2  150.18    5.10
   4   1  -2  157.78    5.30
   4   1  -2  145.29    4.60
  -3  -1   2  609.14   20.40
   3  -1  -2  596.24   19.30
   3   1  -2  570.44   20.30
  -3   1   2  505.15   18.90
  -2  -1   2 5704.63  210.18
   2  -1  -2 6601.04  197.48
   2   1  -2 6987.40  217.08
  -2   1   2 6653.93  197.18
  -1  -1   2  170.18    7.40
   1  -1  -2  172.78    5.80
   1   1  -2  167.68    7.40
  -1   1   2  175.68    5.70
   0  -1   2 1668.63   49.00
   0  -1  -2 1691.93   47.70
   0   1   2 1694.73   47.60
   0   1  -2 1690.53   49.00
   1  -1   2   44.00    1.90
   1  -1   2   42.00    1.50
   1  -1   2   40.60    1.60
  -1  -1  -2   44.20    1.90
   1  -1   2   39.60    3.50
  -1  -1  -2   43.60    1.80
   1  -1   2   41.50    1.80
  -1  -1  -2   41.90    1.60
   1   1   2   46.00    1.90
  -1   1  -2   41.00    1.80
  -1   1  -2   41.70    1.50
   1   1   2   40.90    1.60
  -1   1  -2   46.30    2.00
  -1   1  -2   46.60    3.70
   1   1   2   45.10    3.40
  -1   1  -2   42.20    1.60
   2  -1   2   31.50    1.50
   2  -1   2   32.00    1.30
   2  -1   2   28.20    1.60
  -2  -1  -2   28.20    1.40
  -2  -1  -2   30.90    1.70
   2  -1   2   32.40    1.60
  -2  -1  -2   32.60    1.20
  -2  -1  -2   33.50    1.70
  -2   1  -2   32.60    3.60
  -2   1  -2   29.60    1.60
  -2   1  -2   33.80    1.70
   2   1   2   31.00    1.70
   2   1   2   35.80    3.90
   2   1   2   32.10    1.20
   2   1   2   29.30    1.40
  -2   1  -2   31.50    1.40
   3  -1   2   -0.60    0.50
   3  -1   2    0.10    1.60
   3  -1   2   -0.60    0.40
  -3  -1  -2    0.00    0.50
  -3  -1  -2    0.80    0.40
   3  -1   2    0.60    1.40
   3  -1   2    0.40    0.30
   3  -1   2   -0.20    0.40
  -3  -1  -2   -1.60    1.70
  -3  -1  -2    0.10    0.50
  -3   1  -2   -0.30    0.40
  -3   1  -2   -0.20    0.50
   3   1   2    4.80    3.70
   3   1   2    0.00    0.30
   3   1   2   -0.70    0.50
   3   1   2   -0.20    0.40
  -3   1  -2    0.20    0.40
  -4  -1  -2  309.47    9.60
   4  -1   2  310.97   15.70
  -4  -1  -2  304.57   15.90
   4  -1   2  326.27   15.70
   4   1   2  313.47   16.00
  -4   1  -2  318.77    9.70
  -5  -1  -2   27.90    2.10
  -5  -1  -2   23.40    1.80
   5  -1   2   26.30    2.00
  -5  -1  -2   27.70    2.00
   5  -1   2   26.80    2.20
   5  -1   2   24.00    5.60
   5  -1   2   26.10    2.00
  -5  -1  -2   24.60    2.30
   5  -1   2   25.30    1.90
   5  -1   2   41.30    7.00
  -5  -1  -2   20.50    4.30
  -5   1  -2   25.30    2.10
   5   1   2   26.30    5.30
   5   1   2   24.50    2.20
   5   1   2   25.40    1.80
  -5   1  -2   29.70    2.20
  -5   1  -2   24.40    1.90
   5   1   2   24.20    2.10
  -6  -1  -2    9.10    4.10
  -6  -1  -2    6.20    1.00
   6  -1   2    5.30    1.20
   6  -1   2    5.50    0.90
   6  -1   2   10.70    4.60
   6  -1   2    3.90    0.90
  -6  -1  -2    5.60    1.10
   6  -1   2    3.90    1.00
  -6  -1  -2    6.00    1.00
  -6  -1  -2    5.30    1.30
   6  -1   2   10.00    7.20
   6   1   2    4.40    1.20
  -6   1  -2    4.20    0.80
   6   1   2    4.30    0.90
   6   1   2    5.70    1.10
   6   1   2    7.20    3.80
  -6   1  -2    4.60    1.10
  -6   1  -2    4.60    1.00
  -7  -1  -2   -1.60    0.70
   7  -1   2   -1.10    1.00
   7  -1   2   -0.70    3.90
  -7  -1  -2   -0.80    1.00
  -7  -1  -2   -0.80    0.70
  -7  -1  -2    0.20    0.80
   7  -1   2    0.00    0.80
   7  -1   2    2.30    4.30
   7  -1   2   -2.00    0.90
   7   1   2   -0.70    0.80
  -7   1  -2    0.10    0.70
   7   1   2   -1.90    0.90
  -7   1  -2   -0.30    0.90
   7   1   2   -2.00    0.90
  -7   1  -2   -0.20    0.80
   7   1   2   -0.70    4.90
   8  -1   2   27.20    3.10
  -8  -1  -2   21.80    2.30
  -8  -1  -2   29.00    2.70
   8  -1   2   20.90    2.80
   8  -1   2   37.50    8.80
  -8  -1  -2   27.40    3.20
   8  -1   2   30.40    2.90
   8  -1   2   40.70   11.50
  -8  -1  -2   20.90    2.60
  -8  -1  -2   21.70    2.30
   8   1   2   23.50    3.00
  -8   1  -2   28.50    3.10
  -8   1  -2   25.00    2.30
   8   1   2   28.60    3.20
   8   1   2   22.70    7.70
  -8   1  -2   33.00    3.20
   8   1   2   20.40    2.60
   9  -1   2    0.60    1.10
  -9  -1  -2   -0.90    1.20
  -9  -1  -2    2.00    1.10
   9  -1   2    4.00    1.50
  -9  -1  -2    0.10    0.80
   9  -1   2    0.30    5.10
   9  -1   2    7.50    8.20
   9  -1   2    0.30    1.20
  -9   1  -2   -0.40    0.70
  -9   1  -2    3.10    1.30
   9   1   2    0.30    1.20
  -9   1  -2   -0.60    1.10
   9   1   2   -3.30    5.80
   9   1   2   -0.30    1.00
   9   1   2    2.50    1.40
  10  -1   2    5.50    8.10
  10  -1   2    6.30    1.50
 -10  -1  -2    8.20    1.70
  10  -1   2    6.30    1.90
 -10   1  -2    8.40    1.80
  10   1   2    6.40    1.40
 -10   1  -2    3.10    1.40
  10   1   2    6.50    1.60
  10   1   2    6.10    1.70
  10   1   2   11.70    8.30
  11  -1   2   -2.20    1.60
  11  -1   2   10.00    9.70
  11  -1   2   -2.10    1.20
  11   1   2   -0.50    1.50
  11   1   2   -0.30    1.50
  12  -1   2    0.10    1.80
  12   1   2   -0.50    1.60
  12   1   2    0.90    1.50
 -13  -2   2   11.00    2.20
  13  -2  -2    7.40    2.50
  13   2  -2   11.00    2.40
  13   2  -2    8.20    2.20
  12  -2  -2    8.90    1.80
  12  -2  -2   27.30   11.60
 -12  -2   2   21.40   11.70
 -12  -2   2   16.10    2.30
  12  -2  -2   14.60    2.70
  12   2  -2    4.90    9.70
  12   2  -2   13.80    2.40
  11  -2  -2   37.40    8.60
  11  -2  -2   43.40    4.40
 -11  -2   2   39.10    4.20
 -11  -2   2   39.90    3.90
  11  -2  -2   37.30    3.90
 -11  -2   2   40.10   11.20
  11   2  -2   38.90   12.90
  11   2  -2   38.60    4.50
  11   2  -2   35.80    4.00
  11   2  -2   43.70    4.20
 -11   2   2   35.90    3.60
  10  -2  -2  126.79    6.10
  10  -2  -2  126.99   14.10
  10  -2  -2  138.89    6.60
  10  -2  -2  124.49    6.20
 -10  -2   2  135.49   16.20
 -10  -2   2  137.39    6.30
 -10  -2   2  117.39    6.30
  10   2  -2  123.39    6.10
  10   2  -2  127.89    6.20
  10   2  -2  125.79    6.70
 -10   2   2  119.39    5.90
  10   2  -2  140.29   15.30
  -9  -2   2   80.19    2.60
   9  -2  -2   79.09   10.30
  -9  -2   2   75.59   11.40
  -9  -2   2   74.09    2.60
  -9  -2   2   81.89    4.60
  -9  -2   2   78.99    4.90
   9  -2  -2   76.99    4.90
   9  -2  -2   73.09    4.60
   9  -2  -2   83.69    4.50
  -9   2   2   75.39    4.60
   9   2  -2   74.79    4.70
   9   2  -2   75.89    4.80
  -9   2   2   71.69    4.20
   9   2  -2   78.19    4.50
  -8  -2   2  153.78    6.40
  -8  -2   2  157.28    6.70
   8  -2  -2  148.89    6.40
  -8  -2   2  149.79    4.80
   8  -2  -2  155.18    6.50
  -8  -2   2  148.79   13.30
   8  -2  -2  152.98    6.20
   8  -2  -2  153.58   12.80
  -8  -2   2  154.18    4.90
   8   2  -2  148.59    6.20
  -8   2   2  148.99    6.40
   8   2  -2  164.38    6.90
   8   2  -2  150.18    6.30
  -8   2   2  154.88    6.50
  -8   2   2  145.59    6.00
  -7  -2   2  217.38    6.80
   7  -2  -2  219.58    8.00
   7  -2  -2  223.78    7.80
  -7  -2   2  223.88    7.90
  -7  -2   2  216.48    8.10
  -7  -2   2  265.47   18.00
   7  -2  -2  212.48    7.90
   7  -2  -2  223.98   14.10
   7   2  -2  211.08    7.60
  -7   2   2  213.68    8.00
   7   2  -2  232.68    8.40
  -7   2   2  216.68    7.90
   7   2  -2  214.38    7.80
  -7   2   2  212.38    7.60
   6  -2  -2  707.13   27.70
  -6  -2   2  719.83   28.80
   6   2  -2  699.93   28.80
   5  -2  -2  852.41   29.90
  -5  -2   2  830.32   30.90
  -3  -2   2 2462.75   69.09
   3  -2  -2 2073.29   64.79
  -2  -2   2 9999.00  281.07
  -1  -2   2  519.25   18.10
   1   2  -2  516.65   18.10
   0  -2   2   66.39    2.40
   0  -2   2   66.49    2.40
   0  -2  -2   70.39    2.20
   0  -2  -2   68.39    2.50
   0  -2  -2   69.89    2.20
   0  -2   2   69.89    2.70
   0  -2   2   69.69    4.70
   0   2   2   70.99    2.30
   0   2  -2   75.69    2.80
   0   2   2   68.59    3.30
   0   2  -2   66.49    2.40
   0   2   2   68.59    3.30
   0   2  -2   66.49    2.40
   0   2  -2   68.99    4.70
   0   2  -2   65.49    2.30
   0   2   2   67.29    2.50
  -1  -2  -2 1375.26   41.30
   1   2   2 1386.06   41.00
  -1   2  -2 1343.57   41.60
  -2  -2  -2  444.36   17.40
  -2   2  -2  443.66   17.00
  -3  -2  -2 1923.71   58.19
   3  -2   2 1798.12   56.79
   3   2   2 1788.42   57.19
  -4  -2  -2 1034.70   36.80
   4   2   2  979.10   36.00
   5  -2   2 1055.59   39.10
   5  -2   2 1052.09   38.60
   5   2   2 1088.79   39.70
   6  -2   2  246.08    8.60
  -6  -2  -2  247.48   16.30
  -6  -2  -2  247.58    7.90
  -6  -2  -2  239.78    8.80
   6  -2   2  237.68    8.10
   6  -2   2  231.88   15.20
   6  -2   2  236.88   15.60
  -6  -2  -2  251.17    8.20
  -6  -2  -2  225.48    8.00
   6  -2   2  241.88    7.90
   6   2   2  243.28    8.80
  -6   2  -2  243.98    8.10
   6   2   2  250.87    8.20
  -6   2  -2  247.18    8.00
   6   2   2  235.38    7.80
  -6   2  -2  242.68    8.50
  -7  -2  -2   73.69    9.70
  -7  -2  -2   62.69    4.10
   7  -2   2   58.99    9.10
   7  -2   2   50.39    3.00
   7  -2   2   61.79    4.00
  -7  -2  -2   59.89    3.30
   7  -2   2   44.70    7.90
   7  -2   2   60.39    3.40
  -7  -2  -2   58.59    3.30
  -7  -2  -2   56.99    3.20
   7  -2   2   50.49    3.30
  -7  -2  -2   56.39    3.30
   7   2   2   62.19    4.00
  -7   2  -2   61.09    3.40
   7   2   2   59.39    3.50
  -7   2  -2   56.79    3.70
   7   2   2   54.49    3.10
   7   2   2   59.19    9.40
  -7   2  -2   60.49    3.10
   8  -2   2  378.96   13.00
  -8  -2  -2  376.96   12.20
  -8  -2  -2  383.96   12.30
  -8  -2  -2  368.56   12.50
   8  -2   2  395.06   12.60
   8  -2   2  370.06   12.40
   8  -2   2  383.66   22.70
  -8  -2  -2  386.66   13.30
  -8  -2  -2  396.26   12.30
   8   2   2  399.36   13.30
   8   2   2  367.16   12.10
   8   2   2  388.36   23.70
  -8   2  -2  384.26   11.90
  -8   2  -2  378.26   13.00
  -8   2  -2  396.56   12.60
   8   2   2  387.16   12.60
  -9  -2  -2  258.87    8.80
   9  -2   2  251.67   19.80
   9  -2   2  279.27   10.20
   9  -2   2  250.47    9.30
  -9  -2  -2  262.27    8.90
   9  -2   2  253.87    9.40
  -9  -2  -2  258.17    9.50
  -9  -2  -2  274.87    9.30
  -9  -2  -2  249.28   10.20
   9   2   2  228.28   19.40
  -9   2  -2  261.47    9.50
  -9   2  -2  240.68    9.70
  -9   2  -2  258.07    8.50
   9   2   2  262.77   10.20
   9   2   2  277.67    9.70
  10  -2   2   58.49    4.10
  10  -2   2   43.90    9.80
 -10  -2  -2   53.29    4.90
 -10  -2  -2   57.29    4.10
  10  -2   2   55.09    4.10
  10  -2   2   62.49    5.00
  10   2   2   62.09    4.90
 -10   2  -2   70.19    5.10
 -10   2  -2   50.29    4.40
  10   2   2   58.49    4.30
  11  -2   2    3.80   10.90
  11  -2   2   16.50    2.60
 -11  -2  -2   14.80    3.10
  11   2   2   20.60    2.80
  11   2   2   22.70    2.70
  12  -2   2    9.50    2.30
  12   2   2   17.00    2.70
  12   2   2   15.10    2.50
  12  -3  -2    0.90    2.20
 -12  -3   2    2.20   10.60
  12  -3  -2    5.30    7.90
 -12  -3   2    2.40    1.60
  12   3  -2    2.30    1.80
  12   3  -2    0.90    1.70
  11  -3  -2   -1.90    1.70
 -11  -3   2   -5.50    7.50
  11  -3  -2   -0.50    1.40
  11  -3  -2    2.10    7.80
  11  -3  -2   -1.80    1.10
 -11  -3   2    0.40    1.50
  11   3  -2   -1.90    1.40
  11   3  -2    1.30    1.50
  11   3  -2   -1.10    1.50
  11   3  -2   -0.30    6.10
  10  -3  -2   13.50    2.00
  10  -3  -2   17.40    2.40
 -10  -3   2   14.40    2.10
 -10  -3   2   24.90    8.50
  10  -3  -2   24.00    7.20
  10   3  -2   15.70    2.40
  10   3  -2   23.90    8.90
  10   3  -2   14.10    2.00
 -10   3   2   21.50    2.80
  -9  -3   2   45.20    3.60
   9  -3  -2   43.90    3.60
   9  -3  -2   42.00    3.40
   9  -3  -2   37.20    3.70
   9  -3  -2   34.40    6.80
  -9  -3   2   41.20    4.00
  -9  -3   2   63.39   15.90
  -9  -3   2   36.20    2.20
  -9  -3   2   36.00    2.30
  -9   3   2   45.50    3.90
   9   3  -2   34.50    3.40
   9   3  -2   23.60    6.20
   9   3  -2   39.80    3.50
   9   3  -2   43.70    4.30
  -9   3   2   36.40    3.10
  -8  -3   2    5.40    4.70
  -8  -3   2    3.00    0.80
   8  -3  -2    1.60    1.40
  -8  -3   2    0.70    1.20
   8  -3  -2    3.80    1.20
   8  -3  -2    4.00    1.00
  -8  -3   2    1.90    1.10
   8  -3  -2    4.70    4.30
   8   3  -2    5.90    5.20
  -8   3   2    1.90    0.90
  -8   3   2    1.20    1.20
   8   3  -2    3.30    1.20
   8   3  -2    1.20    1.20
   8   3  -2    3.40    1.40
   7  -3  -2    1.10    0.80
  -7  -3   2   -0.10    0.90
   7  -3  -2   -0.10    3.10
   7  -3  -2    1.50    1.00
   7  -3  -2   -0.50    1.00
  -7  -3   2    1.50    0.90
  -7  -3   2   -1.00    2.70
  -7  -3   2    0.10    0.70
   7   3  -2   -1.10    0.80
   7   3  -2    1.20    1.10
   7   3  -2    3.10    4.20
   7   3  -2   -0.60    0.80
  -7   3   2    1.70    0.70
  -7   3   2    0.30    1.10
  -6  -3   2   -0.70    0.90
   6  -3  -2    3.10    2.80
   6  -3  -2    0.50    0.30
   6  -3  -2   -1.00    0.90
   6  -3  -2    0.10    0.60
  -6  -3   2    1.90    2.90
  -6  -3   2    1.60    0.80
   6  -3  -2    0.90    0.80
  -6   3   2   -0.40    0.50
  -6   3   2    0.80    1.00
   6   3  -2    0.80    0.70
   6   3  -2   -0.50    0.80
   6   3  -2    2.90    3.20
   6   3  -2   -0.70    0.60
  -5  -3   2    9.00    1.30
  -5  -3   2    9.10    1.10
  -5  -3   2    6.60    0.90
   5  -3  -2    9.50    1.10
  -5  -3   2   13.40    4.20
   5  -3  -2   16.30    3.80
   5  -3  -2   10.40    1.40
   5  -3  -2    6.40    1.30
   5   3  -2    7.10    0.90
   5   3  -2    7.90    1.20
  -5   3   2   10.60    1.30
   5   3  -2    7.60    1.00
  -5   3   2   10.00    1.20
   4  -3  -2   14.10    1.60
   4  -3  -2   17.70    1.20
  -4  -3   2   14.10    3.30
   4  -3  -2   18.60    1.40
  -4  -3   2   17.00    1.70
   4  -3  -2   14.90    1.70
  -4  -3   2   15.00    1.60
  -4  -3   2   16.90    1.80
   4  -3  -2   20.20    3.20
   4   3  -2   14.80    1.50
   4   3  -2   17.50    1.60
  -4   3   2   18.00    1.70
   4   3  -2   16.00    1.70
   4   3  -2   14.80    1.40
   4   3  -2   18.10    1.30
  -4   3   2   20.30    1.30
  -4   3   2   20.70    1.40
   4   3  -2   26.60    5.20
  -3  -3   2  164.28    5.70
   3  -3  -2  163.98    5.70
  -3  -3   2  174.08    5.60
   3  -3  -2  169.48    7.50
  -3  -3   2  164.38    5.60
   3  -3  -2  162.08    5.30
   3  -3  -2  164.98    5.20
   3   3  -2  165.78    5.50
   3   3  -2  159.88    9.40
   3   3  -2  167.78    5.50
   3   3  -2  166.68    5.70
   3   3  -2  162.68    5.10
  -2  -3   2  137.79    4.60
   2  -3  -2  130.69    5.00
   2  -3  -2  135.99    4.30
  -2  -3   2  138.49    4.30
  -2  -3   2  134.49    4.60
  -2  -3   2  139.79    4.70
  -2  -3   2  131.69    7.80
   2   3  -2  131.79    7.90
   2   3  -2  140.29    4.70
   2   3  -2  139.69    4.30
   2   3  -2  133.19    4.60
   0  -3  -2    0.50    0.30
   0  -3   2    1.20    0.40
   0  -3   2    0.40    0.20
   0  -3   2    0.80    0.40
   0  -3  -2    2.70    0.90
   0  -3  -2    1.10    0.20
   0  -3  -2    0.70    0.40
   0   3  -2    0.30    0.30
   0   3  -2    0.40    0.30
   0   3  -2    0.90    0.30
   0   3   2    2.40    1.00
   0   3   2    0.70    0.30
   0   3  -2   -0.60    2.50
   0   3   2    0.80    0.30
   0   3  -2    0.90    0.40
  -1  -3  -2   16.10    1.40
   1  -3   2   18.60    1.20
  -1  -3  -2   18.20    1.00
  -1  -3  -2   17.30    1.30
  -1  -3  -2   23.80    2.70
   1  -3   2   17.10    1.20
   1  -3   2   23.20    3.20
  -1  -3  -2   17.30    0.80
   1  -3   2   18.70    1.50
  -1   3  -2   18.50    3.00
   1   3   2   19.90    2.50
   1   3   2   17.50    1.00
  -1   3  -2   18.90    0.90
  -1   3  -2   18.50    1.20
   1   3   2   18.30    1.30
   1   3   2   17.90    0.90
  -1   3  -2   19.60    1.50
  -1   3  -2   18.00    1.20
   2  -3   2    9.30    1.40
   2  -3   2    9.30    1.10
  -2  -3  -2   12.20    3.00
   2  -3   2   11.80    1.10
   2  -3   2   13.20    2.80
  -2  -3  -2   10.80    0.80
  -2  -3  -2   11.70    1.30
  -2  -3  -2   10.30    0.70
  -2   3  -2    8.40    0.60
  -2   3  -2   12.20    1.50
   2   3   2   10.20    0.90
  -2   3  -2   10.50    1.00
  -2   3  -2   10.40    2.80
  -2   3  -2   10.30    1.10
   2   3   2   10.40    0.80
  -3  -3  -2   10.10    1.40
   3  -3   2    8.90    1.00
  -3  -3  -2    8.00    1.00
   3  -3   2   11.40    1.30
   3  -3   2   16.30    3.70
   3  -3   2   10.50    1.20
  -3  -3  -2   17.00    4.20
  -3  -3  -2   10.20    1.00
  -3   3  -2    8.40    1.00
  -3   3  -2   10.20    2.60
   3   3   2   13.80    3.70
  -3   3  -2   12.30    1.30
   3   3   2    8.30    1.00
   4  -3   2    0.90    0.70
  -4  -3  -2    1.40    0.50
   4  -3   2   -0.20    0.60
  -4  -3  -2    1.00    0.50
   4  -3   2    1.30    2.30
  -4  -3  -2    0.90    0.70
   4  -3   2    1.40    0.60
   4  -3   2    1.20    0.40
  -4  -3  -2    0.30    1.90
  -4  -3  -2    1.30    0.70
   4   3   2    1.00    0.50
  -4   3  -2    0.90    0.40
   4   3   2    1.20    0.80
  -4   3  -2    0.90    0.60
   4   3   2   -0.20    0.50
  -4   3  -2    0.20    0.60
   4   3   2    1.90    2.70
  -5  -3  -2    0.80    0.80
   5  -3   2   -0.30    2.80
   5  -3   2    0.10    0.70
   5  -3   2    0.70    0.50
   5  -3   2    1.00    2.90
   5  -3   2   -0.50    0.70
  -5  -3  -2   -0.40    0.70
   5  -3   2    0.30    0.80
  -5  -3  -2    0.00    0.70
   5  -3   2    0.60    0.70
  -5  -3  -2    0.00    2.70
  -5  -3  -2   -0.20    0.50
  -5  -3  -2    0.20    0.50
   5   3   2    1.70    3.50
  -5   3  -2    0.30    0.70
  -5   3  -2    0.30    0.60
   5   3   2    0.00    0.60
   5   3   2   -0.10    0.60
  -5   3  -2    1.10    0.80
   5   3   2    0.70    0.80
  -6  -3  -2    0.90    0.80
  -6  -3  -2    0.80    0.70
  -6  -3  -2    0.80    0.70
  -6  -3  -2    1.40    0.70
   6  -3   2    0.90    1.00
   6  -3   2   -0.50    3.50
  -6  -3  -2   10.90    6.50
   6  -3   2    0.10    0.80
   6  -3   2    0.70    0.60
   6  -3   2    1.00    3.70
  -6  -3  -2    0.80    0.90
   6  -3   2    0.80    0.70
   6  -3   2    0.80    0.90
   6   3   2   -0.60    0.70
  -6   3  -2   -0.20    0.70
  -6   3  -2    0.80    0.70
  -6   3  -2    0.10    0.80
   6   3   2    4.50    3.80
   6   3   2    1.20    0.80
   6   3   2    0.90    1.00
  -7  -3  -2   32.50    2.70
   7  -3   2   34.00    2.80
  -7  -3  -2   41.50    2.70
   7  -3   2   37.20    2.80
  -7  -3  -2   38.20    3.60
   7  -3   2   39.30    3.40
   7  -3   2   32.50    2.50
   7  -3   2   36.70    2.70
  -7  -3  -2   31.50    7.40
   7  -3   2   23.90    5.50
  -7  -3  -2   37.30    2.90
  -7  -3  -2   39.20    2.90
   7  -3   2   34.70    7.10
   7   3   2   36.50    2.60
   7   3   2   41.30    3.50
  -7   3  -2   34.50    3.30
   7   3   2   30.70    7.70
   7   3   2   32.60    2.80
  -7   3  -2   40.80    2.70
  -7   3  -2   32.50    2.60
   8  -3   2   10.40    6.40
   8  -3   2   18.40    8.60
   8  -3   2    8.90    1.30
  -8  -3  -2    6.50    1.60
   8  -3   2    8.40    1.40
   8  -3   2    7.10    1.80
  -8  -3  -2    5.80    4.30
  -8  -3  -2    8.00    1.20
  -8  -3  -2    7.80    1.30
  -8  -3  -2    8.60    1.40
  -8  -3  -2    7.40    1.20
   8   3   2    7.20    1.20
   8   3   2    7.90    1.50
  -8   3  -2    6.20    1.20
  -8   3  -2    6.80    1.10
   8   3   2   12.20    6.80
  -8   3  -2    8.70    1.70
   8   3   2    7.20    1.70
   9  -3   2    1.60    5.80
  -9  -3  -2    6.80    1.30
   9  -3   2    7.90    1.50
  -9  -3  -2    9.80    8.40
   9  -3   2    5.70    1.30
  -9  -3  -2    8.70    1.50
  -9  -3  -2    7.90    1.30
   9  -3   2    7.80    1.90
   9   3   2    8.80    1.80
   9   3   2    8.30    1.40
  -9   3  -2    7.80    1.70
   9   3   2    2.90    6.60
  -9   3  -2    5.90    1.30
   9   3   2    5.80    1.40
  -9   3  -2    6.20    1.10
  10  -3   2    4.20    1.40
 -10  -3  -2    1.90    1.30
  10  -3   2    6.80    2.10
  10  -3   2    2.40    1.30
  10  -3   2    1.20    1.20
 -10  -3  -2   -0.10    1.60
  10  -3   2    5.40    7.80
  10   3   2    2.40    1.80
  10   3   2    5.60    1.60
  11  -3   2    1.30    8.70
  11  -3   2   -1.90    1.20
  11  -3   2   -3.20    1.70
  11   3   2   -1.40    1.60
  11   3   2   -1.90    1.40
  12  -4  -2    6.20    7.10
  12  -4  -2    4.00    2.20
 -12  -4   2    6.90    1.80
  12   4  -2    2.50    1.80
  12   4  -2    5.20    1.80
  11  -4  -2   39.00    4.40
 -11  -4   2   39.30    4.30
 -11  -4   2   44.00   15.30
  11   4  -2   37.40   14.50
  11   4  -2   42.60    4.90
  11   4  -2   31.40    4.10
  11   4  -2   42.00    3.80
  10  -4  -2   51.39   10.10
 -10  -4   2   57.09    4.80
  10  -4  -2   55.09    3.70
  10  -4  -2   60.09    5.00
  10  -4  -2   52.89    4.60
 -10  -4   2   58.99   12.20
 -10  -4   2   51.69    4.30
  10   4  -2  112.19   28.00
  10   4  -2   55.29    4.20
 -10   4   2   58.69    4.50
 -10   4   2   54.49    3.60
  10   4  -2   63.29    4.00
  10   4  -2   57.19    4.70
  -9  -4   2  185.68    8.20
   9  -4  -2  193.48    8.10
  -9  -4   2  171.38   16.40
   9  -4  -2  187.48   15.40
   9  -4  -2  188.58    7.30
   9  -4  -2  191.48   17.10
  -9  -4   2  205.98    7.90
   9  -4  -2  192.78    8.00
  -9  -4   2  193.68    6.80
   9   4  -2  207.38    7.50
  -9   4   2  196.48    8.10
   9   4  -2  188.38    7.70
   9   4  -2  213.48    8.70
  -9   4   2  169.88    6.90
   8  -4  -2  328.97   11.60
   8  -4  -2  335.57   18.60
   8  -4  -2  334.97   18.80
  -8  -4   2  331.97   10.50
  -8  -4   2  338.07   11.30
  -8  -4   2  320.07   11.70
   8  -4  -2  335.37   11.50
   8  -4  -2  330.07   10.70
  -8  -4   2  306.57   20.00
   8   4  -2  330.67   11.20
  -8   4   2  318.47   10.50
   8   4  -2  329.47   10.80
   8   4  -2  347.97   12.10
   8   4  -2  323.17   20.70
  -8   4   2  306.47   11.40
   7  -4  -2  397.16   12.90
  -7  -4   2  362.66   20.60
  -7  -4   2  387.06   12.10
   7  -4  -2  355.66   18.50
   7  -4  -2  380.26   19.30
   7  -4  -2  391.76   12.00
  -7  -4   2  396.36   13.20
  -7  -4   2  394.16   12.60
   7  -4  -2  396.46   12.80
   7  -4  -2  384.26   11.10
  -7   4   2  389.16   12.80
  -7   4   2  385.66   11.90
   7   4  -2  397.66   12.10
   7   4  -2  385.46   12.50
   7   4  -2  384.26   13.10
  -6  -4   2  567.44   25.70
   6  -4  -2  559.14   23.60
  -6  -4   2  586.04   17.90
   6  -4  -2  582.34   23.20
  -5  -4   2  323.37   16.80
   5  -4  -2  330.97   14.60
   5  -4  -2  328.57   10.60
  -5  -4   2  331.87   10.30
  -5  -4   2  322.97   10.40
   5  -4  -2  330.87   14.90
  -5  -4   2  319.17   10.80
  -5   4   2  328.57   10.50
   5   4  -2  315.87   10.80
   5   4  -2  325.47   10.40
   4  -4  -2 1044.70   32.40
  -4  -4   2 1030.30   35.60
   4  -4  -2 1006.30   31.70
   4   4  -2  883.61   34.60
   3  -4  -2 1866.11   53.89
   3   4  -2 1875.71   58.49
  -2  -4   2  482.45   18.90
   2  -4  -2  447.66   14.50
   2   4  -2  456.75   18.60
   1  -4  -2  545.65   16.70
   1   4  -2  529.75   20.20
   0  -4  -2  819.32   25.50
   0  -4   2  831.52   28.40
   0   4   2  835.42   25.10
  -1  -4  -2 1359.76   40.80
   1   4   2 1329.37   40.20
  -1   4  -2 1292.57   41.90
  -2  -4  -2  349.27   15.00
   2  -4   2  352.66   15.40
  -2   4  -2  344.67   15.10
   2   4   2  357.86   14.70
  -3  -4  -2  261.07   13.60
   3  -4   2  243.48   13.00
   3  -4   2  261.67    8.50
  -3  -4  -2  263.37    8.80
  -3  -4  -2  258.77    7.90
  -3  -4  -2  269.37    8.80
  -3   4  -2  265.27   13.20
   3   4   2  257.57    7.90
   3   4   2  264.87    8.70
   4  -4   2  341.27   16.80
  -4  -4  -2  340.57   11.20
  -4  -4  -2  351.66   11.40
   4  -4   2  347.07   11.10
  -4  -4  -2  345.97   17.70
  -4   4  -2  352.36   11.10
   4   4   2  347.87   11.30
   4   4   2  346.37   10.40
   4   4   2  351.36   17.30
   5  -4   2  462.55   21.90
  -5  -4  -2  485.65   23.30
  -5  -4  -2  498.85   15.30
  -5   4  -2  459.95   14.70
   5   4   2  470.25   22.60
   6  -4   2  326.77   10.50
  -6  -4  -2  319.97   19.40
   6  -4   2  336.27   11.30
  -6  -4  -2  336.47   11.00
   6  -4   2  339.37   10.10
  -6  -4  -2  338.97   11.60
   6  -4   2  340.87   19.10
  -6  -4  -2  332.47   10.30
  -6  -4  -2  331.17   10.90
   6  -4   2  322.97   10.70
   6  -4   2  316.57   18.50
   6  -4   2  341.17   10.90
  -6   4  -2  295.17   10.50
  -6   4  -2  334.67   10.10
   6   4   2  310.87   19.00
   6   4   2  333.27   10.30
  -6   4  -2  327.57   11.10
   6   4   2  327.97   11.40
  -7  -4  -2  214.28    8.00
  -7  -4  -2  213.58   16.60
  -7  -4  -2  219.48    8.00
   7  -4   2  222.48    8.60
   7  -4   2  216.28    7.30
   7  -4   2  210.48    7.50
   7  -4   2  222.28    8.10
   7  -4   2  218.18   16.40
  -7  -4  -2  215.38    7.50
  -7  -4  -2  216.58    8.80
   7  -4   2  213.08   16.30
  -7  -4  -2  227.18    7.60
   7  -4   2  211.08    8.00
   7   4   2  218.58    8.60
   7   4   2  208.78   16.80
   7   4   2  212.98    7.50
  -7   4  -2  215.98    7.30
  -7   4  -2  207.68    8.30
  -7   4  -2  217.88    7.60
   7   4   2  217.38    7.40
  -8  -4  -2   81.59    4.10
   8  -4   2   82.69   12.80
  -8  -4  -2   89.49   11.90
  -8  -4  -2   86.59    4.20
  -8  -4  -2   73.49    5.20
   8  -4   2   88.79    4.00
   8  -4   2   79.19    3.90
  -8  -4  -2   88.89    4.50
   8  -4   2   78.59    4.60
   8  -4   2   82.79    5.20
  -8  -4  -2   88.89    4.40
   8  -4   2   79.89    4.50
   8  -4   2   92.79   12.40
  -8   4  -2   81.49    3.90
   8   4   2   77.19    4.00
  -8   4  -2   79.79    4.90
   8   4   2   87.79    4.20
  -8   4  -2   83.29    4.10
   8   4   2  113.99   16.00
   8   4   2   84.59    5.30
  -9  -4  -2   33.30    3.10
   9  -4   2   23.50    3.00
   9  -4   2   27.30    3.10
  -9  -4  -2   25.60    2.70
  -9  -4  -2   29.90    3.00
   9  -4   2   32.30    3.80
   9  -4   2   20.20    7.50
  -9  -4  -2   28.50    2.90
  -9  -4  -2   38.30   11.20
   9  -4   2   31.60    2.70
  -9   4  -2   27.90    3.60
   9   4   2   26.70    2.80
  -9   4  -2   26.30    3.20
   9   4   2   45.80   17.50
   9   4   2   27.00    2.70
   9   4   2   27.40    3.60
  10  -4   2   31.00   11.60
  10  -4   2    9.50    1.80
  10  -4   2    7.90    1.70
  10  -4   2   10.90    2.40
 -10  -4  -2   14.20    2.00
  10   4   2   11.70    2.30
  10   4   2    8.80    1.60
  11  -4   2   13.30   10.70
  11  -4   2    5.20    1.60
  11  -4   2    5.80    2.50
 -12  -5   2    0.60    1.40
  12  -5  -2   -0.60    1.80
  12   5  -2    0.00    1.80
 -11  -5   2    5.00    1.60
  11  -5  -2    7.20    2.30
  11  -5  -2    6.40    6.90
  11   5  -2    5.10    1.60
  11   5  -2    5.20    2.00
  11   5  -2    5.70    1.90
  10  -5  -2    4.40    1.90
  10  -5  -2    7.50    6.80
 -10  -5   2    4.40    2.50
 -10  -5   2    4.70    5.90
 -10  -5   2    3.90    1.50
  10  -5  -2    1.20    1.60
  10   5  -2    6.60    7.70
  10   5  -2    3.20    1.30
  10   5  -2    1.70    1.60
  10   5  -2    1.00    1.30
   9  -5  -2    6.30    1.80
   9  -5  -2    6.30    1.60
   9  -5  -2   22.10    6.60
  -9  -5   2    8.60    1.90
  -9  -5   2    7.80    1.30
  -9  -5   2   27.50   10.70
  -9  -5   2   10.40    1.80
   9   5  -2   16.20    7.70
  -9   5   2    7.60    1.80
   9   5  -2    6.70    1.50
   9   5  -2    8.80    2.10
  -8  -5   2    5.80    1.60
   8  -5  -2    7.60    1.40
   8  -5  -2    7.70    1.80
   8  -5  -2    8.40    1.20
   8  -5  -2   14.20    5.10
   8  -5  -2    8.20    3.90
   8  -5  -2    5.00    0.80
  -8  -5   2   13.70    7.80
  -8  -5   2    6.50    1.30
  -8  -5   2    8.20    1.50
   8   5  -2    6.20    1.20
  -8   5   2    4.60    1.60
   8   5  -2    9.10    1.60
  -8   5   2    7.90    1.10
   8   5  -2    7.10    1.90
   8   5  -2    9.90    5.80
  -7  -5   2   30.40    6.70
   7  -5  -2   22.40    1.90
   7  -5  -2   29.20    2.20
  -7  -5   2   27.90    2.60
   7  -5  -2   29.80    2.90
   7  -5  -2   28.30    3.30
  -7  -5   2   30.10    2.80
   7  -5  -2   29.30    6.20
   7  -5  -2   32.70    5.70
   7   5  -2   28.80    3.30
   7   5  -2   29.30    2.50
  -7   5   2   27.80    1.90
  -7   5   2   26.40    2.10
   7   5  -2   20.00    6.80
   7   5  -2   25.30    2.90
   7   5  -2   26.10    2.30
  -7   5   2   25.10    3.10
   7   5  -2   28.40    2.30
   6  -5  -2   -1.90    0.80
  -6  -5   2   -1.40    0.70
   6  -5  -2   -1.30    0.60
   6  -5  -2   -0.30    0.90
   6  -5  -2   -0.20    2.30
   6  -5  -2   -1.80    2.30
   6  -5  -2   -0.60    0.50
  -6  -5   2   -1.30    0.70
  -6  -5   2   -0.80    2.90
  -6   5   2   -1.40    0.90
   6   5  -2   -2.30    0.80
   6   5  -2   -2.10    0.90
   6   5  -2   -0.30    0.80
   6   5  -2   -4.40    3.70
  -5  -5   2  126.19    5.20
  -5  -5   2  129.79    5.20
   5  -5  -2  124.99    5.10
   5  -5  -2  124.29    4.60
   5  -5  -2  121.99    8.10
   5  -5  -2  125.29    4.30
  -5  -5   2  113.49    5.40
   5  -5  -2  125.79    5.20
   5  -5  -2  132.89    8.70
  -5  -5   2  133.59   10.70
   5   5  -2  121.29    4.30
   5   5  -2  126.99   10.70
   5   5  -2  115.99    4.90
   5   5  -2  120.29    4.30
   5   5  -2  125.49    5.10
   5   5  -2  123.69    5.60
  -5   5   2  122.29    4.70
  -5   5   2  125.39    5.20
  -4  -5   2   29.60    2.50
  -4  -5   2   25.20    2.50
   4  -5  -2   34.40    4.00
  -4  -5   2   33.60    6.00
   4  -5  -2   29.10    2.30
   4  -5  -2   31.00    1.60
  -4  -5   2   34.30    2.50
   4  -5  -2   28.80    2.10
   4  -5  -2   30.40    2.30
   4  -5  -2   24.60    2.30
   4   5  -2   41.00    7.10
   4   5  -2   32.70    2.30
   4   5  -2   28.70    2.40
   4   5  -2   28.90    1.60
  -4   5   2   23.50    2.10
   4   5  -2   33.10    2.70
  -4   5   2   30.20    2.20
   3  -5  -2   25.40    1.90
   3  -5  -2   26.40    2.00
  -3  -5   2   29.80    2.40
  -3  -5   2   29.50    2.20
  -3  -5   2   27.90    2.10
   3  -5  -2   25.70    1.50
   3  -5  -2   26.50    1.50
   3  -5  -2   30.30    3.20
   3  -5  -2   26.30    2.00
   3   5  -2   27.30    2.20
   3   5  -2   29.90    2.10
   3   5  -2   31.80    2.40
   3   5  -2   30.50    1.50
   3   5  -2   29.40    5.00
  -3   5   2   27.90    2.00
   2  -5  -2  138.29    6.20
  -2  -5   2  134.69    4.90
   2  -5  -2  132.89    4.60
  -2  -5   2  132.99    4.20
   2  -5  -2  132.19    4.40
  -2  -5   2  148.49    9.40
  -2  -5   2  135.09    4.90
  -2  -5   2  141.49    5.30
   2  -5  -2  117.59    4.70
   2  -5  -2  141.29    5.10
  -2   5   2  132.19    5.10
   2   5  -2  136.59    5.00
   2   5  -2  161.38   10.80
   2   5  -2  125.99    5.20
   2   5  -2  130.29    4.90
   2   5  -2  136.69    4.20
   1  -5  -2   68.29    3.30
   1  -5  -2   73.09    2.80
  -1  -5   2   72.39    6.40
  -1  -5   2   68.59    2.60
   1  -5  -2   70.59    2.90
  -1  -5   2   75.59    3.50
   1  -5  -2   72.29    4.30
  -1  -5   2   68.89    2.80
   1  -5  -2   69.79    2.60
   1   5  -2   75.99    6.50
  -1   5   2   65.29    2.70
   1   5  -2   58.69    3.30
   1   5  -2   70.39    3.00
   1   5  -2   66.39    3.00
  -1   5   2   70.79    3.70
  -1   5   2   74.29    3.40
   1   5  -2   68.09    2.60
   0  -5  -2  160.98    5.50
   0  -5   2  159.68    5.20
   0  -5  -2  160.78    4.90
   0  -5  -2  161.68    7.60
   0  -5  -2  160.98    5.30
   0  -5   2  140.49    5.50
   0  -5  -2  162.08    6.00
   0  -5   2  160.28    9.60
   0  -5   2  179.08    6.10
   0  -5  -2  168.48    4.80
   0  -5   2  164.98    5.10
   0   5  -2  165.68    5.20
   0   5  -2  157.38    9.50
   0   5  -2  166.08    5.60
   0   5  -2  146.59    5.90
   0   5   2  159.18    5.40
   0   5   2  170.98    7.30
   0   5  -2  173.48    5.20
   0   5   2  160.88    5.40
  -1  -5  -2    0.60    0.20
  -1  -5  -2    2.50    1.40
  -1  -5  -2    1.00    0.40
   1  -5   2    0.90    1.80
  -1  -5  -2   -0.60    0.50
   1  -5   2    0.50    0.70
   1   5   2    3.10    1.90
   1   5   2   -0.50    0.50
   1   5   2    0.00    0.70
  -1   5  -2   -0.20    0.60
   1   5   2   -0.40    0.40
  -1   5  -2    1.50    1.90
  -1   5  -2    0.60    0.30
   2  -5   2  142.59    5.40
  -2  -5  -2  140.19    4.00
  -2  -5  -2  137.89    4.70
  -2  -5  -2  136.19    8.70
   2  -5   2  140.89    5.10
   2  -5   2  146.09    9.40
  -2  -5  -2  145.39    5.60
   2  -5   2  138.59    5.00
  -2  -5  -2  140.59    5.30
   2   5   2  148.99    5.40
  -2   5  -2  123.29    8.70
  -2   5  -2  146.09    5.50
  -2   5  -2  140.89    5.10
   2   5   2  138.79    4.70
   2   5   2  145.09    8.60
  -2   5  -2  137.69    5.00
   3  -5   2  230.18    7.70
   3  -5   2  224.58   12.80
  -3  -5  -2  224.38    6.60
  -3  -5  -2  222.78    8.10
   3  -5   2  230.48    7.80
  -3  -5  -2  237.28    7.20
  -3  -5  -2  229.88    8.00
  -3  -5  -2  229.18   12.70
   3  -5   2  224.98    7.60
   3   5   2  221.58   13.30
   3   5   2  232.88    7.20
   3   5   2  234.38    8.10
  -3   5  -2  228.58   12.50
  -3   5  -2  222.48    7.70
   3   5   2  224.38    6.60
   4  -5   2  100.19    4.50
  -4  -5  -2  103.19    4.90
  -4  -5  -2  108.79    4.90
  -4  -5  -2  100.19    3.50
   4  -5   2  100.49    4.40
   4  -5   2  102.59    4.40
   4  -5   2   98.59    8.90
  -4  -5  -2  108.89    4.00
  -4  -5  -2  103.59    9.20
  -4   5  -2  108.89    4.60
   4   5   2  101.59    8.70
  -4   5  -2  102.09    4.60
   4   5   2  104.09    4.00
   4   5   2  103.99    3.50
   4   5   2  104.29    4.90
  -4   5  -2  112.39    8.90
   5  -5   2   44.00    3.20
   5  -5   2   37.90    2.70
  -5  -5  -2   35.60    2.00
  -5  -5  -2   40.80    2.90
  -5  -5  -2   40.60    3.30
  -5  -5  -2   51.99    9.30
  -5  -5  -2   32.00    2.30
   5  -5   2   32.70    6.10
   5  -5   2   32.70    2.70
  -5   5  -2   38.30    2.80
   5   5   2   38.20    2.00
  -5   5  -2   35.30    1.60
   5   5   2   39.30    2.40
  -5   5  -2   39.90    3.00
   5   5   2   38.50    3.20
   5   5   2   51.89    8.80
   6  -5   2    0.40    0.90
  -6  -5  -2   -0.90    0.70
   6  -5   2   -1.00    0.40
  -6  -5  -2   -0.70    0.60
  -6  -5  -2   -0.80    3.90
   6  -5   2    5.50    4.10
   6  -5   2    6.50    3.50
  -6  -5  -2   -0.10    1.10
   6  -5   2   -2.20    1.00
   6  -5   2   -0.40    1.00
  -6  -5  -2    0.00    0.90
  -6   5  -2   -1.90    0.90
   6   5   2   -1.10    1.10
   6   5   2   -0.40    0.60
   6   5   2   -5.40    4.20
   6   5   2   -1.30    0.70
  -6   5  -2   -0.30    0.40
  -6   5  -2   -0.80    1.10
   7  -5   2   -0.40    1.00
  -7  -5  -2   -0.20    4.30
  -7  -5  -2    0.30    0.90
   7  -5   2   -2.50    1.10
   7  -5   2   -0.30    4.20
  -7  -5  -2   -1.10    1.30
   7  -5   2   -1.00    0.50
  -7  -5  -2    0.40    0.90
   7  -5   2   -1.90    0.90
   7  -5   2   -1.10    1.00
  -7  -5  -2   -1.40    0.70
   7  -5   2    3.80    4.90
  -7  -5  -2   -1.40    0.80
   7   5   2   -1.20    5.00
   7   5   2   -0.80    1.20
   7   5   2   -0.60    0.70
   7   5   2   -0.50    0.90
  -7   5  -2   -0.80    0.50
  -7   5  -2   -1.60    0.90
  -7   5  -2   -1.50    1.00
   8  -5   2   -0.50    0.90
   8  -5   2   -0.30    1.10
  -8  -5  -2    1.10    1.00
  -8  -5  -2   -2.90    1.30
   8  -5   2   -0.50    1.10
  -8  -5  -2   -2.00    0.70
   8  -5   2   -0.30    0.60
   8  -5   2   -0.80    1.30
  -8  -5  -2   -2.30   10.10
   8  -5   2   -1.10    5.60
  -8  -5  -2    1.40    0.90
  -8  -5  -2   -1.00    0.80
   8   5   2   -1.80    0.80
  -8   5  -2   -1.00    1.10
   8   5   2    5.20    8.70
   8   5   2   -1.60    1.10
  -8   5  -2   -0.80    0.70
  -8   5  -2   -0.20    0.90
   8   5   2    0.10    0.80
   9  -5   2    5.00    1.40
  -9  -5  -2    3.00    1.70
   9  -5   2    6.00    1.60
   9  -5   2    7.80    2.10
  -9  -5  -2    6.40    1.30
  -9  -5  -2    7.60    1.40
   9  -5   2   10.70    8.10
   9   5   2    4.10    1.80
   9   5   2    7.60    1.40
  10  -5   2   -0.40    1.30
  10  -5   2   -0.90    1.60
  10  -5   2   -0.10    7.80
  10  -5   2   -2.20    1.20
  10   5   2   -0.30    1.40
  11  -5   2    3.80    2.10
  11  -5   2    3.00    1.60
  11  -5   2    6.90   11.30
  11   5   2    5.70    2.00
  12  -6  -2   11.10    2.30
 -12  -6   2   14.00    2.30
  12   6  -2   10.60    2.40
  11  -6  -2   52.59    5.50
  11  -6  -2   34.30   10.40
  11  -6  -2   47.40    4.70
 -11  -6   2   58.79    4.60
  11   6  -2   49.80    5.00
 -10  -6   2   68.19    5.00
  10  -6  -2   57.69   10.20
  10  -6  -2   65.79    5.10
  10  -6  -2   73.19    5.20
  10   6  -2   71.19    5.70
  10   6  -2   68.49    4.70
  10   6  -2   66.39    4.20
  -9  -6   2   11.20    1.70
   9  -6  -2   28.00    7.50
   9  -6  -2   10.20    1.70
  -9  -6   2   15.30    2.30
   9  -6  -2   13.10    2.10
   9  -6  -2   10.90    2.00
  -9  -6   2   20.00    8.80
  -9  -6   2   13.90    1.90
  -9   6   2   13.80    2.20
   9   6  -2   11.90    7.70
   9   6  -2   16.20    2.50
   9   6  -2    9.30    1.80
   9   6  -2   14.60    1.60
   9   6  -2   17.10    1.80
   8  -6  -2   12.40    5.30
   8  -6  -2    3.20    4.10
   8  -6  -2    8.20    1.80
  -8  -6   2   22.80    8.90
  -8  -6   2    6.30    1.70
   8  -6  -2    6.10    1.50
   8  -6  -2    6.70    1.60
   8  -6  -2    8.00    1.00
  -8  -6   2    8.30    1.50
   8  -6  -2    9.30    1.10
  -8  -6   2    8.50    1.40
   8   6  -2    4.50    1.40
  -8   6   2    6.30    1.60
   8   6  -2   13.70    7.80
   8   6  -2    8.90    1.20
   8   6  -2    8.10    1.90
   8   6  -2    6.60    1.10
   7  -6  -2   48.00    2.60
   7  -6  -2   50.69    3.80
   7  -6  -2   50.99    7.40
   7  -6  -2   45.60    2.70
  -7  -6   2   48.50    3.60
   7  -6  -2   43.20    3.60
   7  -6  -2   46.60    3.50
  -7  -6   2   47.80    3.90
   7  -6  -2   54.99    7.80
  -7  -6   2   44.60    3.30
  -7  -6   2   55.79    9.30
   7   6  -2   43.70    2.60
  -7   6   2   38.80    3.60
  -7   6   2   49.10    2.70
   7   6  -2   51.79    3.30
   7   6  -2   50.09    3.50
   7   6  -2   49.10    2.60
   7   6  -2   52.69    9.60
   7   6  -2   50.09    4.20
   6  -6  -2   98.89    4.20
   6  -6  -2   82.99    8.00
   6  -6  -2   99.39    5.00
   6  -6  -2   99.89    3.70
   6  -6  -2   96.29    4.90
  -6  -6   2   98.79    5.30
  -6  -6   2  101.99    4.70
   6  -6  -2   97.09    8.50
   6  -6  -2  110.19    5.00
  -6  -6   2  104.69   11.00
  -6  -6   2  108.19    5.00
   6   6  -2   97.99    3.70
  -6   6   2   95.59    4.90
   6   6  -2   97.89    4.60
  -6   6   2  102.09    4.30
   6   6  -2   99.39    5.30
   6   6  -2  101.29    3.80
   6   6  -2  103.29    4.70
   6   6  -2  105.09   11.20
  -5  -6   2  478.85   15.10
  -5  -6   2  481.75   15.30
   5  -6  -2  480.35   15.00
   5  -6  -2  476.45   13.70
  -5  -6   2  502.05   14.90
   5  -6  -2  462.65   18.90
   5  -6  -2  454.45   19.20
   5  -6  -2  463.45   15.00
   5  -6  -2  480.05   14.50
   5   6  -2  481.55   15.00
  -5   6   2  471.15   14.80
   5   6  -2  479.65   15.40
   5   6  -2  472.45   14.70
   4  -6  -2  861.61   28.70
   4   6  -2  870.21   33.30
  -3  -6   2  909.81   34.10
   3  -6  -2  883.51   29.00
   3   6  -2  946.11   34.20
   2  -6  -2 1196.68   36.30
  -2  -6   2 1211.48   41.20
   2   6  -2 1175.18   40.80
  -2   6   2 1172.78   34.70
   1  -6  -2  749.92   24.20
  -1  -6   2  736.33   27.80
   1   6  -2  706.63   27.30
  -1   6   2  747.73   22.90
   0  -6   2  788.52   28.90
   0  -6  -2  815.52   26.20
   0   6   2  799.52   25.20
   0   6  -2  703.23   28.10
  -1  -6  -2  954.20   31.70
   1  -6   2  929.01   33.40
   1   6   2  951.00   31.00
   2  -6   2  733.93   28.50
  -2  -6  -2  765.72   27.80
   2   6   2  768.92   27.20
  -3  -6  -2  730.23   27.90
   3  -6   2  667.33   27.30
   3   6   2  697.83   26.90
   4  -6   2  748.33   30.00
  -4  -6  -2  765.92   30.90
  -5  -6  -2  699.63   30.90
   5  -6   2  672.33   29.30
  -5  -6  -2  739.73   22.00
   5   6   2  710.83   30.30
  -6  -6  -2  311.27   10.10
  -6  -6  -2  314.97   11.00
   6  -6   2  312.27   10.70
   6  -6   2  311.17   10.70
  -6  -6  -2  320.97   19.90
   6  -6   2  311.47   18.50
  -6  -6  -2  303.47   11.40
   6  -6   2  301.87   10.40
   6  -6   2  310.87   10.90
   6   6   2  303.17   10.00
   6   6   2  316.67   11.40
   6   6   2  310.57   19.20
   6   6   2  314.97    9.40
  -6   6  -2  318.47   10.70
  -6   6  -2  302.67   10.80
   7  -6   2   62.59    4.20
   7  -6   2   53.89    3.50
  -7  -6  -2   55.79   10.40
   7  -6   2   47.80    8.60
   7  -6   2   59.69   10.40
  -7  -6  -2   64.29    3.60
  -7  -6  -2   62.99    4.60
  -7  -6  -2   57.09    4.00
   7  -6   2   65.29    4.00
   7  -6   2   62.69    4.50
  -7   6  -2   59.69    4.10
   7   6   2   60.89    2.90
  -7   6  -2   63.29    3.90
   7   6   2   61.39    4.60
  -7   6  -2   62.09    2.30
   7   6   2   53.39    9.90
   7   6   2   65.29    3.50
   8  -6   2  101.19    5.70
   8  -6   2   94.69    5.30
  -8  -6  -2  101.79    5.40
  -8  -6  -2   98.59    5.20
  -8  -6  -2   96.19    4.70
   8  -6   2  101.49    5.50
   8  -6   2   84.39   13.20
  -8  -6  -2   95.09    6.20
  -8   6  -2   97.39    4.80
  -8   6  -2  101.09    5.60
   8   6   2   99.39    4.60
   8   6   2   96.29    4.20
   8   6   2  102.19    6.10
   9  -6   2   70.59    5.50
   9  -6   2   71.09    4.60
  -9  -6  -2   77.99    4.60
   9  -6   2   64.79   12.30
   9  -6   2   72.69    5.00
   9   6   2   69.89    5.50
  10  -6   2   51.69    4.50
  10  -6   2   29.00    9.30
  10  -6   2   47.20    5.30
  10   6   2   50.59    5.20
  11  -6   2   21.60    3.20
  11  -7  -2    0.80    2.10
  11  -7  -2    0.40    1.70
 -11  -7   2    0.70    1.50
  11   7  -2    1.10    1.70
 -10  -7   2    0.50    1.40
  10  -7  -2    1.00    1.60
  10  -7  -2   -2.90    1.70
  10  -7  -2    6.60    6.90
  10   7  -2    1.60    1.60
  10   7  -2   -1.00    1.40
  -9  -7   2   -2.40    1.10
   9  -7  -2   -0.60    1.60
   9  -7  -2    2.10    5.20
   9  -7  -2   -0.50    1.30
   9  -7  -2   -0.50    1.40
  -9   7   2   -2.80    1.20
   9   7  -2   -0.80    1.40
   9   7  -2   -1.70    1.20
  -8  -7   2    4.40    1.40
   8  -7  -2    5.20    1.60
  -8  -7   2   11.90    5.90
   8  -7  -2    3.70    4.10
   8  -7  -2    5.80    1.60
  -8  -7   2    5.00    1.40
  -8  -7   2    5.60    1.70
   8  -7  -2    6.70    1.50
   8   7  -2    3.40    1.50
   8   7  -2    6.10    1.10
   8   7  -2    9.40   10.00
   8   7  -2    6.20    1.70
   8   7  -2    4.10    1.40
  -8   7   2    4.60    0.90
   8   7  -2    6.30    1.50
  -8   7   2    5.30    1.50
   7  -7  -2   -1.60    1.10
   7  -7  -2   -1.90    0.80
   7  -7  -2   -0.20    1.10
   7  -7  -2   -0.20    3.90
   7  -7  -2    0.50    0.60
  -7  -7   2   -0.50    1.20
  -7  -7   2   -1.70    1.00
  -7  -7   2    0.40    1.00
   7  -7  -2    0.10    3.30
  -7  -7   2    4.00    5.10
   7  -7  -2   -0.20    1.20
   7   7  -2   -0.60    5.50
   7   7  -2   -0.50    0.70
   7   7  -2   -0.70    0.70
   7   7  -2   -0.90    1.20
  -7   7   2   -0.10    0.80
  -7   7   2    0.40    1.10
   7   7  -2    0.70    1.10
   7   7  -2   -1.30    1.00
  -6  -7   2   25.90    3.20
   6  -7  -2   22.60    2.60
   6  -7  -2   29.70    3.10
   6  -7  -2   31.70    3.40
   6  -7  -2   26.50    1.70
  -6  -7   2   27.70    6.70
   6  -7  -2   30.90    3.30
  -6  -7   2   30.70    3.00
   6  -7  -2   29.60    1.60
   6  -7  -2   31.60    5.90
   6  -7  -2   28.30    5.70
   6   7  -2   24.10    3.40
  -6   7   2   25.10    2.60
   6   7  -2   29.90    2.90
  -6   7   2   23.40    3.10
   6   7  -2   25.90    1.80
   6   7  -2   27.10    7.70
   6   7  -2   25.30    1.80
   6   7  -2   29.40    2.80
   5  -7  -2    9.60    1.50
   5  -7  -2    8.50    1.30
  -5  -7   2    7.30    1.50
  -5  -7   2    9.40    1.30
   5  -7  -2    8.40    1.50
  -5  -7   2    7.90    1.60
   5  -7  -2    8.40    1.40
   5   7  -2    8.80    1.30
   5   7  -2   12.70    5.60
   5   7  -2    9.30    1.70
  -5   7   2    8.00    1.30
   5   7  -2    8.30    1.40
  -5   7   2    5.40    1.30
  -4  -7   2   19.40    2.20
  -4  -7   2   24.20    6.30
   4  -7  -2   16.70    1.20
   4  -7  -2   22.40    4.10
   4  -7  -2   16.20    1.30
   4  -7  -2   17.30    2.20
  -4  -7   2   13.00    1.70
   4  -7  -2   14.70    1.60
   4   7  -2   17.00    1.10
  -4   7   2   13.90    1.60
   4   7  -2   16.60    2.10
   4   7  -2   12.60    1.70
  -4   7   2   11.20    1.40
   4   7  -2   13.90    4.70
   4   7  -2   16.40    1.20
  -3  -7   2    1.50    3.20
   3  -7  -2    0.30    0.50
  -3  -7   2    0.10    0.80
   3  -7  -2    2.20    2.10
  -3  -7   2   -0.30    1.00
   3  -7  -2   -0.40    0.80
   3  -7  -2   -0.60    0.60
  -3  -7   2    0.30    0.80
   3  -7  -2    1.20    0.80
   3   7  -2    2.80    3.30
   3   7  -2   -0.20    0.80
   3   7  -2   -0.10    0.90
  -3   7   2   -0.80    1.00
   3   7  -2    0.30    0.80
  -2  -7   2    4.20    0.80
   2  -7  -2    4.30    0.90
  -2  -7   2    8.90    3.80
   2  -7  -2    6.70    2.30
  -2  -7   2    2.40    1.10
   2  -7  -2    5.30    1.20
   2  -7  -2    3.30    0.70
  -2  -7   2    2.70    0.90
   2  -7  -2    3.30    0.60
  -2  -7   2    4.10    0.50
   2   7  -2    2.50    1.00
   2   7  -2    3.90    0.50
   2   7  -2    3.00    1.10
   2   7  -2    2.50    0.80
  -2   7   2    2.50    1.00
   2   7  -2    6.20    3.20
  -2   7   2    8.10    2.00
   1  -7  -2    4.90    0.90
  -1  -7   2    4.80    2.70
  -1  -7   2    4.40    1.00
  -1  -7   2    3.80    0.70
   1  -7  -2    4.60    0.70
   1  -7  -2    4.90    1.10
   1  -7  -2    7.80    2.40
   1  -7  -2    4.50    0.60
  -1  -7   2    5.00    0.60
   1   7  -2    3.20    0.70
   1   7  -2    3.80    0.90
   1   7  -2   10.50    3.80
   1   7  -2    5.20    0.60
  -1   7   2    3.70    0.90
  -1   7   2    4.50    0.70
  -1   7   2    7.40    2.20
  -1   7   2    2.50    1.00
   0  -7  -2   17.30    1.00
   0  -7  -2   16.80    1.00
   0  -7   2   17.20    2.00
   0  -7  -2   15.60    1.70
   0  -7   2   18.60    4.40
   0  -7   2   15.20    2.30
   0  -7   2   18.50    1.30
   0  -7  -2   25.40    3.70
   0  -7   2   18.30    1.40
   0   7  -2   19.30    1.40
   0   7  -2   18.30    1.50
   0   7   2   17.50    3.30
   0   7   2   19.00    1.70
   0   7   2   15.80    1.70
   0   7  -2   14.60    1.90
   1  -7   2   77.79    4.10
  -1  -7  -2   78.99    6.60
   1  -7   2   78.09    3.80
   1  -7   2   79.69    3.30
  -1  -7  -2   75.39    3.70
   1  -7   2   78.89    2.60
  -1  -7  -2   74.09    3.40
   1  -7   2   80.59    7.70
  -1  -7  -2   80.89    4.20
  -1   7  -2   78.09    2.60
  -1   7  -2   80.59    3.80
  -1   7  -2   77.39    4.20
   1   7   2   72.49    3.50
  -1   7  -2   76.99    3.30
   1   7   2   69.19    6.10
   1   7   2   79.09    4.20
   1   7   2   77.99    3.70
  -2  -7  -2    2.40    0.80
  -2  -7  -2    3.70    1.10
   2  -7   2    3.50    0.80
  -2  -7  -2    4.50    2.60
  -2  -7  -2    3.20    1.00
   2  -7   2    2.10    0.90
   2  -7   2    5.40    3.40
   2  -7   2    2.60    1.10
  -2   7  -2    2.20    1.10
  -2   7  -2    3.10    1.00
  -2   7  -2    2.40    0.90
   2   7   2    3.40    1.10
   2   7   2    2.90    0.90
  -2   7  -2   10.70    5.50
   2   7   2    3.50    0.90
   2   7   2    2.80    2.90
   3  -7   2   -1.10    0.70
   3  -7   2   -1.50    0.70
  -3  -7  -2   -0.90    0.90
   3  -7   2    2.00    2.90
  -3  -7  -2   -3.20    2.10
  -3  -7  -2   -2.10    0.80
  -3  -7  -2   -0.40    0.60
   3   7   2    1.90    3.20
  -3   7  -2   -1.50    2.90
   3   7   2   -1.20    0.70
  -3   7  -2   -1.60    0.70
  -4  -7  -2    7.00    1.10
   4  -7   2    8.00    1.40
   4  -7   2    7.30    1.30
  -4  -7  -2    7.20    1.40
   4  -7   2    5.70    1.20
   4  -7   2   18.90    5.50
  -4  -7  -2    5.30    1.40
  -4  -7  -2    4.40    3.80
   4   7   2    4.00    1.20
  -4   7  -2    5.00    1.30
   4   7   2    9.60    5.10
   4   7   2    5.60    1.00
  -4   7  -2   16.00    5.00
  -4   7  -2    3.80    1.20
  -5  -7  -2   79.39    3.80
   5  -7   2   79.49    4.60
   5  -7   2   80.99    4.50
   5  -7   2   85.09    4.50
  -5  -7  -2   79.79    9.60
   5  -7   2   66.49    9.10
  -5  -7  -2   80.69    4.80
  -5  -7  -2   80.39    5.00
   5   7   2   70.29    2.40
  -5   7  -2   81.09    4.60
   5   7   2   74.59    3.80
  -5   7  -2   77.19    4.50
   5   7   2   81.39    4.90
   6  -7   2    0.00    1.00
  -6  -7  -2   -0.30    1.00
   6  -7   2    0.80    1.20
  -6  -7  -2    0.10    1.20
  -6  -7  -2    0.80    4.60
   6  -7   2    0.00    1.00
   6  -7   2    1.20    4.70
  -6  -7  -2   -0.50    0.80
   6   7   2    1.00    0.50
   6   7   2    1.70    5.80
   6   7   2    0.10    1.10
  -6   7  -2    0.70    1.10
   6   7   2    0.00    0.90
  -6   7  -2    0.50    1.10
  -7  -7  -2    4.00    1.40
  -7  -7  -2    4.50    1.70
   7  -7   2    4.00    1.40
  -7  -7  -2    4.80    1.20
   7  -7   2    4.90    1.40
   7  -7   2   10.40    5.40
   7  -7   2    5.60    1.70
   7  -7   2    5.70    1.30
   7   7   2    4.80    0.80
  -7   7  -2    7.60    1.40
  -7   7  -2    6.90    1.50
   7   7   2    4.90    1.20
   7   7   2    3.50    1.40
   8  -7   2    4.20    1.40
   8  -7   2    5.70    1.80
   8  -7   2    2.70    5.60
   8  -7   2    2.90    1.40
  -8  -7  -2    1.20    2.60
  -8  -7  -2    2.40    1.30
  -8  -7  -2    2.10    1.10
  -8   7  -2    2.60    1.10
   8   7   2    1.50    1.40
  -8   7  -2    5.00    1.50
  -9  -7  -2    1.50    1.20
   9  -7   2    0.70    1.70
   9  -7   2    5.40    8.30
   9  -7   2    0.20    1.30
   9   7   2   -0.60    1.50
  10  -7   2   -1.30    1.90
  10  -7   2   -1.30    1.20
  10  -7   2   -7.30   10.00
  10   7   2    0.20    1.50
  11  -8  -2    8.20    2.60
 -11  -8   2   10.00    2.10
  11  -8  -2    7.40    2.10
  11   8  -2    7.00    2.10
  10  -8  -2   64.19    5.70
  10  -8  -2   42.90   11.70
  10  -8  -2   70.39    5.40
 -10  -8   2   66.39    5.20
  10   8  -2   57.69    5.50
   9  -8  -2  113.79    6.80
   9  -8  -2  102.29   12.70
   9  -8  -2  121.89    6.60
  -9  -8   2  112.99    6.20
   9   8  -2  124.19    6.10
   9   8  -2  108.09    6.60
  -8  -8   2  124.29    6.90
   8  -8  -2  133.29    6.90
   8  -8  -2  131.79    6.70
  -8  -8   2  138.29    6.40
   8  -8  -2  141.19    6.90
   8  -8  -2  123.19   12.20
  -8  -8   2  122.99    6.40
  -8   8   2  122.89    6.50
  -8   8   2  133.39    5.60
   8   8  -2  135.79    6.40
   8   8  -2  131.79    7.10
   8   8  -2  125.59    6.30
  -7  -8   2  272.07   11.00
  -7  -8   2  307.57   10.60
  -7  -8   2  273.17   20.20
   7  -8  -2  280.87    9.80
  -7  -8   2  291.27   10.80
   7  -8  -2  269.67   17.30
   7  -8  -2  299.77   10.80
   7  -8  -2  305.07   10.80
   7  -8  -2  279.77   10.70
   7  -8  -2  289.27   16.80
  -7   8   2  295.67    9.90
   7   8  -2  283.77   10.40
   7   8  -2  265.17   10.90
  -7   8   2  285.97   10.50
   7   8  -2  285.87    8.70
   6  -8  -2  175.08   12.00
   6  -8  -2  184.28    5.80
  -6  -8   2  214.98   16.30
  -6  -8   2  196.58    8.20
  -6  -8   2  210.98    8.00
   6  -8  -2  195.78    7.90
   6  -8  -2  190.08   12.60
   6  -8  -2  203.28    8.20
   6  -8  -2  202.58    8.30
   6  -8  -2  191.48    5.90
   6  -8  -2  195.08    7.50
  -6  -8   2  202.68    8.40
   6   8  -2  196.88    7.70
   6   8  -2  195.88    8.30
   6   8  -2  200.68   16.40
   6   8  -2  195.48    6.00
  -6   8   2  204.78    7.80
  -6   8   2  206.18    7.60
   6   8  -2  210.78    8.20
   6   8  -2  199.18    6.10
   5  -8  -2  150.98    4.80
  -5  -8   2  166.48    6.50
   5  -8  -2  156.48    6.70
  -5  -8   2  139.09   12.80
  -5  -8   2  147.49    6.80
   5  -8  -2  153.98    6.40
   5  -8  -2  166.68    6.40
   5  -8  -2  147.69    4.80
  -5  -8   2  154.58    6.80
   5  -8  -2  148.89    9.90
   5   8  -2  154.58    4.80
   5   8  -2  154.78    6.40
   5   8  -2  164.38    7.00
  -5   8   2  149.49    6.20
   5   8  -2  163.18    6.90
   5   8  -2  154.78    4.70
  -5   8   2  153.28    6.50
   5   8  -2  156.48   13.90
   4  -8  -2  256.27    9.10
   4  -8  -2  252.27    8.70
   4  -8  -2  249.97    7.60
  -4  -8   2  267.37    9.10
   4  -8  -2  261.37    9.10
   4  -8  -2  255.77   12.50
  -4  -8   2  257.37    9.60
  -4  -8   2  252.37    9.20
   4  -8  -2  245.98    7.60
  -4  -8   2  263.87   16.50
  -4   8   2  248.38    9.20
   4   8  -2  259.97    9.30
   4   8  -2  248.58    7.40
   4   8  -2  253.27    8.90
   4   8  -2  249.18    7.30
   4   8  -2  257.57   16.50
   4   8  -2  259.87    9.50
  -3  -8   2  296.47   10.70
   3  -8  -2  294.07   13.30
   3  -8  -2  307.47   10.50
   3  -8  -2  297.27    9.60
   3  -8  -2  299.67   10.10
  -3  -8   2  298.07   10.10
  -3  -8   2  294.47   10.10
   3  -8  -2  288.67    9.00
   3   8  -2  291.17   17.00
   3   8  -2  292.67   10.00
   3   8  -2  302.07    8.60
  -3   8   2  297.27   10.50
   3   8  -2  303.27   10.70
   3   8  -2  307.37   10.20
   2  -8  -2  386.86   11.70
  -2  -8   2  390.06   12.50
   2  -8  -2  395.06   11.80
   2  -8  -2  370.76   15.80
   2  -8  -2  391.06   12.50
  -2  -8   2  402.16   13.30
  -2  -8   2  374.96   19.60
  -2  -8   2  390.26   12.20
   2   8  -2  396.76   13.20
   2   8  -2  378.16   19.30
   2   8  -2  400.36   11.30
   2   8  -2  399.56   12.30
  -2   8   2  387.06   13.00
   2   8  -2  387.96   12.50
  -2   8   2  391.86   14.30
  -1  -8   2  592.34   17.60
   1  -8  -2  586.74   21.60
  -1  -8   2  554.04   24.70
  -1   8   2  560.84   19.90
  -1   8   2  569.24   17.30
   1   8  -2  568.24   17.40
   0  -8  -2  556.54   16.80
   0  -8   2  573.54   17.70
   0  -8   2  565.94   24.50
   0  -8  -2  537.95   21.50
   0   8   2  555.84   16.80
   0   8   2  536.45   20.30
   0   8  -2  561.84   17.00
  -1  -8  -2  723.13   26.90
   1  -8   2  723.53   28.90
  -1   8  -2  719.93   28.10
   1   8   2  666.13   25.40
  -2  -8  -2  387.86   13.30
   2  -8   2  397.66   13.10
  -2  -8  -2  395.16   12.80
   2  -8   2  376.46   19.20
   2  -8   2  388.96   12.60
  -2  -8  -2  399.36   12.30
  -2  -8  -2  381.86   18.40
  -2   8  -2  398.96   19.00
   2   8   2  398.06   13.40
  -2   8  -2  384.46   12.60
  -2   8  -2  407.36   13.40
   2   8   2  352.56   12.10
   2   8   2  386.06   17.80
   2   8   2  395.96   12.60
  -2   8  -2  397.46   12.20
  -3  -8  -2   -1.80    0.90
  -3  -8  -2    7.00    3.70
   3  -8   2   -0.80    0.70
  -3  -8  -2   -0.80    1.00
   3  -8   2   -1.30    3.50
   3  -8   2   -1.50    0.80
   3   8   2   -0.30    3.70
  -3   8  -2   -2.00    0.90
  -3   8  -2    0.30    3.10
  -3   8  -2   -0.50    0.70
  -4  -8  -2   99.49    5.60
   4  -8   2   85.79    9.80
  -4  -8  -2  115.89   10.90
   4  -8   2  105.19    4.90
   4  -8   2  108.89    5.10
   4  -8   2  102.69    5.10
  -4  -8  -2  103.99    4.60
  -4  -8  -2  103.09    5.50
   4   8   2  113.29   10.40
  -4   8  -2  108.09    9.80
  -4   8  -2  102.99    4.90
  -4   8  -2  105.59    5.50
   4   8   2  105.49    5.30
   4   8   2  102.59    4.60
  -5  -8  -2  261.57    8.80
   5  -8   2  251.97    9.40
  -5  -8  -2  245.38    9.90
   5  -8   2  251.97   16.60
   5  -8   2  263.47    9.40
  -5  -8  -2  223.08   16.50
  -5  -8  -2  254.47   10.00
   5  -8   2  272.47    9.50
   5   8   2  203.28   21.30
  -5   8  -2  244.58    9.30
  -5   8  -2  261.97    9.70
   5   8   2  264.57    9.90
   5   8   2  257.97    8.70
   6  -8   2  161.88    6.90
  -6  -8  -2  176.88    6.50
  -6  -8  -2  158.38    7.40
  -6  -8  -2  144.49    7.50
   6  -8   2  175.98    7.20
   6  -8   2  170.98    7.30
   6   8   2  156.88    7.50
  -6   8  -2  166.28    7.10
   6   8   2  162.38    6.40
  -6   8  -2  162.58    7.00
  -7  -8  -2  136.99    5.90
   7  -8   2  135.49    6.60
   7  -8   2  138.39    6.60
  -7  -8  -2  135.49    6.90
   7  -8   2  137.19    6.50
  -7  -8  -2  134.09    7.40
   7  -8   2  144.69    7.00
   7   8   2  149.59    7.40
  -7   8  -2  135.39    6.70
  -7   8  -2  141.59    6.50
   7   8   2  141.39    5.90
   8  -8   2   88.49    5.90
  -8  -8  -2   79.39    5.50
  -8  -8  -2   95.69    4.80
   8  -8   2   71.29   12.70
   8  -8   2   94.49    6.20
   8  -8   2   90.39    5.60
   8   8   2   85.09    6.00
  -8   8  -2   87.29    5.30
   9  -8   2   11.80    2.40
   9  -8   2    9.20    1.90
  -9  -8  -2   10.60    2.00
   9  -8   2   26.30   10.20
   9   8   2    7.70    2.00
  10  -8   2    5.60    2.20
  10  -8   2    4.30    1.70
  10   8   2    6.80    2.30
 -10  -9   2   -1.80    1.40
  10  -9  -2   -1.00    2.00
  10  -9  -2    0.80    1.60
  10   9  -2   -0.40    1.50
   9  -9  -2    2.30    1.60
   9  -9  -2    0.90    1.90
   9  -9  -2    3.00    6.20
  -9  -9   2    1.80    1.50
   9   9  -2    3.40    1.80
   8  -9  -2    4.90    1.70
   8  -9  -2   10.00    5.70
  -8  -9   2    3.20    1.70
  -8  -9   2    4.60    1.60
   8  -9  -2    4.30    1.80
   8   9  -2    1.90    1.50
   8   9  -2    6.10    1.70
   8   9  -2    6.20    1.90
   7  -9  -2    1.40    1.50
   7  -9  -2    2.20    1.50
   7  -9  -2    4.30    1.60
   7  -9  -2    6.10    5.30
  -7  -9   2    2.70    1.50
  -7  -9   2    0.40    1.30
  -7  -9   2    4.10    1.50
   7   9  -2    1.10    1.30
   7   9  -2    1.60    1.30
   7   9  -2    3.00    1.50
  -7   9   2    4.00    1.20
   6  -9  -2    0.30    1.10
   6  -9  -2    1.30    1.20
  -6  -9   2    0.10    1.30
   6  -9  -2    0.40    1.30
   6  -9  -2    2.40    4.10
   6  -9  -2   -1.60    1.30
   6  -9  -2   -0.20    3.30
  -6  -9   2   -0.30    1.30
  -6  -9   2    0.80    1.40
   6   9  -2    0.50    1.30
   6   9  -2   -0.60    1.30
   6   9  -2   -3.90    8.10
  -6   9   2    1.10    1.10
   6   9  -2    2.20    1.40
  -5  -9   2    0.30    1.10
   5  -9  -2    2.50    3.40
   5  -9  -2   -0.30    1.10
   5  -9  -2    0.70    1.10
  -5  -9   2   -1.40    1.10
  -5  -9   2    0.80    1.40
   5  -9  -2   -0.50    1.10
  -5  -9   2    4.20    5.00
   5   9  -2   -1.80    1.00
   5   9  -2    2.00    1.40
   5   9  -2    5.10    7.10
  -5   9   2    1.60    1.20
   5   9  -2   -1.10    1.30
   4  -9  -2    2.60    3.00
  -4  -9   2   -1.30    1.10
   4  -9  -2    0.50    1.00
  -4  -9   2    3.40    4.50
   4  -9  -2   -0.60    1.00
  -4  -9   2   -0.30    0.90
  -4  -9   2   -1.30    1.00
   4   9  -2    0.30    1.00
   4   9  -2   -1.30    1.10
   4   9  -2    7.30    5.70
   4   9  -2   -0.30    1.20
  -4   9   2   -0.70    1.00
   3  -9  -2   -0.90    0.40
   3  -9  -2    1.90    2.60
   3  -9  -2   -2.00    1.00
   3  -9  -2   -1.40    0.70
  -3  -9   2   -1.50    0.90
   3  -9  -2   -0.30    0.90
  -3  -9   2   -2.00    1.00
  -3  -9   2   -1.80    0.70
  -3  -9   2   -0.60    3.10
   3   9  -2   -2.20    1.00
   3   9  -2   -1.00    0.80
   3   9  -2    2.70    4.70
   3   9  -2   -1.30    0.80
   3   9  -2    0.30    0.30
  -2  -9   2   -0.80    0.30
  -2  -9   2   -1.40    0.80
   2  -9  -2   -0.10    2.20
  -2  -9   2    1.70    3.90
   2  -9  -2   -1.30    0.70
   2  -9  -2   -0.90    0.50
   2   9  -2   -2.40    1.00
   2   9  -2   -1.90    4.60
   2   9  -2   -1.10    0.90
   2   9  -2   -0.40    0.40
  -2   9   2   -1.40    2.20
  -1  -9   2   12.40    4.30
  -1  -9   2    4.70    0.90
   1  -9  -2    8.60    3.20
   1  -9  -2    3.60    0.70
  -1  -9   2    5.70    0.70
   1  -9  -2    4.50    1.10
   1  -9  -2    5.50    1.00
   1  -9  -2    4.20    1.40
  -1  -9   2    4.60    1.20
  -1  -9   2    3.80    1.40
  -1   9   2    4.50    0.80
  -1   9   2    4.40    1.40
   1   9  -2    2.90    1.40
   1   9  -2    3.20    1.10
  -1   9   2   10.80    3.20
   1   9  -2    3.70    0.80
  -1   9   2    4.50    1.10
   1   9  -2    6.20    0.80
   0  -9  -2   20.70    2.60
   0  -9   2   23.50    1.80
   0  -9   2   21.60    4.90
   0  -9   2   26.60    3.40
   0  -9  -2   33.60    5.90
   0  -9  -2   25.80    1.20
   0  -9   2   26.50    1.80
   0  -9   2   22.60    2.70
   0  -9  -2   17.70    2.50
   0  -9  -2   25.60    3.30
   0  -9  -2   24.60    1.10
   0   9  -2   27.70    3.20
   0   9   2   19.50    2.20
   0   9   2   25.40    3.20
   0   9  -2   24.60    5.60
   0   9   2   29.60    4.80
   0   9   2   19.20    2.40
   0   9  -2   20.10    1.90
   0   9  -2   24.80    1.80
   1  -9   2   40.30    7.00
  -1  -9  -2   43.30    3.80
   1  -9   2   43.90    3.70
  -1  -9  -2   40.60    6.00
  -1  -9  -2   33.10    3.00
   1  -9   2   36.10    3.20
   1  -9   2   44.30    1.80
  -1  -9  -2   39.40    3.10
   1  -9   2   42.50    2.50
   1   9   2   35.90    3.00
  -1   9  -2   46.90    7.40
  -1   9  -2   39.70    3.30
  -1   9  -2   38.00    2.60
   1   9   2   43.50    6.30
   1   9   2   38.90    3.60
   1   9   2   39.20    3.00
  -1   9  -2   39.40    1.80
  -1   9  -2   47.70    3.80
  -2  -9  -2    0.80    1.10
  -2  -9  -2    6.20    3.40
   2  -9   2    5.30    4.00
   2  -9   2    1.10    1.20
   2  -9   2    0.60    1.00
  -2  -9  -2    2.60    1.20
   2  -9   2    3.20    0.90
  -2  -9  -2    2.10    0.90
  -2   9  -2    2.10    1.20
   2   9   2    8.30    4.00
  -2   9  -2    0.70    1.00
   2   9   2    1.60    1.00
   2   9   2    1.80    1.40
  -2   9  -2    6.50    4.20
   2   9   2    2.60    1.00
  -2   9  -2    4.30    1.00
  -3  -9  -2   42.90    7.40
   3  -9   2   47.20    3.50
  -3  -9  -2   45.00    3.80
   3  -9   2   37.80    7.20
   3  -9   2   38.70    3.60
  -3  -9  -2   45.70    2.90
   3  -9   2   44.50    3.00
   3   9   2   53.69    8.20
   3   9   2   37.50    3.40
  -3   9  -2   41.40    3.00
  -3   9  -2   39.20    3.70
   3   9   2   43.90    3.10
   3   9   2   41.50    3.90
  -3   9  -2   51.09    7.80
  -4  -9  -2   54.09    8.40
   4  -9   2   61.09    3.70
  -4  -9  -2   57.89    4.40
  -4  -9  -2   56.29    4.30
  -4  -9  -2   57.89    3.50
   4  -9   2   58.49    4.10
   4  -9   2   51.09    4.20
   4  -9   2   61.69    8.90
   4   9   2   60.59    9.20
  -4   9  -2   70.99    9.10
  -4   9  -2   52.79    3.70
   4   9   2   52.49    3.40
  -4   9  -2   52.09    4.30
   4   9   2   56.79    4.00
  -5  -9  -2   21.70    3.20
  -5  -9  -2   22.40    2.60
  -5  -9  -2   18.20    2.40
   5  -9   2   17.10    2.10
   5  -9   2   24.50    3.10
   5  -9   2   14.50    1.90
   5   9   2   23.70    3.30
   5   9   2   19.90    2.50
  -5   9  -2   21.90    3.30
  -5   9  -2   24.70    2.90
   6  -9   2   -1.30    1.20
  -6  -9  -2   -0.10    0.90
   6  -9   2    0.10    1.30
  -6  -9  -2   -1.90    1.40
   6  -9   2    0.20    1.30
  -6  -9  -2    1.30    1.40
   6   9   2   -0.20    1.30
   6   9   2    0.10    1.00
  -6   9  -2    0.30    1.10
  -6   9  -2    0.60    1.30
  -7  -9  -2   -0.70    1.00
   7  -9   2   -2.90    1.30
  -7  -9  -2   -1.40    1.30
   7  -9   2   -0.90    1.20
   7   9   2   -2.10    1.30
  -7   9  -2   -1.60    1.10
  -7   9  -2   -0.30    1.30
   8  -9   2   -2.90    1.50
   8  -9   2   -5.30    6.90
  -8  -9  -2   -0.30    1.30
   8  -9   2    0.20    1.30
   8   9   2   -0.50    1.50
  -9  -9  -2    1.70    1.50
   9  -9   2   -2.30    1.70
   9  -9   2   -1.40    1.40
   9   9   2   -1.10    1.50
  -9 -10   2   11.50    2.10
   9 -10  -2   11.80    2.30
   9 -10  -2    8.70    2.40
   9  10  -2   12.30    2.50
  -8 -10   2   36.30    4.90
   8 -10  -2   49.20   10.10
   8 -10  -2   43.80    4.70
   8 -10  -2   41.30    4.40
  -8 -10   2   41.70    4.00
   8  10  -2   42.60    4.40
  -7 -10   2  166.18    8.40
  -7 -10   2  159.78    8.20
   7 -10  -2  176.88    8.30
  -7 -10   2  182.38    7.80
   7 -10  -2  154.78   13.40
   7 -10  -2  174.48    7.80
  -7  10   2  174.18    7.40
   7  10  -2  177.78    7.80
   7  10  -2  164.58    8.10
   7  10  -2  174.28    8.20
  -6 -10   2  172.08    8.10
   6 -10  -2  185.88    7.70
  -6 -10   2  174.88    8.50
   6 -10  -2  187.88    8.20
   6 -10  -2  177.48    7.70
  -6 -10   2  180.88    7.80
   6 -10  -2  189.08    8.30
   6  10  -2  182.48    8.20
   6  10  -2  187.08    8.30
  -6  10   2  185.68    7.90
   6  10  -2  182.78    7.80
  -5 -10   2  197.28    7.90
   5 -10  -2  185.88   12.80
   5 -10  -2  185.98    7.50
   5 -10  -2  194.58    8.00
  -5 -10   2  184.18    8.00
   5 -10  -2  182.78    7.90
  -5 -10   2  177.78    8.50
   5  10  -2  169.78    8.10
  -5  10   2  191.18    7.90
   5  10  -2  171.48    7.70
   5  10  -2  200.58    8.10
  -4 -10   2  139.29    7.30
   4 -10  -2  133.09   10.10
  -4 -10   2  141.79    6.50
   4 -10  -2  141.39    5.90
  -4 -10   2  152.28    6.60
   4 -10  -2  140.19    6.60
   4 -10  -2  132.59    6.40
   4  10  -2  140.09    6.30
  -4  10   2  146.99    6.90
   4  10  -2  141.39    6.50
   4  10  -2  165.98   19.10
   4  10  -2  146.39    7.10
   3 -10  -2  127.69    4.70
   3 -10  -2  133.99    5.30
  -3 -10   2  140.39   13.30
  -3 -10   2  141.09    6.20
   3 -10  -2  144.79    9.70
  -3 -10   2  121.89    6.70
   3 -10  -2  141.19    6.20
   3 -10  -2  126.79    6.40
  -3 -10   2  133.69    5.80
   3  10  -2  118.49   13.50
  -3  10   2  129.99    6.50
   3  10  -2  130.69    6.80
   3  10  -2  138.49    5.90
   3  10  -2  132.99    6.00
  -2 -10   2  131.39   12.40
   2 -10  -2  123.79    5.00
  -2 -10   2  143.29    6.20
   2 -10  -2  139.39    5.20
   2 -10  -2  146.79    9.80
   2 -10  -2  141.39    6.70
  -2 -10   2  139.39    6.90
  -2 -10   2  136.69    5.60
   2 -10  -2  148.89    6.10
   2  10  -2  133.39    6.80
  -2  10   2  146.69    6.80
   2  10  -2  145.09    4.40
   2  10  -2  150.78    5.80
   2  10  -2  139.69    6.10
  -2  10   2  143.79    8.30
   1 -10  -2  204.38   12.10
   1 -10  -2  203.28    8.50
  -1 -10   2  200.08    6.30
  -1 -10   2  202.38   14.80
  -1 -10   2  209.28    8.00
  -1 -10   2  201.58    8.60
  -1 -10   2  197.88    7.00
   1 -10  -2  204.48    6.40
   1 -10  -2  207.88    7.90
   1 -10  -2  197.98    7.20
  -1  10   2  204.88   10.80
   1  10  -2  220.48   15.30
   1  10  -2  216.08    7.10
   1  10  -2  202.38    6.50
   1  10  -2  198.98    8.60
   1  10  -2  194.68    7.80
  -1  10   2  202.18    8.50
  -1  10   2  207.58    7.00
   0 -10   2  287.07   17.80
   0 -10  -2  318.17   10.80
   0 -10   2  320.07    9.70
   0 -10   2  311.47    9.70
   0 -10  -2  308.37   10.60
   0 -10  -2  310.87   16.00
   0 -10   2  321.27   11.80
   0 -10   2  319.17   11.10
   0 -10  -2  320.77   11.80
   0  10   2  336.47   12.00
   0  10  -2  320.67   11.00
   0  10   2  316.97   14.80
   0  10  -2  320.77   11.80
   0  10   2  309.47   10.80
   0  10   2  327.87   10.40
   0  10  -2  318.07    9.90
   0  10  -2  307.87   18.00
   0  10  -2  322.67    9.70
   1 -10   2  181.88    5.70
   1 -10   2  194.28    6.60
  -1 -10  -2  194.68    7.50
  -1 -10  -2  187.18   12.50
   1 -10   2  178.68   13.80
  -1 -10  -2  194.88    7.40
   1 -10   2  196.88    8.30
   1 -10   2  193.48    7.70
  -1 -10  -2  183.68    8.30
  -1  10  -2  188.08    7.70
  -1  10  -2  192.18    5.80
   1  10   2  195.88    7.20
  -1  10  -2  192.68    6.70
   1  10   2  172.88   11.50
   1  10   2  190.18    7.40
   1  10   2  202.38    8.50
  -1  10  -2  185.28   13.70
  -1  10  -2  198.88    8.40
   2 -10   2  288.17    9.30
  -2 -10  -2  256.37   15.90
   2 -10   2  271.77   10.60
  -2 -10  -2  279.47   10.20
   2 -10   2  238.38   16.50
  -2 -10  -2  280.17    9.60
  -2 -10  -2  278.97   11.00
   2 -10   2  278.97   10.10
  -2  10  -2  277.17    9.40
  -2  10  -2  283.87   10.80
  -2  10  -2  294.77   17.20
  -2  10  -2  266.87   10.00
   2  10   2  274.37   15.60
   2  10   2  275.07    9.60
   2  10   2  283.77   10.90
   2  10   2  285.07    9.90
  -3 -10  -2  294.67   11.10
   3 -10   2  303.07   11.30
  -3 -10  -2  305.57   10.30
   3 -10   2  284.17   10.70
  -3 -10  -2  298.67   11.70
   3 -10   2  314.47   10.20
  -3  10  -2  313.67   11.50
   3  10   2  264.57   16.70
   3  10   2  278.07   11.40
   3  10   2  309.57   10.80
  -3  10  -2  296.47   10.30
   3  10   2  309.67   10.30
  -3  10  -2  299.77   18.00
  -4 -10  -2  256.17   10.80
   4 -10   2  273.27    9.70
  -4 -10  -2  256.97   10.50
  -4 -10  -2  277.67    9.60
   4 -10   2  280.77   10.30
   4 -10   2  259.87   10.30
  -4  10  -2  268.87    9.80
   4  10   2  280.47   10.40
   4  10   2  269.47    9.60
  -4  10  -2  283.07   10.80
   5 -10   2   85.69    5.30
  -5 -10  -2   81.09    5.70
  -5 -10  -2   88.29    4.70
  -5 -10  -2   82.59    5.60
   5 -10   2   87.79    5.20
   5 -10   2   88.89    5.00
   5  10   2   89.79    5.50
  -5  10  -2   83.79    4.90
  -5  10  -2   90.09    5.50
   5  10   2   86.39    4.60
   6 -10   2   64.59    5.00
  -6 -10  -2   72.79    5.40
   6 -10   2   60.89    4.70
  -6 -10  -2   61.79    4.10
   6 -10   2   65.39    4.90
  -6  10  -2   65.59    4.80
   6  10   2   58.19    5.60
   6  10   2   64.49    5.00
  -6  10  -2   64.09    4.60
   7 -10   2   32.70    4.20
  -7 -10  -2   37.10    4.70
   7 -10   2   29.70    4.00
   7  10   2   30.60    4.30
   8 -10   2   14.90    2.50
   8 -10   2   11.20    2.20
   8  10   2   14.20    2.60
   8 -11  -2   -0.70    1.50
   8 -11  -2   -2.70    1.50
  -8 -11   2   -1.00    1.40
   8  11  -2   -0.50    1.50
   7 -11  -2   16.60    6.90
   7 -11  -2    0.30    1.60
   7 -11  -2    2.40    1.60
  -7 -11   2    1.10    1.60
   7  11  -2    3.00    1.60
   7  11  -2    1.30    1.60
  -7  11   2    3.80    2.30
  -6 -11   2   -0.80    1.30
  -6 -11   2   -0.10    1.50
   6 -11  -2    0.20    1.30
   6 -11  -2   -0.40    1.50
  -6 -11   2   -1.70    2.00
   6  11  -2   -0.50    1.30
  -6  11   2    1.50    1.30
   6  11  -2    0.80    1.50
  -5 -11   2   16.40    2.20
   5 -11  -2   14.70    2.20
  -5 -11   2   14.30    2.20
   5 -11  -2   17.40    2.10
  -5 -11   2   11.70    2.30
   5  11  -2   17.60    2.20
   5  11  -2   17.70    2.30
   5  11  -2   13.70    2.20
   4 -11  -2    4.80    1.30
   4 -11  -2    6.40    1.70
  -4 -11   2    3.30    1.70
  -4 -11   2    6.40    1.70
  -4 -11   2    5.30    1.40
   4 -11  -2    5.00    1.60
  -4  11   2    7.10    1.80
   4  11  -2    5.10    1.50
   4  11  -2    4.60    1.50
   4  11  -2    5.70    1.80
  -3 -11   2   65.99    4.50
   3 -11  -2   58.09    4.60
   3 -11  -2   58.69    3.40
  -3 -11   2   54.49    4.90
   3 -11  -2   67.89   11.00
   3 -11  -2   60.69    4.20
  -3 -11   2   59.29    3.90
   3  11  -2   62.39    4.20
   3  11  -2   56.39    4.00
   3  11  -2   65.09    5.00
  -3  11   2   66.99    5.00
   2 -11  -2    5.10    3.70
  -2 -11   2    3.40    1.70
  -2 -11   2    3.70    1.10
   2 -11  -2    1.70    1.50
   2 -11  -2    3.30    0.80
  -2 -11   2    4.60    1.40
   2 -11  -2    1.40    1.30
  -2  11   2    1.20    1.40
   2  11  -2    3.70    1.20
   2  11  -2    3.80    1.70
   2  11  -2    3.20    1.30
  -2  11   2    8.70    3.60
   1 -11  -2    1.70    1.20
  -1 -11   2    3.20    1.40
   1 -11  -2   -0.10    1.30
  -1 -11   2    2.60    1.30
  -1 -11   2    2.70    1.60
   1 -11  -2    6.40    4.30
   1 -11  -2   -0.10    1.50
   1  11  -2    1.60    0.90
   1  11  -2    1.00    1.30
  -1  11   2    6.50    3.90
  -1  11   2    3.30    0.90
  -1  11   2    2.70    1.60
   1  11  -2    1.80    1.60
   0 -11  -2   -2.20    1.10
   0 -11   2   -2.30    1.20
   0 -11  -2   -2.80    4.80
   0 -11   2   -0.50    0.60
   0  11   2   -1.30    1.40
   0  11   2    0.50    4.10
   0  11   2   -2.40    1.10
   0  11  -2   -2.00    1.30
   0  11  -2   -1.20    0.60
   0  11   2   -0.90    0.80
  -1 -11  -2   34.30    4.10
   1 -11   2   41.10    2.70
  -1 -11  -2   32.00    3.20
  -1 -11  -2   37.10    3.50
   1 -11   2   35.10    3.60
   1 -11   2   38.90    4.10
   1  11   2   46.30    7.40
  -1  11  -2   39.60    4.10
   1  11   2   36.30    3.60
  -1  11  -2   32.20    3.50
  -1  11  -2   34.60    2.80
   1  11   2   42.00    3.30
   1  11   2   40.30    4.30
  -2 -11  -2   13.70    1.80
   2 -11   2    9.50    1.30
  -2 -11  -2    9.40    2.10
  -2 -11  -2    9.40    1.80
   2 -11   2    8.60    1.70
   2 -11   2    9.00    2.00
   2  11   2   13.50    1.80
   2  11   2   10.60    2.20
  -2  11  -2    8.80    1.70
   2  11   2   10.20    1.70
  -2  11  -2    8.60    1.40
  -2  11  -2   12.40    2.20
   3 -11   2   -1.30    1.10
   3 -11   2   -0.10    0.90
  -3 -11  -2   -1.10    1.00
  -3 -11  -2   -0.90    1.30
   3 -11   2   -2.70    1.30
   3  11   2   -1.60    1.10
  -3  11  -2   -1.00    1.40
   3  11   2   -1.50    1.40
  -3  11  -2   -0.70    1.00
  -4 -11  -2   -0.50    2.10
   4 -11   2    0.80    1.40
   4 -11   2   -0.30    1.00
   4 -11   2   -0.80    1.30
  -4 -11  -2   -2.80    1.20
  -4 -11  -2   -0.80    1.00
  -4  11  -2   -0.20    1.50
   4  11   2   -1.40    1.00
   4  11   2    0.20    1.30
  -4  11  -2   -0.10    1.10
   5 -11   2    3.10    1.40
  -5 -11  -2    1.60    1.20
  -5 -11  -2   -0.40    1.60
   5 -11   2    1.10    1.40
   5 -11   2    1.80    1.70
  -5  11  -2    2.80    1.40
   5  11   2    2.80    1.30
  -5  11  -2    2.00    1.60
   5  11   2    2.30    1.60
   6 -11   2   -0.70    1.30
   6 -11   2    1.70    1.40
  -6 -11  -2    0.40    1.20
  -6  11  -2    2.70    1.50
  -6  11  -2    1.40    1.40
   6  11   2    0.10    1.40
   7 -11   2    0.80    1.50
   7 -11   2    0.50    1.50
   7  11   2   -0.50    1.60
   7 -12  -2   37.00    4.90
  -7 -12   2   46.60    4.50
   7  12  -2   40.30    4.70
   7  12  -2   50.29    5.10
   6 -12  -2   78.29    5.80
  -6 -12   2   78.49    5.40
  -6  12   2   77.59    5.40
   6  12  -2   75.29    5.50
   6  12  -2   85.59    6.10
   5 -12  -2   52.89    4.80
  -5 -12   2   58.19    5.00
   5 -12  -2   64.69    4.80
   5  12  -2   64.69    5.30
  -5  12   2   61.79    5.10
   5  12  -2   64.79    4.80
   4 -12  -2   10.80    1.80
  -4 -12   2   11.50    2.10
   4 -12  -2   10.50    2.20
  -4  12   2   10.60    2.10
   4  12  -2    9.50    1.70
   4  12  -2    9.60    2.20
   3 -12  -2  119.59    6.90
  -3 -12   2  128.39    6.40
   3 -12  -2  138.79    6.50
   3  12  -2  129.79    7.20
  -3  12   2  130.99    7.10
   3  12  -2  119.69    5.90
   2 -12  -2  191.98    9.30
   2 -12  -2  213.38    8.50
  -2 -12   2  208.68    8.60
   2  12  -2  207.18    7.70
  -2  12   2  209.38   11.10
   2  12  -2  199.48    9.40
  -2  12   2  206.28    9.50
  -1 -12   2  134.59    6.50
   1 -12  -2  123.29    7.20
   1 -12  -2  137.49    6.50
   1  12  -2  140.89    7.60
  -1  12   2  127.59   10.40
  -1  12   2  124.99    7.20
   1  12  -2  141.09    9.30
   0 -12   2  263.77   10.00
   0 -12  -2  238.38    9.40
   0 -12  -2  285.67   15.20
   0  12   2  240.98    8.70
   0  12   2  228.88    9.40
   0  12  -2  255.77   10.90
   0  12   2  253.27   10.90
  -1 -12  -2  244.08    9.20
   1 -12   2  228.68    9.50
   1 -12   2  279.07   14.50
   1  12   2  231.18   10.40
   1  12   2  238.68    8.80
  -1  12  -2  244.18   10.50
   1  12   2  229.98    9.20
   2 -12   2  197.88    8.40
  -2 -12  -2  203.08    8.00
   2  12   2  198.68    7.90
  -2  12  -2  197.48    9.30
   2  12   2  181.88    9.10
   2  12   2  184.28    7.90
  -3 -12  -2  126.49    6.10
   3 -12   2  134.69    6.80
  -3 -12  -2  126.59    7.80
  -3  12  -2  132.79    7.20
   3  12   2  116.39    5.80
   3  12   2  115.49    6.10
   4 -12   2  113.69    6.20
   4 -12   2  120.69    5.60
  -4 -12  -2   98.89    6.40
  -4 -12  -2  107.49    5.50
   4  12   2  104.09    6.10
   4  12   2  102.09    5.90
  -4  12  -2  108.19    6.60
   5 -12   2  109.79    5.70
  -5 -12  -2  104.69    5.70
   5 -12   2   96.89    6.00
   5  12   2  100.29    6.30
  -5  12  -2   98.29    6.50
   6 -12   2   92.29    6.00
   6 -12   2  101.59    5.80
   6  12   2   91.89    6.40
  -6  12  -2   87.29    6.20
   6 -13  -2    2.60    1.80
  -6 -13   2    1.10    1.60
   6  13  -2    1.60    1.50
  -6  13   2    2.00    1.80
   6  13  -2    6.00    2.00
   5 -13  -2    0.50    1.60
  -5 -13   2    0.50    1.70
   5  13  -2    2.10    1.80
  -5  13   2    1.80    1.60
   5  13  -2    2.10    1.60
   4 -13  -2    0.00    1.30
  -4 -13   2   -2.20    1.20
   4  13  -2   -0.40    1.40
  -4  13   2   -1.40    1.40
  -3 -13   2    8.10    1.80
   3 -13  -2    6.20    1.60
   3  13  -2    6.20    2.00
  -3  13   2    6.90    2.00
  -2 -13   2    1.30    1.30
   2 -13  -2    0.60    1.30
  -2  13   2    0.40    1.60
   2  13  -2    1.20    1.60
   1 -13  -2   -1.50    1.10
  -1 -13   2   -2.00    1.30
  -1  13   2   -1.40    1.70
   1  13  -2   -2.00    1.40
   0 -13   2   -2.00    1.30
   0 -13  -2   -2.00    1.20
   0  13  -2    0.00    1.50
   0  13   2    0.10    1.70
   1 -13   2    0.00    1.30
  -1 -13  -2    0.10    1.20
  -1  13  -2    1.30    1.60
   1  13   2    1.80    1.80
   2 -13   2   -1.80    1.40
  -2 -13  -2   -2.00    1.10
  -2  13  -2   -0.90    1.40
   2  13   2   -1.10    1.40
   2  13   2    2.10    1.80
   3 -13   2   -1.50    1.30
  -3 -13  -2   -0.20    1.10
  -3  13  -2   -1.60    1.50
   3  13   2   -1.80    1.10
   4 -13   2   -2.30    1.40
  -4 -13  -2   -2.70    1.10
   4  13   2   -0.60    1.30
  -4  13  -2   -2.00    1.60
   5 -13   2    0.40    1.50
  -5  13  -2   -0.50    1.50
   5  13   2   -2.50    1.50
  -3 -14   2   53.09    4.70
   3 -14  -2   60.39    5.00
   3  14  -2   60.29    5.60
  -3  14   2   60.29    5.50
  -2 -14   2   58.19    5.00
   2 -14  -2   58.09    4.70
  -2  14   2   58.69    5.50
   2  14  -2   56.09    5.40
  -1 -14   2   97.09    5.80
   1 -14  -2   88.09    5.50
   1  14  -2   83.29    6.40
  -1  14   2   93.19    6.60
   0 -14   2   97.89    6.10
   0 -14  -2   98.69    6.10
   0  14  -2  105.39    6.90
   0  14   2  107.89    7.10
  -1 -14  -2   52.29    4.30
   1 -14   2   46.30    4.90
   1  14   2   61.19    5.90
  -1  14  -2   61.59    5.40
   2 -14   2   48.90    4.90
  -2 -14  -2   47.00    4.30
  -2  14  -2   53.09    5.50
  13   0  -3  -13.00    9.70
  13   0  -3   -1.80    1.90
  13   0  -3   -1.20    1.50
 -13   0   3    0.20    1.60
 -12   0   3   -1.00    1.60
  12   0  -3   -3.30    9.40
  12   0  -3    0.20    1.80
  12   0  -3   -1.20    1.50
 -12   0   3   -0.50    1.70
 -11   0   3   -2.50    6.40
 -11   0   3   -0.50    1.40
  11   0  -3   -1.40    1.60
 -11   0   3   -0.20    1.20
  11   0  -3   -1.80    1.40
  11   0  -3   -7.50    6.00
  11   0  -3   -0.60    1.30
  10   0  -3    5.50    5.40
 -10   0   3    2.20    5.40
   9   0  -3    0.80    4.40
  -9   0   3   -1.70    0.90
  -9   0   3    0.50    4.20
   9   0  -3   -2.90    1.20
   9   0  -3   -0.70    1.20
   9   0  -3   -2.50    1.10
  -8   0   3    2.50    3.20
   8   0  -3   -3.70    3.10
   7   0  -3    1.90    3.40
  -7   0   3    1.30    2.60
   6   0  -3    0.20    0.70
   6   0  -3   -0.20    2.40
  -6   0   3   -1.00    0.60
   6   0  -3   -1.00    0.70
  -6   0   3   -0.60    1.80
   5   0  -3    0.80    0.60
  -5   0   3    0.20    0.60
   5   0  -3    1.40    0.70
  -5   0   3    0.30    1.80
   5   0  -3   -1.00    1.80
   4   0  -3   -0.90    0.60
   4   0  -3    0.50    1.30
  -4   0   3   -0.30    0.60
  -4   0   3    1.40    1.60
   4   0  -3    0.40    0.30
  -3   0   3   -0.40    1.20
  -3   0   3    0.20    0.30
  -3   0   3   -0.40    0.40
   3   0  -3    0.90    1.30
   3   0  -3    1.00    0.50
  -3   0   3    0.00    0.40
   3   0  -3    0.30    0.30
   3   0  -3   -0.10    0.40
   3   0  -3   -0.20    0.40
  -2   0   3   -0.70    0.80
   2   0  -3    0.50    0.40
   2   0  -3   -0.40    0.30
  -2   0   3    0.30    0.30
  -2   0   3   -0.10    0.30
   2   0  -3   -0.60    0.40
  -2   0   3   -0.10    0.40
   2   0  -3    0.30    1.10
   2   0  -3   -0.30    0.30
  -1   0   3    0.10    0.30
   1   0  -3   -0.40    0.30
   1   0  -3   -0.20    0.30
  -1   0   3    0.70    0.90
   1   0  -3    1.00    1.00
  -1   0   3   -0.30    0.40
   1   0  -3    0.60    0.30
   1   0  -3    0.00    0.20
   0   0   3    0.00    0.30
   0   0  -3    0.20    0.30
   0   0  -3    0.20    0.10
   0   0  -3    0.00    1.00
   0   0   3   -0.40    0.30
   0   0  -3   -0.20    0.20
   0   0   3    0.70    1.00
   0   0  -3    0.00    0.40
   1   0   3   -0.30    0.30
  -1   0  -3    2.00    1.30
  -1   0  -3   -0.20    0.30
  -1   0  -3    0.10    0.10
   1   0   3    1.10    1.10
  -1   0  -3   -0.40    0.30
  -1   0  -3    0.20    0.30
   1   0   3   -0.60    0.30
   1   0   3    0.00    0.30
   2   0   3    0.60    1.40
  -2   0  -3   -0.10    0.40
   2   0   3    0.30    0.20
   2   0   3   -0.40    0.50
  -2   0  -3    0.20    0.40
   2   0   3   -0.20    0.40
   2   0   3    0.00    0.40
  -2   0  -3   -0.20    0.40
   2   0   3    0.30    0.20
  -3   0  -3    0.70    0.60
   3   0   3    0.70    0.30
   3   0   3    1.10    0.60
   3   0   3   -1.80    2.30
   3   0   3   -0.40    0.50
  -3   0  -3   -0.30    0.50
   3   0   3   -1.00    1.70
   3   0   3    0.20    0.50
  -4   0  -3   -0.20    0.60
   4   0   3   -0.20    2.30
   4   0   3   -0.50    0.40
   4   0   3   -1.00    0.60
  -4   0  -3   -1.10    0.50
   4   0   3    0.60    0.70
   4   0   3    2.90    2.80
  -4   0  -3   -0.70    0.60
   4   0   3    0.20    0.60
   5   0   3   -2.40    5.50
   5   0   3    0.00    4.10
   5   0   3   -0.10    0.70
   5   0   3   -1.60    0.70
  -5   0  -3   -1.00    0.70
  -5   0  -3   -0.10    0.70
  -6   0  -3    0.80    0.80
  -6   0  -3    0.70    0.90
   6   0   3    0.80    0.90
   6   0   3    9.00    8.00
   6   0   3    0.70    0.90
   6   0   3   -0.90    0.70
  -6   0  -3   -0.20    0.90
   6   0   3   -2.50    3.50
   7   0   3    2.30    4.40
  -7   0  -3    0.70    1.10
   7   0   3    0.80    1.20
  -7   0  -3   -0.30    1.10
  -7   0  -3    2.30    0.90
   7   0   3    1.10    1.20
   7   0   3    7.60    5.00
   8   0   3   -1.60    1.00
   8   0   3   -1.80    1.00
   8   0   3    4.20    5.60
  -8   0  -3   -1.40    1.00
   8   0   3   -1.70    0.80
  -8   0  -3    0.50    0.90
   8   0   3    0.30    5.70
   9   0   3  -10.70    8.70
  -9   0  -3   -1.80    1.00
   9   0   3   -2.30    1.00
   9   0   3   -1.30    0.90
   9   0   3   10.20    9.50
  10   0   3   -2.60    1.20
 -10   0  -3   -2.90    1.00
  10   0   3  -11.30    8.10
  10   0   3   -2.70    1.40
  11   0   3   -0.30    1.50
  11   0   3   -1.40    1.20
  13  -1  -3    1.80    1.60
 -13  -1   3    1.40   12.50
 -13  -1   3    6.00    2.00
  13  -1  -3    1.60   10.80
  13  -1  -3    4.20    2.30
  13   1  -3   20.80   13.20
  13   1  -3    1.30    1.80
  13   1  -3    8.70    2.30
 -12  -1   3   19.10    2.70
 -12  -1   3   44.60   13.70
  12  -1  -3   13.40    2.10
  12  -1  -3   21.00    2.90
  12  -1  -3   21.30    8.70
  12   1  -3   20.80   11.30
  12   1  -3   13.00    2.40
 -11  -1   3   45.00   11.50
  11  -1  -3   34.20    4.10
 -11  -1   3   43.60    4.20
 -11  -1   3   37.30    4.00
  11  -1  -3   41.00    4.00
  11  -1  -3   30.00    9.40
  11  -1  -3   42.60    4.40
 -11   1   3   41.50    3.80
  11   1  -3   31.10    9.70
  11   1  -3   41.40    4.50
 -11   1   3   44.00    4.50
  11   1  -3   34.30    3.90
  11   1  -3   40.40    4.30
 -10  -1   3   62.79    4.70
  10  -1  -3   62.89    4.50
  10  -1  -3   78.19    4.80
  10  -1  -3   74.59   11.50
 -10  -1   3   72.19   12.10
  10  -1  -3   65.29    4.50
 -10  -1   3   71.99    4.70
  10   1  -3   85.09   14.00
 -10   1   3   71.79    4.70
  10   1  -3   74.49    4.80
  10   1  -3   70.49    5.10
 -10   1   3   66.39    4.40
 -10   1   3   58.29   10.20
  10   1  -3   61.89    4.40
   9  -1  -3   46.30    3.90
  -9  -1   3   45.20    3.80
  -9  -1   3   60.39   10.20
   9  -1  -3   42.70    3.80
   9  -1  -3   55.59    9.70
   9  -1  -3   42.20    3.60
  -9  -1   3   44.90    3.60
  -9   1   3   47.50    3.70
   9   1  -3   47.20    4.00
  -9   1   3   65.99   10.40
   9   1  -3   41.50    3.80
  -9   1   3   44.50    3.50
   9   1  -3   45.40    3.50
  -8  -1   3  168.28   13.50
   8  -1  -3  161.88    6.60
  -8  -1   3  158.08    6.70
  -8  -1   3  175.08    6.90
   8  -1  -3  151.58   12.70
   8  -1  -3  172.08    6.90
   8  -1  -3  163.58    6.70
  -8   1   3  153.58    6.50
   8   1  -3  164.78    6.60
   8   1  -3  149.99   12.90
   8   1  -3  164.18    6.90
  -8   1   3  169.28    6.80
  -8   1   3  167.98   12.80
   8   1  -3  159.08    6.60
   7  -1  -3  273.67   15.90
   7  -1  -3  279.17    9.80
   7  -1  -3  290.17    9.80
   7  -1  -3  299.97    9.90
  -7  -1   3  294.47   16.60
  -7  -1   3  291.97    9.90
  -7  -1   3  280.77    9.90
   7   1  -3  288.17    9.60
   7   1  -3  299.17   10.10
  -7   1   3  283.37    9.90
   7   1  -3  286.47    9.80
  -7   1   3  299.17   16.20
  -7   1   3  285.07    9.70
  -6  -1   3  554.74   23.60
   6  -1  -3  555.34   23.10
  -6   1   3  579.24   23.30
   5  -1  -3 1492.05   47.90
  -5  -1   3 1509.85   48.90
  -5   1   3 1504.55   48.10
   5   1  -3 1548.95   49.50
   4  -1  -3 2461.65   72.49
  -4  -1   3 2462.65   73.79
   4   1  -3 2516.05   74.19
  -4   1   3 2479.45   72.59
  -3  -1   3  406.26   16.70
   3  -1  -3  471.95   15.90
  -3   1   3  479.95   15.80
   3   1  -3  459.15   17.30
   2  -1  -3  169.88    6.70
  -2  -1   3  161.88    7.90
   2   1  -3  142.29    7.80
   2   1  -3  163.28    5.10
  -2   1   3  159.38    6.40
   1  -1  -3 2093.29   66.29
   1   1  -3 2525.15   68.79
  -1   1   3 2476.15   66.39
   0  -1  -3 1095.39   34.00
   0  -1   3 1144.89   35.40
   0   1  -3 1176.68   35.50
   0   1   3 1155.28   34.00
   1  -1   3 1250.37   38.90
  -1  -1  -3 1273.07   38.30
   1   1   3 1216.08   38.00
   2  -1   3 1842.52   56.89
  -2   1  -3 1825.82   56.79
   2   1   3 1876.01   56.59
   2   1   3 1910.51   57.49
   3  -1   3 2167.18   68.19
   3   1   3 2248.68   68.29
   3   1   3 2258.57   69.09
   4  -1   3  855.81   32.00
   4   1   3  798.22   31.70
   4   1   3  828.82   31.30
   5  -1   3  649.34   27.50
   5   1   3  659.73   28.30
   5   1   3  621.44   27.10
   6  -1   3  363.06   11.60
   6  -1   3  368.26   20.40
   6  -1   3  378.96   12.20
   6  -1   3  368.96   12.00
   6  -1   3  378.36   11.80
  -6  -1  -3  353.36   11.90
   6  -1   3  377.96   21.20
  -6  -1  -3  377.46   12.40
  -6   1  -3  384.36   12.10
  -6   1  -3  365.86   12.10
   6   1   3  372.06   20.50
   6   1   3  376.26   12.40
   6   1   3  382.56   21.30
   6   1   3  394.56   12.10
  -7  -1  -3   98.69    4.70
  -7  -1  -3   99.09    5.10
   7  -1   3  119.99   12.40
   7  -1   3   97.69   11.70
   7  -1   3   92.69    4.30
   7  -1   3  100.49    5.00
   7  -1   3   91.39    4.60
  -7  -1  -3   97.49    4.50
  -7   1  -3   90.79    4.80
   7   1   3   89.49   11.60
  -7   1  -3   99.29    4.40
   7   1   3   99.39    4.80
  -7   1  -3   99.89    4.80
   7   1   3   98.39    5.10
   7   1   3   93.09    4.10
   8  -1   3  168.48   16.10
   8  -1   3  181.78    7.20
   8  -1   3  177.18    6.70
  -8  -1  -3  172.48    7.10
  -8  -1  -3  172.78    7.60
   8  -1   3  196.58   16.90
   8  -1   3  182.18    7.50
  -8  -1  -3  179.78    6.80
   8   1   3  200.08   17.40
  -8   1  -3  178.78    7.30
   8   1   3  169.28    6.50
   8   1   3  173.18    7.20
  -8   1  -3  171.88    6.60
   8   1   3  180.68    7.60
  -8   1  -3  173.68    7.20
   8   1   3  174.18   16.50
   9  -1   3   31.90    8.60
   9  -1   3   28.60    3.70
   9  -1   3   26.70    8.10
   9  -1   3   30.00    3.40
   9  -1   3   33.00    2.90
  -9  -1  -3   30.50    2.80
  -9  -1  -3   29.80    3.30
  -9   1  -3   29.30    2.70
  -9   1  -3   29.90    3.40
   9   1   3   30.80    2.80
   9   1   3   46.90   11.50
   9   1   3   26.00    3.40
   9   1   3   39.30    9.80
   9   1   3   28.00    3.60
  -9   1  -3   24.60    3.40
 -10  -1  -3   29.70    3.60
  10  -1   3   39.10    4.20
  10  -1   3   30.40    3.70
  10  -1   3   36.30   11.50
  10   1   3   35.60    4.10
  10   1   3   31.40    4.00
  11  -1   3   28.60    4.00
  11  -1   3   21.70    2.80
  11   1   3   24.50    2.90
  11   1   3   33.30    4.10
  13  -2  -3   -1.40    2.10
 -13  -2   3    3.60   13.70
 -13  -2   3    1.40    1.80
  13   2  -3   -1.10    1.90
  13   2  -3    0.10    2.00
  12  -2  -3    6.40    9.40
 -12  -2   3    4.30   10.70
  12  -2  -3   -1.50    1.80
 -12  -2   3    0.40    1.70
  12  -2  -3   -0.60    1.40
  12   2  -3   -8.90    9.50
  12   2  -3    0.10    1.80
  12   2  -3   -2.20    1.70
  11  -2  -3    0.10    1.30
  11  -2  -3    1.30    1.80
 -11  -2   3   -0.80    8.10
 -11  -2   3    0.20    1.40
  11  -2  -3    3.10    1.50
  11  -2  -3   -4.10    6.90
 -11  -2   3    1.50    1.50
  11   2  -3   -1.60    1.50
  11   2  -3    1.40    1.70
  11   2  -3    1.20    1.50
 -11   2   3    1.00    1.10
  11   2  -3    7.70    9.40
  10  -2  -3    7.10    2.00
 -10  -2   3    4.00    1.60
 -10  -2   3   14.30    7.10
  10  -2  -3    7.60    1.60
 -10  -2   3    6.80    1.60
  10  -2  -3    5.10    5.50
  10  -2  -3    7.20    1.60
  10   2  -3    8.40    1.80
  10   2  -3    3.50    5.00
  10   2  -3    2.90    1.60
  10   2  -3    3.60    1.40
 -10   2   3    4.10    1.20
  -9  -2   3    2.10    5.10
   9  -2  -3   -0.80    1.10
  -9  -2   3   -2.30    1.00
   9  -2  -3   -2.90    1.30
  -9  -2   3   -0.90    1.00
   9  -2  -3   -0.50    1.00
   9  -2  -3   -1.50    3.40
   9   2  -3   -1.60    1.10
   9   2  -3   -1.10    1.20
   9   2  -3    0.30    4.50
  -9   2   3   -1.70    0.80
  -9   2   3    0.20    1.10
   9   2  -3   -1.70    1.10
   8  -2  -3    0.70    1.00
  -8  -2   3    0.50    1.00
  -8  -2   3    0.00    4.20
   8  -2  -3    2.50    3.60
   8  -2  -3   -1.30    1.10
   8  -2  -3    1.30    1.30
  -8  -2   3   -0.20    1.10
   8   2  -3    5.60    5.30
   8   2  -3   -0.30    0.90
  -8   2   3   -0.80    1.10
  -8   2   3   -0.90    0.80
   8   2  -3   -0.50    1.10
   7  -2  -3    7.30    3.40
  -7  -2   3    5.20    3.10
  -7  -2   3    2.00    1.10
   7  -2  -3    2.00    1.20
  -7  -2   3    4.00    1.10
   7  -2  -3    3.20    1.00
  -7  -2   3    1.70    0.50
   7  -2  -3    2.90    1.10
   7   2  -3    3.20    4.00
   7   2  -3    2.80    1.00
  -7   2   3    2.60    1.10
  -7   2   3    8.90    4.20
   7   2  -3    3.20    1.10
   7   2  -3    1.70    1.10
  -7   2   3    1.30    0.80
  -6  -2   3    5.00    1.00
  -6  -2   3   12.30    4.20
   6  -2  -3    4.50    1.10
  -6  -2   3    4.00    0.70
   6  -2  -3    5.20    1.20
   6  -2  -3    7.80    3.00
  -6  -2   3    4.70    1.10
   6  -2  -3    6.20    1.10
  -6   2   3    4.80    1.20
   6   2  -3    7.20    1.30
   6   2  -3    4.30    2.20
   6   2  -3    5.90    1.10
  -6   2   3    5.90    1.00
   6   2  -3    3.80    1.00
   6   2  -3    3.80    0.60
   5  -2  -3   37.20    2.30
   5  -2  -3   34.60    1.40
   5  -2  -3   32.10    1.40
   5  -2  -3   33.30    2.40
   5  -2  -3   35.20    4.30
  -5  -2   3   36.20    1.90
  -5  -2   3   34.20    2.60
  -5  -2   3   31.40    2.40
   5  -2  -3   30.60    2.50
  -5   2   3   31.80    4.30
   5   2  -3   34.50    2.40
  -5   2   3   35.20    2.20
  -5   2   3   28.00    2.60
   5   2  -3   39.60    2.70
   5   2  -3   34.00    1.90
   5   2  -3   38.20    2.30
   4  -2  -3  147.99    5.50
  -4  -2   3  154.38    5.10
   4  -2  -3  149.29    4.80
   4  -2  -3  157.48    5.40
  -4  -2   3  153.58    5.50
   4  -2  -3  154.88    7.90
   4  -2  -3  153.28    4.70
  -4  -2   3  163.78    5.60
  -4  -2   3  136.79    9.00
   4  -2  -3  145.79    5.20
   4   2  -3  155.58    5.10
   4   2  -3  163.48    5.70
   4   2  -3  151.68    5.40
  -4   2   3  155.48    5.20
  -4   2   3  146.29    5.60
   4   2  -3  156.88    5.20
  -4   2   3  155.38    7.80
   3  -2  -3   33.20    2.00
   3  -2  -3   33.20    1.60
   3  -2  -3   31.00    1.60
   3  -2  -3   35.80    2.90
  -3  -2   3   32.30    1.80
   3  -2  -3   30.70    1.80
  -3  -2   3   32.40    1.90
   3   2  -3   31.50    4.20
   3   2  -3   33.60    1.80
   3   2  -3   29.90    1.90
  -3   2   3   34.70    2.80
   3   2  -3   30.50    1.70
  -3   2   3   31.80    1.90
  -2  -2   3   66.69    2.70
   2  -2  -3   72.99    2.70
  -2  -2   3   66.89    2.70
   2  -2  -3   68.89    2.60
   2  -2  -3   62.89    2.60
  -2  -2   3   65.79    5.20
  -2  -2   3   65.29    2.50
   2  -2  -3   70.89    3.20
  -2  -2   3   64.19    2.70
   2  -2  -3   68.89    2.70
   2   2  -3   68.29    2.80
   2   2  -3   66.09    2.70
  -2   2   3   67.99    2.60
   2   2  -3   67.19    2.50
   2   2  -3   65.79    2.60
   2   2  -3   64.39    5.30
   1  -2  -3  868.01   25.10
   1   2  -3  868.61   28.60
   0  -2   3    4.10    1.80
   0  -2  -3    2.10    0.50
   0  -2   3    2.40    0.40
   0  -2  -3    2.60    0.30
   0  -2   3    2.60    0.40
   0  -2  -3    2.10    0.60
   0  -2   3    2.80    0.50
   0   2   3    2.80    0.50
   0   2  -3    4.00    1.80
   0   2   3    4.70    1.20
   0   2   3    2.60    0.40
   0   2  -3    2.00    0.40
   0   2  -3    3.10    0.60
   0   2  -3    3.10    0.40
   0   2   3    4.80    1.40
   0   2  -3    2.20    0.40
  -1  -2  -3   60.49    1.80
   1  -2   3   58.59    5.10
  -1  -2  -3   59.09    2.80
  -1  -2  -3   59.69    2.60
   1  -2   3   61.99    2.70
   1  -2   3   60.69    2.30
  -1  -2  -3   58.69    2.20
   1  -2   3   61.79    2.50
  -1   2  -3   60.79    2.30
   1   2   3   58.59    2.20
  -1   2  -3   63.39    2.50
   1   2   3   60.39    4.40
  -1   2  -3   62.39    2.80
  -1   2  -3   59.09    2.20
   1   2   3   64.09    4.90
   1   2   3   57.99    2.60
  -2  -2  -3  375.86   15.50
   2  -2   3  327.17   14.80
  -2   2  -3  323.17   14.70
   2   2   3  340.67   14.40
   3  -2   3  121.69    4.60
  -3  -2  -3  120.49    4.70
  -3  -2  -3  121.79    4.20
   3  -2   3  111.09    4.10
  -3  -2  -3  118.39    8.80
   3  -2   3  114.99    4.20
   3  -2   3  117.09    4.50
  -3  -2  -3  126.69    3.80
   3  -2   3  109.39    8.60
  -3  -2  -3  129.39    4.80
  -3   2  -3  120.79    4.20
  -3   2  -3  122.79    4.70
   3   2   3  120.89    9.00
   3   2   3  123.69    3.70
   3   2   3  112.99    4.70
   3   2   3  118.69    4.20
  -3   2  -3  121.89    4.60
  -3   2  -3  123.49    8.60
  -4  -2  -3    1.80    0.50
   4  -2   3    2.70    0.60
   4  -2   3    1.90    0.80
  -4  -2  -3    1.00    0.60
  -4  -2  -3    1.10    0.80
   4  -2   3    2.20    0.70
   4  -2   3    5.90    5.40
  -4  -2  -3    2.00    2.60
   4  -2   3    1.00    0.70
   4  -2   3    1.40    0.60
  -4  -2  -3    1.70    0.60
  -4   2  -3    1.60    0.70
  -4   2  -3    2.30    0.80
   4   2   3    2.10    2.50
   4   2   3    1.60    0.50
   4   2   3    1.70    0.80
   4   2   3    0.90    0.60
  -4   2  -3    1.60    0.60
   5  -2   3    0.20    0.60
  -5  -2  -3   -0.70    0.60
  -5  -2  -3   -0.20    0.80
   5  -2   3   -0.90    0.60
   5  -2   3   -0.40    0.70
   5  -2   3    1.80    4.10
  -5  -2  -3   -0.70    2.40
   5  -2   3   -1.50    5.20
   5  -2   3   -0.70    0.80
  -5  -2  -3    0.10    0.50
  -5  -2  -3   -0.30    0.60
   5  -2   3   -0.60    0.60
   5   2   3    0.10    0.50
   5   2   3    0.20    2.90
  -5   2  -3   -0.60    0.80
   5   2   3   -1.00    0.60
   5   2   3   -1.30    0.70
  -5   2  -3   -0.70    0.60
  -5   2  -3   -0.50    0.60
  -6  -2  -3   80.29    4.40
  -6  -2  -3   77.49    3.80
   6  -2   3   82.89    3.80
   6  -2   3   80.19    3.70
   6  -2   3   73.99    3.60
   6  -2   3   79.39    3.80
   6  -2   3   82.29    4.30
   6  -2   3   77.29   10.00
  -6  -2  -3   82.09    3.40
   6  -2   3   72.29    9.90
  -6  -2  -3   78.59    4.00
   6   2   3   79.49    9.90
   6   2   3   75.79    3.30
  -6   2  -3   79.79    3.80
  -6   2  -3   82.09    3.90
   6   2   3   76.99    3.80
  -6   2  -3   75.79    4.00
   6   2   3   78.29    4.40
   7  -2   3   42.90    3.00
   7  -2   3   56.79   13.20
   7  -2   3   30.80    2.80
   7  -2   3   37.00    3.20
  -7  -2  -3   40.10    2.90
  -7  -2  -3   37.50    3.30
  -7  -2  -3   37.60    2.90
   7  -2   3   39.50    2.80
   7  -2   3   40.30    2.80
  -7  -2  -3   31.40    2.50
  -7  -2  -3   31.50    3.00
   7  -2   3   60.99   12.20
   7   2   3   31.70    8.10
  -7   2  -3   38.50    3.00
   7   2   3   30.40    2.50
  -7   2  -3   31.60    2.80
  -7   2  -3   41.20    3.30
   7   2   3   42.70    3.10
   7   2   3   40.80    3.50
  -8  -2  -3    1.90    1.10
   8  -2   3    1.80    1.00
   8  -2   3    1.40    1.30
   8  -2   3    6.40    6.50
   8  -2   3    0.10    1.00
   8  -2   3   12.70    9.20
  -8  -2  -3    1.40    0.90
  -8  -2  -3   -0.90    1.30
  -8  -2  -3    1.50    0.90
  -8   2  -3    0.00    0.90
   8   2   3    3.10    1.00
   8   2   3   -2.50    5.90
   8   2   3    1.60    1.40
  -8   2  -3    1.40    1.20
   8   2   3    0.50    1.10
  -8   2  -3    0.70    1.00
   9  -2   3    0.00    1.00
  -9  -2  -3   -1.30    1.00
   9  -2   3    0.00    7.70
   9  -2   3   -1.80    1.40
  -9  -2  -3   -1.20    0.80
   9  -2   3   -2.10    0.90
   9   2   3    3.20    7.50
   9   2   3    6.20    7.20
   9   2   3   -0.50    1.00
  -9   2  -3   -0.70    0.80
  -9   2  -3   -0.40    1.30
  10  -2   3   -1.80    1.40
  10  -2   3   -7.80    8.10
 -10  -2  -3   -1.20    1.10
  10  -2   3   -2.30    1.00
  10  -2   3   -0.70    1.20
  10   2   3   -2.40    1.20
  10   2   3   -3.50    1.30
  11  -2   3   -1.40    1.80
  11   2   3    0.70    1.60
  11   2   3   -0.30    1.50
  12  -3  -3   30.40   10.10
  12  -3  -3   43.10    5.30
 -12  -3   3   54.99   14.60
 -12  -3   3   50.39    4.90
  12   3  -3   39.20    5.00
  12   3  -3   41.40    4.60
  12   3  -3   31.50   11.90
  11  -3  -3   82.19    5.10
  11  -3  -3   86.89    6.00
 -11  -3   3   91.99    5.70
 -11  -3   3   88.09   15.40
  11   3  -3   86.69    6.10
  11   3  -3   57.59   13.70
  11   3  -3   82.99    5.20
 -11   3   3   82.09    5.50
  11   3  -3   88.39    5.70
  10  -3  -3  162.68    7.10
 -10  -3   3  162.48    7.80
 -10  -3   3  173.98    7.60
 -10  -3   3  219.68   23.10
  10  -3  -3  178.38   15.20
  10  -3  -3  173.38    7.60
  10  -3  -3  164.48    7.50
 -10   3   3  152.88    6.80
  10   3  -3  179.48    8.20
  10   3  -3  159.28    7.30
  10   3  -3  171.78    7.20
  10   3  -3  170.38   19.70
   9  -3  -3  146.29   13.00
   9  -3  -3  147.49    6.20
   9  -3  -3  140.19    6.80
  -9  -3   3  134.59    6.60
   9  -3  -3  152.18    6.80
  -9  -3   3  155.58    6.60
  -9  -3   3  140.99    4.90
  -9  -3   3  149.49   14.60
  -9   3   3  140.49    6.00
   9   3  -3  135.89    6.40
   9   3  -3  147.29   14.80
   9   3  -3  148.89    7.00
   9   3  -3  140.59    6.20
   8  -3  -3  182.78    6.60
  -8  -3   3  166.48   13.70
   8  -3  -3  163.38    7.10
  -8  -3   3  172.68    6.80
  -8  -3   3  166.18    5.60
   8  -3  -3  162.18    6.90
   8  -3  -3  138.99   11.70
  -8  -3   3  159.48    7.10
   8   3  -3  168.58    7.30
   8   3  -3  165.88    6.50
   8   3  -3  157.78    6.70
   8   3  -3  172.78   14.50
  -8   3   3  166.98    6.40
   7  -3  -3  268.47    9.60
  -7  -3   3  270.37   16.60
   7  -3  -3  265.57   15.10
  -7  -3   3  266.97    9.80
   7  -3  -3  277.37    9.20
   7  -3  -3  277.77    9.60
  -7  -3   3  268.37    8.50
  -7  -3   3  287.87    9.60
   7   3  -3  269.47    9.00
   7   3  -3  272.67    9.40
  -7   3   3  269.37    9.00
   7   3  -3  272.17    9.90
   7   3  -3  270.57   17.10
   6  -3  -3  507.25   15.80
   6  -3  -3  518.65   21.30
  -6  -3   3  513.05   16.00
   6   3  -3  505.65   23.40
   5  -3  -3  978.30   32.30
  -5  -3   3  937.71   34.70
   4  -3  -3 1735.63   51.19
   4   3  -3 1706.83   54.89
   3  -3  -3 2293.67   63.59
   3   3  -3 2202.78   68.29
  -2  -3   3 1353.96   43.60
   2   3  -3 1387.26   43.80
  -1  -3   3 1415.56   46.30
   1   3  -3 1401.06   46.20
   0  -3  -3  530.25   17.10
   0   3   3  507.25   16.20
   0   3   3  500.95   16.00
   0   3  -3  493.55   19.20
  -1  -3  -3 1087.49   34.20
   1  -3   3 1035.90   35.20
   1   3   3 1068.59   33.40
   2  -3   3    1.20    0.70
  -2  -3  -3    2.40    0.40
   2  -3   3    3.50    0.70
  -2  -3  -3    2.00    0.60
   2  -3   3    2.10    0.50
  -2  -3  -3    6.00    2.30
  -2  -3  -3    2.00    0.30
   2  -3   3    3.10    2.20
  -2   3  -3    2.80    0.40
   2   3   3    2.30    2.20
  -2   3  -3    3.30    0.70
   2   3   3    1.90    0.30
  -2   3  -3    1.00    0.70
  -2   3  -3    6.90    2.30
  -2   3  -3    2.60    0.50
   2   3   3    2.10    0.40
   2   3   3    2.60    0.70
  -3  -3  -3  274.07    9.20
  -3  -3  -3  298.17   15.00
  -3  -3  -3  288.47    8.50
   3  -3   3  267.97   14.10
   3   3   3  283.57    8.50
   3   3   3  281.17    8.20
  -3   3  -3  268.77   14.00
  -3   3  -3  279.67    8.40
   3   3   3  282.57    9.20
  -3   3  -3  291.17    9.10
  -4  -3  -3 1086.89   40.00
   4  -3   3 1084.19   39.10
   4   3   3 1104.19   39.50
  -5  -3  -3  278.37   16.90
  -5  -3  -3  276.87    9.50
   5  -3   3  277.37    9.00
  -5  -3  -3  273.67    9.40
   5  -3   3  279.97    9.20
   5  -3   3  282.27    9.50
   5  -3   3  277.37    8.70
  -5  -3  -3  282.37    9.70
  -5  -3  -3  277.27    8.80
   5  -3   3  275.97    9.00
   5   3   3  246.58    8.70
  -5   3  -3  287.87    9.30
   5   3   3  283.37    8.50
  -5   3  -3  287.07    8.80
   5   3   3  289.87    9.80
  -5   3  -3  274.77    9.40
   5   3   3  276.57   16.60
   6  -3   3  352.96   20.50
   6  -3   3  355.46   11.20
  -6  -3  -3  377.06   12.40
  -6  -3  -3  344.97   11.30
  -6  -3  -3  365.46   11.00
   6  -3   3  359.16   11.50
   6  -3   3  377.06   11.50
  -6  -3  -3  356.76   11.80
   6  -3   3  358.26   11.50
   6  -3   3  342.97   20.20
   6  -3   3  372.16   12.10
  -6   3  -3  346.57   11.90
   6   3   3  379.56   12.40
  -6   3  -3  358.96   11.30
   6   3   3  367.66   11.40
   6   3   3  330.97   20.20
   6   3   3  368.16   11.00
  -6   3  -3  364.46   11.70
   7  -3   3  362.76   12.10
   7  -3   3  371.26   12.00
   7  -3   3  378.86   12.10
   7  -3   3  380.76   12.80
  -7  -3  -3  372.16   12.00
   7  -3   3  375.86   22.60
  -7  -3  -3  387.66   11.70
  -7  -3  -3  369.66   12.90
  -7  -3  -3  328.17   12.10
  -7  -3  -3  378.86   22.70
   7  -3   3  381.66   12.00
  -7   3  -3  371.36   12.70
   7   3   3  399.06   13.20
   7   3   3  361.66   22.20
   7   3   3  377.16   11.60
  -7   3  -3  389.26   12.20
   7   3   3  385.36   12.10
  -7   3  -3  380.26   12.00
  -8  -3  -3  119.99    6.60
   8  -3   3  120.99   14.70
  -8  -3  -3  130.49    5.70
   8  -3   3  121.79    5.50
   8  -3   3  124.39    6.40
   8  -3   3  135.19    5.40
   8  -3   3  125.09    5.70
  -8  -3  -3  132.19    5.70
   8  -3   3  134.79    5.80
  -8  -3  -3  146.69    5.90
  -8  -3  -3  131.69    5.20
  -8   3  -3  124.49    6.30
   8   3   3  134.19    6.70
  -8   3  -3  131.99    5.50
   8   3   3  133.19    5.20
   8   3   3  129.09    5.70
   9  -3   3   10.60    1.50
   9  -3   3   35.50   10.20
   9  -3   3   15.60    2.50
  -9  -3  -3   11.50    2.20
   9  -3   3   14.20    1.70
   9  -3   3   12.60    1.70
  -9  -3  -3    8.90    1.50
  -9   3  -3   15.20    2.20
  -9   3  -3   10.70    2.30
   9   3   3   16.40    2.00
   9   3   3   15.30    2.30
  10  -3   3   37.70   14.90
  10  -3   3   12.90    2.30
  10  -3   3   11.20    1.70
  10   3   3   10.50    1.80
  10   3   3   16.40    2.50
  10   3   3   16.40   11.20
  11  -3   3   13.00    2.60
  11   3   3    9.40    2.00
  11   3   3   16.60    2.30
  12  -4  -3    0.50    1.90
  12  -4  -3   -2.60    6.70
 -12  -4   3    3.20    1.60
  12   4  -3    0.30    1.60
  12   4  -3    0.80    2.00
  11  -4  -3   -0.30    1.30
 -11  -4   3    1.50    1.50
  11  -4  -3    0.00    1.80
  11  -4  -3    1.30    7.20
 -11  -4   3    6.90   14.90
  11   4  -3    3.00    1.50
  11   4  -3    4.20    7.40
  11   4  -3   -1.70    1.30
  11   4  -3    0.70    1.60
 -10  -4   3    0.60    1.30
 -10  -4   3   -2.20    8.50
  10  -4  -3   -0.40    4.40
  10  -4  -3   -0.90    1.30
 -10  -4   3    0.60    1.40
  10  -4  -3   -0.30    1.10
  10  -4  -3    1.40    1.60
  10   4  -3   -0.50    1.60
 -10   4   3    0.80    0.90
  10   4  -3   -1.50    1.20
  10   4  -3    6.40    5.40
  10   4  -3   -0.40    1.30
   9  -4  -3    3.60    1.60
  -9  -4   3    3.20    1.30
   9  -4  -3   11.40    5.90
   9  -4  -3    3.20    1.30
  -9  -4   3    9.70    5.80
  -9  -4   3    0.50    0.80
   9  -4  -3    1.70    1.10
  -9  -4   3    2.40    1.40
   9   4  -3    1.30    1.30
   9   4  -3    1.80    1.30
  -9   4   3    1.40    1.00
   9   4  -3    2.50    1.50
   9   4  -3  -14.00    7.60
  -8  -4   3    2.50    4.40
   8  -4  -3   -0.30    1.40
  -8  -4   3   -1.40    1.00
  -8  -4   3    1.90    1.10
   8  -4  -3   -0.60    3.70
   8  -4  -3    2.10    1.20
   8  -4  -3    0.30    0.90
   8   4  -3   -9.10    6.40
   8   4  -3   -1.20    1.10
   8   4  -3   -0.30    1.10
  -8   4   3   -0.20    0.80
   8   4  -3    0.10    0.80
   8   4  -3    0.10    1.40
   8   4  -3    2.40    1.10
  -7  -4   3    4.60    1.20
   7  -4  -3    3.80    1.20
  -7  -4   3    0.50    0.90
   7  -4  -3    1.40    1.30
  -7  -4   3    3.70    3.70
   7  -4  -3    7.10    3.60
   7  -4  -3    2.50    0.50
  -7  -4   3    0.80    1.10
   7  -4  -3    4.20    0.90
   7   4  -3    2.40    1.00
   7   4  -3    2.30    1.00
  -7   4   3    2.40    0.80
   7   4  -3    2.00    1.40
   7   4  -3   11.20    6.10
   7   4  -3    2.30    1.00
   6  -4  -3    1.30    2.60
  -6  -4   3   -0.80    0.80
  -6  -4   3    1.90    3.10
  -6  -4   3   -0.50    0.80
   6  -4  -3    0.00    0.50
   6  -4  -3   -0.40    0.60
   6  -4  -3   -1.00    0.90
   6   4  -3   -1.50    0.70
   6   4  -3   -0.20    0.70
  -6   4   3    0.10    0.60
   6   4  -3   -0.40    0.80
   6   4  -3   -0.70    4.60
   6   4  -3   -0.70    0.90
   6   4  -3    0.20    0.90
   5  -4  -3  128.39    5.10
  -5  -4   3  125.39    4.90
  -5  -4   3  126.19    5.30
  -5  -4   3  117.29    9.70
   5  -4  -3  122.29    4.40
   5  -4  -3  131.59    4.60
   5  -4  -3  117.29    5.10
   5  -4  -3  122.09    7.70
  -5  -4   3  129.39    5.10
   5   4  -3  125.39    4.50
   5   4  -3  132.89    4.90
   5   4  -3  121.99    5.00
   5   4  -3  121.19   10.20
   5   4  -3  125.99    4.50
   5   4  -3  127.29    5.40
  -4  -4   3   61.89    3.20
   4  -4  -3   60.99    2.70
  -4  -4   3   74.19    7.20
   4  -4  -3   66.49    4.80
  -4  -4   3   60.69    3.30
  -4  -4   3   63.39    3.20
   4  -4  -3   58.99    3.20
   4  -4  -3   61.39    3.10
   4  -4  -3   62.99    2.80
   4   4  -3   66.89    3.40
   4   4  -3   61.29    3.10
   4   4  -3   64.39    3.10
   4   4  -3   66.39    7.10
   4   4  -3   65.69    2.70
   3  -4  -3  213.38    7.90
  -3  -4   3  227.28    7.50
  -3  -4   3  236.08   12.70
   3  -4  -3  225.28    8.30
   3  -4  -3  223.28    7.00
   3  -4  -3  224.48    7.40
  -3  -4   3  225.88    6.90
  -3  -4   3  221.28    7.40
  -3  -4   3  227.28    7.60
   3   4  -3  221.58    7.40
   3   4  -3  230.98    7.60
   3   4  -3  226.98    6.90
  -2  -4   3  212.28   11.60
  -2  -4   3  220.28    7.30
   2  -4  -3  211.38    6.80
  -2  -4   3  220.68    6.70
   2   4  -3  209.78    7.00
   2   4  -3  220.48    6.70
  -1  -4   3  172.18    5.50
  -1  -4   3  172.68    5.70
   1  -4  -3  166.48    5.50
  -1  -4   3  168.18    5.50
  -1  -4   3  182.38   10.20
   1  -4  -3  171.88    5.70
  -1  -4   3  179.28    6.20
   1   4  -3  174.58    6.10
   1   4  -3  160.78    5.70
   1   4  -3  170.78    9.90
  -1   4   3  166.08    5.60
   1   4  -3  176.18    5.50
   0  -4   3   28.50    2.00
   0  -4   3   26.00    1.60
   0  -4   3   28.00    1.70
   0  -4  -3   22.90    1.40
   0  -4  -3   27.50    1.30
   0  -4  -3   25.20    2.00
   0  -4  -3   28.10    1.80
   0  -4   3   29.60    4.30
   0  -4   3   25.10    1.40
   0  -4  -3   29.10    2.90
   0   4  -3   25.80    4.10
   0   4   3   23.70    1.70
   0   4  -3   24.10    1.70
   0   4  -3   28.00    1.60
   0   4  -3   28.40    1.50
   0   4   3   28.70    2.60
   0   4  -3   30.30    2.10
   1  -4   3   -0.20    0.50
   1  -4   3    0.40    0.40
  -1  -4  -3    1.10    1.50
  -1  -4  -3    0.60    0.50
   1  -4   3   -0.80    0.60
  -1  -4  -3    0.60    0.20
   1  -4   3    0.00    1.50
  -1  -4  -3    0.30    0.30
  -1  -4  -3    0.10    0.60
  -1   4  -3    2.70    1.80
  -1   4  -3   -0.30    0.60
  -1   4  -3    0.20    0.30
   1   4   3    1.60    1.40
   1   4   3    0.50    0.30
  -1   4  -3    0.00    0.40
  -1   4  -3   -0.40    0.40
   1   4   3    0.50    0.50
   1   4   3    1.20    0.30
  -2  -4  -3   -0.60    0.50
   2  -4   3   -0.20    0.40
  -2  -4  -3   -0.20    0.30
  -2  -4  -3    0.40    0.30
  -2  -4  -3   -0.90    0.50
   2  -4   3   -2.00    1.60
  -2  -4  -3    0.90    1.60
  -2   4  -3   -0.70    0.40
   2   4   3   -1.60    1.50
  -2   4  -3    0.00    1.80
   2   4   3   -0.40    0.30
  -2   4  -3    0.10    0.30
   2   4   3   -1.20    0.50
   2   4   3   -0.30    0.30
   3  -4   3  193.48    6.70
  -3  -4  -3  205.08    7.30
   3  -4   3  200.68    7.00
  -3  -4  -3  202.48    6.20
  -3  -4  -3  198.28    7.20
   3  -4   3  183.18   11.90
  -3  -4  -3  199.18   12.10
   3  -4   3  204.68    7.10
  -3  -4  -3  209.28    6.20
  -3   4  -3  210.28    7.20
   3   4   3  199.68    6.20
  -3   4  -3  197.38   11.90
   3   4   3  203.38    6.20
   3   4   3  205.88    7.30
   3   4   3  192.48   16.50
  -3   4  -3  201.98    6.10
  -3   4  -3  201.28    7.00
  -4  -4  -3    6.20    1.10
  -4  -4  -3    9.60    1.20
   4  -4   3    5.20    1.00
   4  -4   3    9.30    3.70
  -4  -4  -3    5.20    1.10
  -4  -4  -3    8.70    3.60
   4  -4   3    5.60    1.00
  -4  -4  -3    6.60    0.80
   4  -4   3    6.50    1.10
   4   4   3    6.10    0.80
  -4   4  -3   11.60    3.50
   4   4   3    8.50    1.30
  -4   4  -3    6.60    1.10
  -4   4  -3    7.40    1.20
   4   4   3   10.50    4.10
   4   4   3    8.60    1.20
  -5  -4  -3   -0.40    0.90
   5  -4   3    2.20    3.40
   5  -4   3   -1.20    0.90
  -5  -4  -3    0.30    0.50
  -5  -4  -3   -0.60    0.70
  -5  -4  -3   -1.50    0.80
  -5  -4  -3   -0.10    3.10
   5  -4   3    0.60    0.80
  -5  -4  -3    0.10    0.60
   5  -4   3   -1.20    0.80
   5  -4   3   -1.00    0.50
   5   4   3   -1.10    0.60
  -5   4  -3   -0.60    0.80
  -5   4  -3   -0.20    0.50
   5   4   3    2.50    4.10
   5   4   3   -0.70    0.90
  -5   4  -3    0.00    0.90
   5   4   3   -0.10    0.50
  -6  -4  -3    0.50    1.00
   6  -4   3    0.10    0.90
  -6  -4  -3    3.10    1.20
  -6  -4  -3    2.10    0.70
   6  -4   3    1.60    1.00
   6  -4   3    1.40    1.00
  -6  -4  -3    1.70    0.80
  -6  -4  -3    4.40    3.80
   6  -4   3    2.30    1.30
   6  -4   3   12.40    8.50
   6  -4   3    1.50    0.70
  -6  -4  -3    2.50    1.00
   6  -4   3    3.50    6.20
   6   4   3    5.20    4.20
  -6   4  -3    1.20    1.00
   6   4   3    5.30    1.30
  -6   4  -3    3.30    0.80
   6   4   3    0.30    0.70
   6   4   3    2.10    0.90
  -6   4  -3    3.40    1.20
  -7  -4  -3    4.60    1.20
   7  -4   3    1.00    5.30
   7  -4   3    2.20    5.30
  -7  -4  -3    0.10    4.00
  -7  -4  -3    2.00    1.40
  -7  -4  -3    2.10    1.00
  -7  -4  -3    1.50    0.80
   7  -4   3    1.90    0.80
  -7  -4  -3    0.00    0.80
   7  -4   3    0.30    1.00
   7  -4   3   -0.60    1.00
   7  -4   3   -0.30    1.00
   7  -4   3    0.20    1.40
   7   4   3    3.00    1.00
  -7   4  -3    0.20    1.20
   7   4   3    2.90    1.40
  -7   4  -3    1.50    0.80
   7   4   3    7.60    5.70
   7   4   3    1.10    0.80
   8  -4   3   29.00    2.70
  -8  -4  -3   37.10    3.10
  -8  -4  -3   29.60    2.70
   8  -4   3   24.70    2.70
  -8  -4  -3   34.30    3.10
   8  -4   3   26.90    3.00
   8  -4   3   27.30    3.00
   8  -4   3   28.40   10.70
   8  -4   3   30.70    2.50
  -8  -4  -3   28.30    8.50
  -8  -4  -3   30.10    2.50
   8  -4   3   27.80    8.30
  -8   4  -3   30.60    3.50
   8   4   3   15.90    7.30
   8   4   3   32.40    2.50
  -8   4  -3   30.50    2.80
   8   4   3   29.50    2.80
  -8   4  -3   26.50    2.60
   8   4   3   29.80    3.80
  -9  -4  -3    6.00    1.30
   9  -4   3    3.80    9.10
   9  -4   3    3.40    1.30
  -9  -4  -3    1.10    1.70
  -9  -4  -3    6.60    2.30
   9  -4   3    4.20    1.80
   9  -4   3    5.30    1.30
  -9  -4  -3    7.50    1.60
   9   4   3    4.40    1.70
   9   4   3    4.40    1.20
  10  -4   3    2.20    9.40
  11  -4   3   -3.10    1.70
  11   4   3   -1.80    1.40
  12  -5  -3   24.30    3.20
  12   5  -3   19.00    3.10
 -11  -5   3   36.00   14.50
  11  -5  -3   38.80    4.90
 -11  -5   3   47.70    4.40
  11  -5  -3   36.20   10.30
  11   5  -3   43.80    4.00
  11   5  -3   33.60    4.80
  10  -5  -3    0.60    1.70
 -10  -5   3    1.20    6.60
  10  -5  -3    8.80    6.70
  10  -5  -3    3.00    1.30
 -10  -5   3    2.20    2.30
 -10  -5   3    2.90    1.60
  10  -5  -3    1.90    1.40
  10   5  -3   16.00   11.20
  10   5  -3    0.10    1.40
  10   5  -3    0.90    1.20
  10   5  -3    2.50    1.90
  10   5  -3    2.10    1.30
   9  -5  -3   36.80    7.80
   9  -5  -3   31.30    2.90
  -9  -5   3   27.40    3.40
  -9  -5   3   28.50    3.50
  -9  -5   3   45.60   10.30
   9  -5  -3   20.80    2.70
   9  -5  -3   26.60    3.20
   9   5  -3   32.30    2.90
   9   5  -3   31.80    3.00
  -9   5   3   29.20    2.50
   9   5  -3   27.50    3.30
   9   5  -3   33.50    9.10
   9   5  -3   30.20    3.80
   8  -5  -3  318.87   18.10
   8  -5  -3  319.97    9.60
  -8  -5   3  316.97   20.80
   8  -5  -3  333.07   10.80
  -8  -5   3  333.47   12.10
  -8  -5   3  346.97   11.60
   8  -5  -3  316.87   17.60
  -8  -5   3  330.57   10.90
   8  -5  -3  349.27   11.80
   8  -5  -3  330.67   11.70
   8   5  -3  306.97   10.60
   8   5  -3  355.36   12.40
   8   5  -3  322.07   10.70
   8   5  -3  337.77   10.80
   8   5  -3  337.77   11.60
   7  -5  -3  144.09    4.90
  -7  -5   3  149.39    5.90
  -7  -5   3  151.78    6.20
   7  -5  -3  132.99    5.30
  -7  -5   3  145.99    6.60
  -7  -5   3  142.29   13.20
   7  -5  -3  145.49    6.30
   7  -5  -3  129.59    9.90
   7  -5  -3  138.69    6.30
   7  -5  -3  146.69   10.70
   7   5  -3  147.19    6.10
   7   5  -3  147.39    5.70
   7   5  -3  146.29    6.60
   7   5  -3  143.89    5.40
   7   5  -3  146.69   13.40
   7   5  -3  147.99    5.50
   6  -5  -3  148.89    6.50
  -6  -5   3  168.48    6.40
   6  -5  -3  168.08    6.60
  -6  -5   3  161.38    6.80
   6  -5  -3  162.08    9.90
   6  -5  -3  161.28    5.60
  -6  -5   3  164.38   12.80
   6  -5  -3  166.88   10.30
  -6  -5   3  171.08    6.30
   6  -5  -3  163.78    5.70
   6   5  -3  158.18    5.70
   6   5  -3  161.28    6.90
   6   5  -3  161.98    6.10
   6   5  -3  170.88   13.20
   6   5  -3  167.38    6.40
  -5  -5   3  712.03   29.20
   5  -5  -3  705.13   24.90
   5  -5  -3  704.23   24.20
   5   5  -3  679.33   29.00
   4  -5  -3  531.85   18.60
   4  -5  -3  536.45   18.20
  -4  -5   3  562.74   23.90
   4   5  -3  519.35   23.30
  -3  -5   3  456.15   20.60
   3  -5  -3  483.35   15.10
  -2  -5   3  656.03   26.10
   2   5  -3  701.33   26.50
   1  -5  -3  619.14   19.40
   1   5  -3  632.34   24.50
   0  -5  -3  684.93   22.20
   0  -5   3  686.93   25.80
   0   5   3  628.84   20.80
   0   5  -3  674.73   25.50
  -1  -5  -3  466.65   18.10
   1  -5   3  456.35   20.00
   1   5   3  482.05   17.30
  -1   5  -3  474.35   19.90
   2  -5   3  910.71   33.50
  -2  -5  -3  926.21   32.70
  -2   5  -3  935.01   33.40
   2   5   3  919.81   31.50
   3  -5   3 1355.26   45.20
  -3  -5  -3 1302.77   44.80
   3   5   3 1266.77   43.30
  -3   5  -3 1267.07   44.10
  -4  -5  -3  452.45   14.30
  -4  -5  -3  469.25   22.10
  -4  -5  -3  432.56   14.30
   4  -5   3  430.66   21.20
  -4   5  -3  418.56   20.60
   4   5   3  447.06   14.30
   4   5   3  450.75   13.00
   5  -5   3  143.29    6.00
   5  -5   3  132.69    5.70
   5  -5   3  139.19    5.60
  -5  -5  -3  141.49    6.30
  -5  -5  -3  138.99    5.00
  -5  -5  -3  136.49    6.00
   5  -5   3  142.99   12.10
  -5  -5  -3  141.09    4.90
  -5  -5  -3  126.39   11.80
   5   5   3  140.39    4.90
  -5   5  -3  136.29    5.80
  -5   5  -3  138.49    5.90
   5   5   3  143.49    4.80
  -5   5  -3  140.79    4.60
   5   5   3  137.69   11.70
   5   5   3  140.89    6.20
   6  -5   3  286.57   18.10
  -6  -5  -3  271.17    8.70
  -6  -5  -3  277.47    9.90
   6  -5   3  269.97    9.40
  -6  -5  -3  267.97   18.30
   6  -5   3  282.77    9.50
  -6  -5  -3  274.97    9.90
   6  -5   3  276.07    9.90
   6  -5   3  263.57    8.30
   6  -5   3  273.57    9.50
  -6  -5  -3  281.17   10.30
  -6  -5  -3  279.17    8.80
  -6   5  -3  286.47    9.70
  -6   5  -3  275.47    8.40
   6   5   3  246.18    8.50
   6   5   3  277.87   10.30
   6   5   3  265.87    8.60
   6   5   3  241.88   17.20
  -6   5  -3  258.27    9.70
   7  -5   3  168.88    7.20
  -7  -5  -3  170.68    6.90
   7  -5   3  154.58    6.30
  -7  -5  -3  165.68    6.00
  -7  -5  -3  161.28    7.60
  -7  -5  -3  159.28   15.00
   7  -5   3  174.28    6.80
   7  -5   3  158.48   15.10
   7  -5   3  156.58   15.00
  -7  -5  -3  158.78    6.00
   7  -5   3  152.98    6.50
  -7  -5  -3  164.68    6.90
   7  -5   3  157.68    5.60
   7   5   3  160.98   15.20
  -7   5  -3  175.88    6.70
   7   5   3  158.88    5.90
  -7   5  -3  156.88    7.00
   7   5   3  163.18    6.00
   7   5   3  164.08    7.60
  -7   5  -3  166.98    5.70
   8  -5   3   37.00    8.90
  -8  -5  -3   40.00    4.60
  -8  -5  -3   52.79    4.20
   8  -5   3   43.30    3.40
   8  -5   3   48.90    4.10
  -8  -5  -3   48.50    3.70
  -8  -5  -3   49.00    3.10
  -8  -5  -3   50.09    3.80
   8  -5   3   49.99    3.60
   8   5   3   45.50    3.30
   8   5   3   43.70    4.40
  -8   5  -3   44.30    3.90
  -8   5  -3   48.00    3.50
   8   5   3   46.50    3.10
   9  -5   3   39.50    4.10
   9  -5   3   33.40    3.60
   9  -5   3   29.00    9.50
   9  -5   3   32.90    3.20
   9   5   3   34.80    3.00
   9   5   3   31.50    4.00
  10  -5   3   43.90    4.20
  10  -5   3   49.00   12.90
  10  -5   3   49.00    5.20
  10   5   3   53.09    5.20
  11  -5   3    9.40   12.20
  11   5   3    6.90    2.00
 -12  -6   3    1.60    1.60
  12  -6  -3   -1.60    2.20
  12   6  -3   -1.10    1.70
  11  -6  -3   -0.60    1.80
  11  -6  -3    2.70    7.50
 -11  -6   3    0.10    1.40
  11   6  -3   -1.10    1.80
 -10  -6   3   -0.60    7.30
 -10  -6   3    0.00    1.50
  10  -6  -3    6.60    6.20
  10  -6  -3    1.80    1.70
  10   6  -3   -0.30    1.80
  10   6  -3    0.00    1.50
  10   6  -3   -0.30    1.20
  -9  -6   3   -1.20    1.00
   9  -6  -3    0.00    0.90
  -9  -6   3   -0.30    1.30
   9  -6  -3    1.80    5.10
   9  -6  -3    1.10    1.60
  -9  -6   3    3.70    7.90
  -9  -6   3    0.00    1.30
   9  -6  -3    1.40    1.30
   9   6  -3    2.00    1.10
   9   6  -3   -2.20   15.20
   9   6  -3    0.00    1.60
   9   6  -3    0.70    1.10
   9   6  -3   -0.10    1.20
   8  -6  -3    6.60    1.10
   8  -6  -3    5.80    1.50
  -8  -6   3   17.20    7.10
   8  -6  -3   13.20    4.60
   8  -6  -3    7.40    1.60
   8  -6  -3   13.50    4.90
  -8  -6   3    6.50    1.50
  -8  -6   3    7.80    1.70
  -8  -6   3    8.60    1.40
   8   6  -3    9.90    1.30
   8   6  -3    5.70    1.60
   8   6  -3    9.40    1.40
   8   6  -3   13.80    9.80
   8   6  -3    7.60    1.70
   8   6  -3    6.70    1.20
   7  -6  -3    4.50    0.90
   7  -6  -3    3.40    0.90
  -7  -6   3   19.30    8.60
  -7  -6   3    4.40    1.30
   7  -6  -3    5.00    1.30
   7  -6  -3   10.10    4.00
  -7  -6   3    2.90    1.00
   7  -6  -3   10.50    3.90
  -7  -6   3    1.80    1.20
   7  -6  -3    3.90    1.30
   7   6  -3    4.30    1.00
   7   6  -3    5.00    1.00
   7   6  -3    1.70    1.30
   7   6  -3    3.00    1.50
   7   6  -3    5.50    1.20
   7   6  -3    5.40    5.50
   6  -6  -3   24.00    2.80
   6  -6  -3   26.20    2.00
  -6  -6   3   31.30    7.40
  -6  -6   3   22.90    2.70
   6  -6  -3   32.80    5.10
   6  -6  -3   25.60    2.90
   6  -6  -3   31.30    5.10
  -6  -6   3   27.40    2.70
   6  -6  -3   20.90    2.20
   6  -6  -3   25.60    2.80
   6   6  -3   23.20    2.70
   6   6  -3   27.20    2.10
   6   6  -3   22.00    5.80
   6   6  -3   27.20    2.60
   6   6  -3   22.40    2.00
   6   6  -3   19.10    2.30
  -5  -6   3   -3.00    2.70
  -5  -6   3   -0.80    0.90
   5  -6  -3    0.60    0.90
   5  -6  -3    0.80    0.60
  -5  -6   3    1.10    0.80
   5  -6  -3   -0.60    0.70
  -5  -6   3   -0.60    0.90
   5  -6  -3   -0.30    1.00
   5  -6  -3    0.60    0.60
   5  -6  -3    1.70    0.90
   5  -6  -3    0.30    2.10
   5  -6  -3   -1.20    2.20
   5   6  -3    0.00    0.60
   5   6  -3    0.40    0.90
   5   6  -3   -1.20    1.00
   5   6  -3   -0.70    0.90
  -5   6   3    0.20    0.70
   5   6  -3    2.60    3.90
  -4  -6   3    3.80    1.00
  -4  -6   3    3.60    1.00
   4  -6  -3    5.00    0.70
  -4  -6   3   10.30    5.40
   4  -6  -3    4.10    0.70
  -4  -6   3    3.20    1.00
   4  -6  -3    3.70    0.90
   4  -6  -3    5.10    1.10
   4  -6  -3    5.20    1.00
   4  -6  -3    4.90    1.00
   4  -6  -3    8.70    2.30
   4   6  -3   10.80    7.90
   4   6  -3    4.20    0.70
  -4   6   3    4.10    1.00
   4   6  -3    3.70    1.00
   4   6  -3    3.30    1.10
   4   6  -3    2.30    1.00
   3  -6  -3   39.20    2.50
  -3  -6   3   35.50    2.80
  -3  -6   3   32.90    2.50
   3  -6  -3   35.30    2.00
   3  -6  -3   34.70    2.50
  -3  -6   3   30.10    5.30
   3  -6  -3   38.10    3.20
  -3  -6   3   38.40    1.80
  -3  -6   3   38.80    2.50
   3   6  -3   35.50    2.80
   3   6  -3   35.30    2.70
  -3   6   3   35.80    2.60
   3   6  -3   31.20    2.60
   3   6  -3   37.10    1.80
  -2  -6   3    1.40    0.50
  -2  -6   3    1.50    0.70
  -2  -6   3    2.10    0.60
  -2  -6   3    5.70    3.80
   2  -6  -3    1.50    0.70
   2  -6  -3    1.50    0.60
  -2  -6   3    0.00    0.80
   2  -6  -3    1.50    0.50
   2  -6  -3    0.60    0.70
  -2   6   3    0.70    0.80
   2   6  -3    3.10    3.60
   2   6  -3    1.20    0.90
   2   6  -3    0.60    0.70
   2   6  -3    1.40    0.70
   2   6  -3    2.20    0.50
   1  -6  -3   41.20    2.70
   1  -6  -3   42.20    2.30
  -1  -6   3   37.40    3.00
  -1  -6   3   43.80    2.10
   1  -6  -3   43.00    2.00
  -1  -6   3   39.60    2.50
   1  -6  -3   42.80    1.90
   1  -6  -3   40.60    2.30
  -1  -6   3   42.40    2.20
   1  -6  -3   44.40    3.50
  -1   6   3   42.00    2.30
   1   6  -3   56.99    8.40
   1   6  -3   42.00    2.10
   1   6  -3   42.30    2.30
  -1   6   3   42.70    2.90
   1   6  -3   36.90    2.40
   1   6  -3   38.30    2.90
   0  -6   3   12.40    1.70
   0  -6   3   21.50    5.00
   0  -6  -3   12.60    1.80
   0  -6  -3   11.40    1.50
   0  -6  -3   13.80    1.00
   0  -6  -3   19.70    3.50
   0  -6   3   10.90    1.40
   0  -6  -3   12.80    1.00
   0  -6   3   13.60    1.20
   0  -6   3   10.10    1.40
   0   6   3   11.50    1.40
   0   6  -3   14.20    2.10
   0   6  -3   11.40    3.40
   0   6  -3   14.70    1.30
   0   6   3   13.80    2.50
   1  -6   3    0.90    2.30
   1  -6   3   -1.00    0.60
   1  -6   3   -0.90    0.50
  -1  -6  -3    0.60    1.90
  -1  -6  -3   -0.80    0.60
  -1  -6  -3   -0.10    0.70
   1  -6   3    0.00    0.80
   1   6   3    0.20    2.10
   1   6   3   -1.10    0.70
  -1   6  -3    1.10    0.90
  -1   6  -3    0.10    0.40
  -1   6  -3    1.00    2.40
  -1   6  -3   -0.90    0.70
   1   6   3   -0.60    0.50
   2  -6   3   29.80    6.00
  -2  -6  -3   21.60    1.00
  -2  -6  -3   31.30    4.80
  -2  -6  -3   19.40    2.40
  -2  -6  -3   27.50    2.60
   2  -6   3   23.20    2.40
  -2  -6  -3   26.70    1.80
   2  -6   3   22.80    2.20
   2  -6   3   22.50    2.10
  -2   6  -3   25.40    1.00
   2   6   3   25.60    1.80
  -2   6  -3   25.40    2.60
  -2   6  -3   22.30    2.10
   2   6   3   22.70    2.50
   2   6   3   28.90    4.80
  -2   6  -3   35.60    6.00
  -2   6  -3   22.10    2.10
  -2   6  -3   24.80    1.00
   3  -6   3  158.78   11.70
  -3  -6  -3  161.48    6.60
   3  -6   3  157.38    6.00
   3  -6   3  159.38    6.40
  -3  -6  -3  163.88    5.50
  -3  -6  -3  161.68   11.30
  -3  -6  -3  153.78    4.80
   3  -6   3  157.58    6.00
  -3  -6  -3  158.98    6.40
  -3   6  -3  171.68    6.70
  -3   6  -3  143.09    6.00
   3   6   3  163.38   10.80
  -3   6  -3  153.98    5.90
  -3   6  -3  146.99   11.10
   3   6   3  157.68    5.40
   3   6   3  164.08    6.50
   3   6   3  160.58    4.80
  -4  -6  -3   17.80    5.10
  -4  -6  -3   10.00    1.60
   4  -6   3   10.30    1.40
   4  -6   3   17.20    5.30
  -4  -6  -3    8.90    1.20
   4  -6   3   10.30    1.50
   4   6   3   11.70    1.20
   4   6   3    8.20    1.60
  -4   6  -3   20.60    5.70
   4   6   3   14.40    4.70
  -4   6  -3    9.00    1.30
  -4   6  -3   10.50    1.50
   5  -6   3    1.10    1.00
   5  -6   3    0.60    1.10
   5  -6   3   -1.60    3.70
  -5  -6  -3   -0.20    0.60
  -5  -6  -3    1.20    1.10
   5  -6   3    2.00    1.20
  -5  -6  -3   -0.40    1.20
  -5  -6  -3    2.30    4.10
  -5  -6  -3    0.80    0.70
   5   6   3    0.70    0.60
   5   6   3    0.30    1.30
  -5   6  -3    3.00    1.10
   5   6   3   -1.60    4.90
  -5   6  -3    0.70    1.10
   5   6   3    0.00    0.70
   6  -6   3    6.10    1.50
  -6  -6  -3    6.00    1.60
  -6  -6  -3    7.20    1.50
  -6  -6  -3   13.30    5.10
  -6  -6  -3    6.30    1.00
   6  -6   3    5.00    1.30
   6  -6   3    5.20    1.30
   6  -6   3    9.80    4.40
   6  -6   3    6.80    1.40
  -6  -6  -3    5.60    1.00
   6   6   3    5.70    0.90
   6   6   3    6.60    1.10
  -6   6  -3    7.90    0.80
  -6   6  -3    7.00    1.30
  -6   6  -3    4.90    1.40
   6   6   3   10.00    5.90
   6   6   3    6.10    1.50
   7  -6   3    5.20    1.70
   7  -6   3    3.00    1.20
  -7  -6  -3    1.30    1.10
   7  -6   3    5.20    1.20
   7  -6   3    4.40    5.60
   7  -6   3    4.50    1.30
  -7  -6  -3    1.30    1.40
  -7  -6  -3    5.10    1.40
  -7  -6  -3    4.10    1.00
  -7  -6  -3    3.30    1.30
   7   6   3    2.30    1.30
   7   6   3    4.40    0.90
  -7   6  -3    2.20    1.20
  -7   6  -3    4.30    1.20
   7   6   3   -0.50    5.40
   7   6   3    3.70    1.00
   8  -6   3    4.90    1.30
  -8  -6  -3    2.10    1.70
   8  -6   3    6.70    1.50
  -8  -6  -3    3.30    1.30
   8  -6   3   -1.00    6.70
  -8  -6  -3    2.60    1.30
   8  -6   3    5.30    1.90
  -8  -6  -3    5.50    1.10
  -8   6  -3    2.90    1.20
   8   6   3    4.70    1.10
  -8   6  -3    5.70    1.70
   8   6   3    1.50    1.50
   9  -6   3    2.20    1.30
   9  -6   3    1.60    1.40
  -9  -6  -3    2.40    1.30
   9  -6   3   -1.30    7.70
   9  -6   3    0.60    1.80
   9   6   3    2.50    1.70
  10  -6   3    6.10   11.20
  10  -6   3    1.30    1.50
  10  -6   3    1.70    1.80
  10   6   3    0.70    1.70
 -11  -7   3    7.40    1.90
  11  -7  -3    5.90    2.10
  11  -7  -3    5.60    2.30
  11   7  -3    7.00    2.30
  10  -7  -3   15.70    2.50
  10  -7  -3   11.70    2.30
  10  -7  -3   25.80    8.00
 -10  -7   3   15.10    2.30
  10   7  -3   18.40    2.90
   9  -7  -3   94.49   11.40
  -9  -7   3  102.39    5.90
   9  -7  -3  105.69    6.10
   9  -7  -3   97.09    5.90
   9  -7  -3  105.79    6.80
  -9  -7   3  105.09    7.80
   9   7  -3   99.09    4.80
   9   7  -3   90.89    6.30
   9   7  -3   90.99    5.60
  -8  -7   3   80.59   12.50
  -8  -7   3   86.89    4.90
   8  -7  -3   93.79    5.50
   8  -7  -3   87.19    5.30
   8  -7  -3   83.89    5.20
   8  -7  -3   84.19   10.00
  -8  -7   3   92.49    5.60
   8  -7  -3   87.49    4.00
  -8  -7   3   89.39    5.20
   8   7  -3   83.49   12.70
   8   7  -3   93.79    5.80
   8   7  -3   88.69    4.00
   8   7  -3   98.19    4.10
   8   7  -3   86.59    5.10
  -7  -7   3  257.87    9.60
   7  -7  -3  272.67    9.80
   7  -7  -3  258.87    9.90
   7  -7  -3  249.48    9.80
   7  -7  -3  253.87    8.70
  -7  -7   3  285.57   19.50
  -7  -7   3  255.37   10.10
   7  -7  -3  263.97   14.40
   7  -7  -3  254.57   14.80
  -7  -7   3  277.27    9.80
   7  -7  -3  256.77    8.30
   7  -7  -3  260.97    8.30
   7   7  -3  277.67    9.60
   7   7  -3  240.48    8.30
   7   7  -3  258.67   10.20
   7   7  -3  257.57    8.30
   7   7  -3  258.47   18.80
   7   7  -3  250.07    9.40
   6  -7  -3  373.96   17.30
   6  -7  -3  399.86   12.90
  -6  -7   3  381.36   13.00
   6  -7  -3  378.76   16.70
   6  -7  -3  377.06   12.90
   6  -7  -3  376.36   11.50
  -6  -7   3  363.56   13.10
   6  -7  -3  375.66   11.50
  -6  -7   3  397.96   12.90
   6  -7  -3  405.36   13.10
   6  -7  -3  390.86   12.20
  -6  -7   3  391.26   22.30
   6   7  -3  390.06   22.20
   6   7  -3  388.26   12.90
   6   7  -3  385.36   11.50
   6   7  -3  372.16   12.60
  -6   7   3  383.46   12.30
   6   7  -3  382.76   13.30
   6   7  -3  380.06   11.40
   5  -7  -3  136.49    5.80
  -5  -7   3  133.29    6.10
   5  -7  -3  120.99    8.00
   5  -7  -3  129.89    4.60
   5  -7  -3  127.49    5.60
  -5  -7   3  133.29    5.90
   5  -7  -3  122.29    8.00
   5  -7  -3  121.59    5.90
  -5  -7   3  137.79   12.10
  -5  -7   3  132.89    5.70
   5  -7  -3  131.49    4.60
   5  -7  -3  134.99    5.50
   5   7  -3  128.49    5.90
   5   7  -3  131.09    4.50
   5   7  -3  132.29    4.50
   5   7  -3  126.69    5.60
  -5   7   3  139.59    5.60
   5   7  -3  136.99    6.20
  -4  -7   3  387.76   12.40
   4  -7  -3  375.16   14.50
  -4  -7   3  351.36   19.90
   4  -7  -3  394.86   12.40
   4  -7  -3  393.66   12.50
  -4  -7   3  384.86   12.80
  -4  -7   3  383.66   12.50
   4  -7  -3  373.76   11.40
   4   7  -3  376.26   11.20
   4   7  -3  380.16   12.40
  -4   7   3  376.66   12.40
   4   7  -3  388.16   12.70
   4   7  -3  386.36   12.60
  -3  -7   3  694.13   29.70
   3  -7  -3  737.63   23.40
   2  -7  -3  576.24   19.00
  -2  -7   3  581.24   25.00
   2   7  -3  533.65   24.20
   2   7  -3  562.64   17.10
   2   7  -3  560.44   17.60
  -1  -7   3  366.16   12.30
   1  -7  -3  368.66   11.40
   1  -7  -3  361.56   13.90
  -1  -7   3  368.56   18.50
  -1  -7   3  362.26   11.10
   1  -7  -3  376.36   11.40
  -1   7   3  361.46   12.20
   1   7  -3  370.06   12.40
   1   7  -3  369.56   11.00
   1   7  -3  358.16   18.20
   1   7  -3  363.66   11.70
   1   7  -3  371.96   11.30
   0  -7  -3  720.43   25.20
   0  -7   3  760.52   29.80
   0   7   3  743.23   23.90
   0   7  -3  719.53   28.80
  -1  -7  -3  845.72   29.30
   1  -7   3  836.52   32.20
  -1   7  -3  831.92   31.60
   1   7   3  772.32   27.50
   2  -7   3  655.53   27.40
  -2  -7  -3  627.54   25.40
  -2   7  -3  637.14   26.50
   2   7   3  641.34   24.20
  -3  -7  -3  723.13   21.30
  -3  -7  -3  663.33   28.20
   3  -7   3  674.33   29.10
   3   7   3  696.63   27.30
  -3   7  -3  695.73   28.70
   4  -7   3  721.03   31.10
  -4  -7  -3  740.03   22.50
  -4  -7  -3  721.93   31.20
   4   7   3  741.63   22.40
   4   7   3  715.33   29.70
   4   7   3  737.23   21.10
  -4   7  -3  711.23   30.00
   5  -7   3  162.98    6.90
  -5  -7  -3  158.88   13.70
   5  -7   3  171.78    6.90
   5  -7   3  160.98   13.50
  -5  -7  -3  168.48    7.30
   5  -7   3  162.18    6.90
  -5  -7  -3  160.38    7.40
  -5  -7  -3  168.98    6.00
  -5   7  -3  170.48    7.10
  -5   7  -3  162.38    6.70
   5   7   3  144.19   17.00
  -5   7  -3  161.28   12.90
   5   7   3  160.18    5.00
   5   7   3  157.88    5.90
   5   7   3  162.28    7.30
   6  -7   3   87.79    4.90
  -6  -7  -3   93.29    5.40
   6  -7   3   95.89    5.00
  -6  -7  -3   80.69    5.30
   6  -7   3   97.59   13.90
  -6  -7  -3   97.79   15.10
   6  -7   3  104.99    5.40
  -6  -7  -3   91.09    4.10
   6   7   3   90.49    4.10
   6   7   3   90.29    3.40
   6   7   3   99.09   12.20
  -6   7  -3   90.49    5.10
  -6   7  -3   97.39    5.00
   6   7   3   84.89    5.40
  -7  -7  -3  131.59    6.70
  -7  -7  -3  132.49    7.20
   7  -7   3  148.39    6.60
  -7  -7  -3  139.39    5.60
   7  -7   3  115.49   14.00
  -7  -7  -3  131.99    6.60
   7  -7   3  131.49    6.30
   7  -7   3  130.79    6.10
   7  -7   3  148.79    6.90
  -7   7  -3  133.19    6.30
   7   7   3  133.39    6.00
   7   7   3  143.39    7.20
  -7   7  -3  139.09    6.60
   8  -7   3   64.59    4.40
   8  -7   3   63.69   12.00
  -8  -7  -3   62.59    4.80
   8  -7   3   65.29    4.70
   8  -7   3   67.79    5.00
  -8  -7  -3   63.69    4.70
  -8   7  -3   65.19    4.50
   8   7   3   68.19    5.40
   9  -7   3   36.90    4.00
  -9  -7  -3   35.20    3.90
   9  -7   3   32.70    9.70
   9  -7   3   28.20    3.30
   9   7   3   38.10    4.70
  10  -7   3   17.10    2.90
  10  -7   3   11.20   11.20
  10   7   3   16.00    2.60
  11  -8  -3    0.60    2.20
 -11  -8   3    2.10    1.80
  11  -8  -3    1.80    1.80
  11   8  -3   -0.20    1.80
 -10  -8   3   -0.50    1.40
  10  -8  -3    5.70    8.30
  10  -8  -3   -0.90    1.90
  10  -8  -3    0.70    1.60
  10   8  -3   -1.00    1.80
   9  -8  -3    2.10    1.80
   9  -8  -3    5.30    6.40
  -9  -8   3    0.10    1.40
   9  -8  -3    2.80    1.70
   9   8  -3    0.60    1.70
   9   8  -3    2.30    1.40
  -8  -8   3    1.50    1.50
   8  -8  -3    1.80    1.60
   8  -8  -3    1.50    1.50
  -8  -8   3    0.30    1.40
   8  -8  -3    1.60    4.50
  -8  -8   3   -0.50    1.30
   8  -8  -3    2.50    1.40
   8   8  -3    1.00    1.60
   8   8  -3   -0.10    1.30
   8   8  -3    0.70    1.20
  -7  -8   3    1.40    1.30
   7  -8  -3    4.60    1.60
   7  -8  -3    2.20    1.40
  -7  -8   3    2.30    1.50
   7  -8  -3    3.10    1.20
   7  -8  -3    1.10    1.40
   7  -8  -3    6.20    4.10
  -7  -8   3    3.30    1.30
   7  -8  -3    5.80    3.80
  -7  -8   3    4.10    5.50
   7   8  -3    2.00    1.40
   7   8  -3    3.30    1.40
   7   8  -3    1.90    1.30
   7   8  -3    2.50    0.80
   7   8  -3   10.30    7.80
   6  -8  -3    5.60    1.40
   6  -8  -3    5.60    1.50
  -6  -8   3    5.40    1.40
   6  -8  -3    5.90    0.80
   6  -8  -3   12.10    4.10
  -6  -8   3    3.10    1.50
   6  -8  -3    4.30    1.20
   6  -8  -3    4.30    1.40
  -6  -8   3    6.90    1.60
   6  -8  -3    6.10    0.80
   6  -8  -3    7.20    3.50
  -6  -8   3    9.30    5.30
   6   8  -3    6.40    0.80
   6   8  -3   11.10    6.60
   6   8  -3    5.40    1.40
   6   8  -3    6.30    0.90
   6   8  -3    6.00    1.60
   6   8  -3    7.10    1.50
  -6   8   3    5.20    1.30
   5  -8  -3    0.80    2.70
   5  -8  -3    0.60    1.10
   5  -8  -3    2.70    1.10
  -5  -8   3    0.80    1.10
  -5  -8   3    2.10    5.90
   5  -8  -3    1.70    0.60
  -5  -8   3    1.30    1.10
   5  -8  -3    0.80    0.60
  -5  -8   3    0.20    1.20
   5  -8  -3   -0.80    1.00
   5  -8  -3   -0.10    1.20
   5   8  -3    0.90    1.30
   5   8  -3    0.70    0.50
   5   8  -3   -0.10    1.00
  -5   8   3   -0.30    1.10
   5   8  -3    0.80    1.20
   5   8  -3   10.50    6.60
   5   8  -3   -0.70    0.60
   4  -8  -3   -0.80    0.40
  -4  -8   3   -2.20    0.80
   4  -8  -3   -0.40    2.10
   4  -8  -3   -0.90    0.80
   4  -8  -3   -0.70    0.50
  -4  -8   3   -0.60    0.80
  -4  -8   3   -1.10    3.90
   4   8  -3   -1.90    1.00
   4   8  -3    0.00    0.40
   4   8  -3    5.70    5.10
   3  -8  -3    0.40    1.80
   3  -8  -3   -0.40    0.90
   3  -8  -3    0.00    0.50
   3  -8  -3    0.20    0.80
  -3  -8   3   -2.00    1.10
  -3  -8   3   -0.70    3.20
  -3  -8   3    0.60    0.80
  -3  -8   3    0.80    0.50
  -3  -8   3   -1.90    0.70
   3   8  -3   -0.80    0.90
   3   8  -3    3.00    3.70
   3   8  -3   -0.90    0.90
  -3   8   3   -1.30    0.90
   3   8  -3    0.50    0.50
  -2  -8   3   -1.70    0.80
   2  -8  -3   -0.50    0.60
   2  -8  -3   -1.00    0.60
   2  -8  -3   -1.30    0.80
   2  -8  -3   -1.30    1.60
  -2  -8   3   -1.70    3.20
  -2  -8   3   -0.90    1.00
   2  -8  -3   -0.70    0.70
  -2  -8   3    0.50    0.50
   2   8  -3   -1.90    1.00
   2   8  -3   -1.60    0.80
  -2   8   3   -1.00    1.00
   2   8  -3    0.10    4.00
   2   8  -3   -1.10    0.80
   2   8  -3   -0.30    0.50
   1  -8  -3   60.29    3.80
  -1  -8   3   53.39    7.50
  -1  -8   3   59.59    2.70
   1  -8  -3   54.19    2.60
   1  -8  -3   55.19    3.20
  -1  -8   3   57.19    2.80
  -1  -8   3   57.39    3.50
   1  -8  -3   63.69    5.20
   1  -8  -3   52.89    3.10
  -1  -8   3   60.99    4.20
   1  -8  -3   57.09    2.50
   1   8  -3   59.69    8.20
  -1   8   3   58.79    3.90
   1   8  -3   58.69    4.00
  -1   8   3   57.19    3.10
   1   8  -3   59.79    3.00
   1   8  -3   60.39    2.80
   1   8  -3   57.39    3.50
   0  -8   3    6.00    1.50
   0  -8  -3    5.60    1.00
   0  -8  -3    9.30    1.00
   0  -8   3   16.00    5.30
   0  -8   3    9.50    1.10
   0  -8  -3   14.50    3.60
   0  -8  -3    9.80    1.50
   0  -8  -3    8.80    0.90
   0  -8  -3    6.50    1.20
   0  -8   3    7.20    1.30
   0   8   3   15.40    3.20
   0   8   3    6.50    1.10
   0   8  -3    7.10    1.50
   0   8  -3    9.70    1.10
   0   8  -3   14.30    5.20
   0   8  -3    5.50    1.20
   0   8   3    8.60    1.50
  -1  -8  -3  185.28    7.20
   1  -8   3  181.28   13.40
   1  -8   3  195.88    7.30
  -1  -8  -3  188.68    7.90
  -1  -8  -3  206.28    6.90
  -1  -8  -3  207.58   11.60
   1  -8   3  203.08    6.80
   1  -8   3  199.28    7.90
   1   8   3  183.78    6.70
   1   8   3  184.58   10.50
  -1   8  -3  202.08    8.10
   1   8   3  197.88    7.20
  -1   8  -3  189.88    7.20
  -1   8  -3  193.88    6.80
  -1   8  -3  192.28    5.90
  -1   8  -3  193.88   13.20
  -2  -8  -3   -1.50    0.80
  -2  -8  -3   -0.90    0.90
   2  -8   3    3.50    3.40
  -2  -8  -3   -0.50    2.60
   2  -8   3   -0.60    0.80
   2  -8   3   -0.10    0.70
  -2  -8  -3   -1.40    0.60
  -2   8  -3   -0.60    0.70
   2   8   3   -1.70    0.70
   2   8   3   -1.40    3.10
  -2   8  -3    2.10    5.00
  -2   8  -3   -1.20    1.20
  -2   8  -3   -1.60    0.90
  -3  -8  -3   10.40    1.60
  -3  -8  -3    9.30    1.20
   3  -8   3   20.70    5.50
  -3  -8  -3   10.40    1.70
   3  -8   3   11.10    1.50
   3  -8   3   12.90    1.70
   3  -8   3   10.10    1.40
  -3   8  -3   11.60    1.80
   3   8   3    8.50    1.40
   3   8   3   14.40    4.40
  -3   8  -3   10.40    1.50
   3   8   3    9.60    1.20
  -3   8  -3   10.60    1.40
   4  -8   3    0.60    1.20
   4  -8   3    1.10    1.10
  -4  -8  -3    0.50    1.30
   4  -8   3    3.30    4.50
  -4  -8  -3    0.80    0.80
   4  -8   3    1.30    1.10
  -4  -8  -3    2.00    1.20
  -4  -8  -3    3.60    4.00
   4   8   3    0.80    0.80
  -4   8  -3    1.60    1.10
   4   8   3    1.10    1.20
   4   8   3    2.60    4.60
  -4   8  -3    2.50    1.20
   5  -8   3    1.40    1.20
   5  -8   3    1.50    1.30
  -5  -8  -3    2.20    0.90
   5  -8   3    0.90    1.10
   5  -8   3    2.40    5.10
  -5  -8  -3    1.60    1.20
  -5  -8  -3    7.20    9.20
  -5  -8  -3    0.50    1.40
  -5   8  -3    1.90    1.20
   5   8   3    1.00    1.20
  -5   8  -3    1.10    1.20
   5   8   3    2.60    0.90
   5   8   3    3.10    4.50
  -6  -8  -3    3.50    1.40
  -6  -8  -3    2.00    0.90
   6  -8   3    2.10    1.30
   6  -8   3    2.10    1.20
   6  -8   3    3.50    1.50
  -6  -8  -3    1.30    1.50
  -6   8  -3    1.90    1.40
   6   8   3    2.30    1.00
   6   8   3    3.50    1.60
  -6   8  -3    2.70    1.20
  -7  -8  -3   -0.60    0.80
   7  -8   3    0.20    1.40
   7  -8   3    0.20    1.20
  -7  -8  -3    0.40    1.20
   7  -8   3   -0.70    1.20
  -7   8  -3   -1.30    1.30
   7   8   3   -2.40    1.30
  -7   8  -3   -0.60    1.20
  -8  -8  -3   -1.00    1.30
   8  -8   3   -6.50    7.30
   8  -8   3   -0.70    1.50
  -8  -8  -3   -1.00    1.30
   8  -8   3   -1.90    1.30
   8   8   3   -2.80    1.30
   9  -8   3    3.90   11.10
  10  -9  -3   23.80    3.30
 -10  -9   3   35.10    4.20
  10  -9  -3   38.30    4.50
   9  -9  -3   86.89    6.10
   9  -9  -3   85.99    6.10
  -9  -9   3   80.29    5.50
   9   9  -3   91.09    5.50
   9   9  -3   79.59    6.10
  -8  -9   3  156.38    7.90
   8  -9  -3  179.78    8.20
   8  -9  -3  151.28   13.00
  -8  -9   3  180.18    8.10
   8  -9  -3  173.78    8.20
   8   9  -3  181.88    8.60
   8   9  -3  172.08    7.80
   8   9  -3  180.08    8.70
   7  -9  -3  116.39    6.20
   7  -9  -3  102.09   10.10
  -7  -9   3  104.89    6.10
  -7  -9   3  111.49    6.00
   7  -9  -3  112.49    5.90
   7  -9  -3  112.39    6.30
  -7  -9   3   96.49    5.90
   7   9  -3  102.89    5.60
   7   9  -3  116.19    6.50
   7   9  -3  104.89    6.00
  -6  -9   3   55.29    4.30
   6  -9  -3   60.59    7.10
   6  -9  -3   55.79    3.90
   6  -9  -3   69.39    7.60
   6  -9  -3   52.59    4.40
  -6  -9   3   53.39    4.20
  -6  -9   3   56.59    4.50
  -6  -9   3   88.29   18.00
   6  -9  -3   55.59    4.20
   6  -9  -3   57.69    4.40
   6   9  -3   52.69    4.20
   6   9  -3   49.80   10.40
  -6   9   3   63.69    4.10
   6   9  -3   52.69    4.00
   6   9  -3   53.89    4.50
   5  -9  -3  103.49    5.20
   5  -9  -3  108.39    3.90
   5  -9  -3  115.49    5.50
   5  -9  -3  106.99    5.40
   5  -9  -3  106.39    4.10
   5  -9  -3  109.69    7.90
  -5  -9   3   98.39    5.50
   5  -9  -3  103.69    5.50
  -5  -9   3  105.79    5.30
  -5  -9   3  103.49    5.80
  -5  -9   3   95.39   12.00
   5   9  -3  109.29    3.60
   5   9  -3  103.39    3.60
   5   9  -3  106.09    5.50
   5   9  -3  109.39    5.80
   5   9  -3  106.89    5.90
  -5   9   3  107.99    5.50
   5   9  -3  100.99   12.50
  -4  -9   3  215.88    8.30
  -4  -9   3  224.38   16.50
   4  -9  -3  217.48    8.50
   4  -9  -3  211.58    6.90
   4  -9  -3  234.08    8.50
  -4  -9   3  215.98    8.30
   4  -9  -3  212.68    7.00
  -4  -9   3  217.38    9.00
   4  -9  -3  213.48    7.80
   4  -9  -3  211.88   10.80
  -4   9   3  224.38    8.70
   4   9  -3  217.58    6.60
   4   9  -3  210.28    8.30
   4   9  -3  218.18    8.40
   4   9  -3  223.58    9.00
   4   9  -3  214.68   16.30
  -3  -9   3  255.87    9.30
  -3  -9   3  256.57    9.90
   3  -9  -3  249.18    9.60
  -3  -9   3  247.58   16.90
   3  -9  -3  256.77    8.60
   3  -9  -3  245.58    8.20
  -3  -9   3  254.97    9.00
   3  -9  -3  263.07    9.20
   3  -9  -3  264.87   11.70
   3   9  -3  254.37    9.20
   3   9  -3  238.58   16.50
   3   9  -3  263.47    9.10
   3   9  -3  265.67   10.00
  -3   9   3  253.67    9.70
   3   9  -3  258.47    7.80
  -2  -9   3  365.86   10.70
  -2  -9   3  371.36   12.20
  -2  -9   3  359.56   20.20
  -2  -9   3  363.86   11.50
  -2  -9   3  365.76   12.90
   2  -9  -3  340.77   14.80
   2  -9  -3  362.36   11.10
   2  -9  -3  360.06   11.40
   2  -9  -3  371.36   12.70
   2  -9  -3  367.56   12.00
   2   9  -3  361.26   10.80
   2   9  -3  344.27   19.70
   2   9  -3  368.96   11.70
   2   9  -3  358.76   12.80
  -2   9   3  357.36   12.60
   2   9  -3  359.46   12.10
  -1  -9   3  472.65   14.20
  -1  -9   3  470.15   13.90
   1  -9  -3  473.75   15.70
   1  -9  -3  463.85   14.60
  -1  -9   3  496.35   16.00
   1  -9  -3  488.85   14.90
  -1  -9   3  472.75   23.60
   1  -9  -3  451.15   18.50
   1  -9  -3  478.65   13.80
  -1  -9   3  481.25   15.20
  -1   9   3  485.15   14.50
   1   9  -3  468.65   15.10
   1   9  -3  494.35   16.00
   1   9  -3  479.95   14.10
  -1   9   3  472.45   15.80
   1   9  -3  470.65   23.10
   1   9  -3  431.36   14.20
   0  -9  -3  337.17    9.80
   0  -9  -3  348.47   11.30
   0  -9   3  359.66   12.40
   0  -9   3  337.47   10.30
   0  -9  -3  329.17    9.70
   0  -9   3  349.37   11.60
   0  -9  -3  338.97   12.20
   0  -9  -3  330.57   11.30
   0  -9   3  338.87   19.30
   0  -9   3  351.56   10.60
   0  -9  -3  347.27   15.90
   0   9  -3  349.77   12.40
   0   9   3  345.27   11.20
   0   9  -3  356.96   10.80
   0   9   3  341.77   11.20
   0   9  -3  356.26   10.40
   0   9  -3  348.87   11.60
   0   9   3  342.47   14.10
   0   9  -3  307.37   20.60
   0   9   3  352.46   12.40
   1  -9   3    0.30    1.00
   1  -9   3    5.80    4.20
  -1  -9  -3    0.60    0.80
   1  -9   3    0.30    0.70
  -1  -9  -3   -0.80    0.90
   1  -9   3    0.20    1.10
  -1  -9  -3    1.30    1.00
  -1  -9  -3   -0.60    2.90
   1   9   3    1.10    0.80
   1   9   3    2.40    3.10
  -1   9  -3    3.10    0.90
   1   9   3    0.90    0.90
  -1   9  -3    1.40    1.20
  -1   9  -3    0.70    0.90
  -2  -9  -3   93.29    5.40
  -2  -9  -3   97.29    4.30
   2  -9   3  100.29    4.40
  -2  -9  -3   94.89    5.10
   2  -9   3  101.79    4.90
   2  -9   3   87.99   10.10
  -2  -9  -3   80.69    8.60
   2  -9   3   94.99    5.30
   2   9   3   95.59    4.40
   2   9   3   94.09    4.90
  -2   9  -3  102.19    5.50
  -2   9  -3   94.29    4.70
   2   9   3  102.79    8.90
  -2   9  -3   97.89    4.50
   3  -9   3  126.99   12.20
   3  -9   3  120.89    6.10
   3  -9   3  133.69    5.60
  -3  -9  -3  133.29    5.30
   3  -9   3  135.19    6.00
  -3  -9  -3  127.29    6.60
  -3  -9  -3  127.29    6.30
  -3  -9  -3  125.79   11.10
  -3   9  -3  131.49    6.50
  -3   9  -3  133.29    5.70
   3   9   3  125.89    5.30
  -3   9  -3  115.89   12.40
  -3   9  -3  132.19    5.90
   3   9   3  131.79    6.10
   3   9   3  128.69   11.00
  -4  -9  -3   36.90    2.80
  -4  -9  -3   35.00    3.80
   4  -9   3   39.80    3.30
   4  -9   3   32.90    3.30
   4  -9   3   30.10    3.70
  -4  -9  -3   31.60    3.70
  -4   9  -3   39.80    3.80
  -4   9  -3   39.00    3.30
   4   9   3   41.30    3.70
   4   9   3   59.39    9.60
  -4   9  -3   51.69    9.20
   4   9   3   35.60    2.80
   5  -9   3  138.59    6.30
  -5  -9  -3  133.99    5.60
  -5  -9  -3  130.19    7.00
   5  -9   3  127.39    6.50
  -5  -9  -3  123.39    6.70
   5  -9   3  131.39    6.30
  -5   9  -3  141.49    6.40
   5   9   3  130.49    5.50
  -5   9  -3  140.29    6.90
   5   9   3  139.19    6.80
   6  -9   3   73.09    4.80
   6  -9   3   86.69    5.30
  -6  -9  -3   88.19    4.40
  -6  -9  -3   78.89    5.60
   6  -9   3   86.39    5.30
  -6  -9  -3   72.29    5.70
  -6   9  -3   86.69    5.40
  -6   9  -3   77.39    4.90
   6   9   3   81.89    5.60
  -7  -9  -3   37.80    4.00
   7  -9   3   32.30    4.00
   7  -9   3   38.40    4.00
  -7   9  -3   32.30    3.90
   7   9   3   30.00    4.00
   8  -9   3   34.60    3.90
   8  -9   3   31.40    9.50
  -8  -9  -3   39.50    4.40
   8   9   3   30.40    4.30
   9  -9   3   10.80    2.20
  -9  -9  -3   12.90    2.20
   9   9   3    8.60    2.20
   9 -10  -3    2.20    1.80
   9 -10  -3   -1.70    1.70
  -9 -10   3   -0.20    1.50
   9  10  -3    1.00    1.80
   8 -10  -3    5.70    1.80
   8 -10  -3    7.90    2.20
   8 -10  -3   10.20    5.90
  -8 -10   3   10.40    2.10
  -8 -10   3    4.80    1.90
   8  10  -3   10.70    2.10
   8  10  -3    7.00    1.80
   7 -10  -3    2.70    1.50
  -7 -10   3    1.70    1.40
   7 -10  -3    1.80    1.60
  -7 -10   3   -1.50    1.60
   7 -10  -3    0.90    4.60
  -7 -10   3    1.80    1.60
   7  10  -3    3.10    1.70
   7  10  -3    3.60    1.60
   6 -10  -3    2.30    1.50
   6 -10  -3    2.50    4.10
  -6 -10   3   -1.20    1.20
  -6 -10   3   -0.70    1.20
   6 -10  -3   -1.80    1.30
   6 -10  -3    0.10    1.20
   6 -10  -3   -2.00    1.30
   6  10  -3   -2.00    1.30
   6  10  -3   -0.70    1.40
   6  10  -3   -1.30    1.50
  -6  10   3   -0.40    1.20
   5 -10  -3   14.00    4.30
   5 -10  -3    6.10    1.60
  -5 -10   3    5.60    1.60
   5 -10  -3    6.50    1.70
   5 -10  -3    8.20    1.60
  -5 -10   3    8.00    1.60
  -5 -10   3    4.40    1.70
   5  10  -3    8.20    1.90
  -5  10   3    8.20    1.70
   5  10  -3    7.20    1.60
   5  10  -3    6.80    1.70
   4 -10  -3   -0.50    0.90
  -4 -10   3   -3.20    1.30
   4 -10  -3    0.30    2.70
  -4 -10   3   -0.40    1.00
   4 -10  -3    0.50    0.60
   4  10  -3   -2.20    1.30
   4  10  -3   -1.00    1.00
  -4  10   3   -1.80    1.10
   4  10  -3    1.70    7.70
  -3 -10   3    2.10    1.50
  -3 -10   3    6.70    4.40
   3 -10  -3    3.40    1.00
   3 -10  -3    2.80    1.40
  -3 -10   3    4.40    1.10
   3 -10  -3   11.00    3.20
   3 -10  -3    3.70    1.20
  -3 -10   3    2.50    1.20
   3 -10  -3    4.00    0.90
   3  10  -3    4.30    1.30
   3  10  -3    4.60    1.60
   3  10  -3    1.60    5.70
   3  10  -3    5.40    1.40
   3  10  -3    5.40    0.60
  -3  10   3    2.20    1.50
   2 -10  -3   10.40    1.10
   2 -10  -3   17.40    2.10
   2 -10  -3   23.20    4.50
   2 -10  -3   13.50    2.00
  -2 -10   3   13.00    1.70
   2 -10  -3   11.40    1.70
  -2 -10   3   14.00    2.10
   2  10  -3   11.40    1.60
   2  10  -3   22.40    6.70
   2  10  -3   14.10    2.20
   2  10  -3   17.90    2.30
  -2  10   3   12.10    2.00
   1 -10  -3   -0.50    0.50
  -1 -10   3   -1.40    0.90
   1 -10  -3   -1.60    0.70
   1 -10  -3   -2.00    0.80
   1 -10  -3   -0.10    1.00
  -1 -10   3    0.40    0.60
  -1 -10   3   -0.70    0.50
  -1 -10   3   -2.40    1.10
   1 -10  -3    2.80    2.90
   1 -10  -3   -0.40    0.50
  -1 -10   3    3.90    4.40
   1  10  -3   -0.20    0.60
   1  10  -3   -0.30    0.60
   1  10  -3   -1.80    1.20
   1  10  -3    1.00    5.90
   1  10  -3   -1.80    1.10
  -1  10   3   -0.50    1.20
  -1  10   3   -0.70    0.70
   0 -10   3   -2.00    0.90
   0 -10   3   -1.50    4.00
   0 -10  -3   -2.30    1.00
   0 -10  -3    2.60    3.20
   0 -10   3   -0.50    0.50
   0 -10   3   -1.50    0.60
   0  10   3   -0.80    0.80
   0  10   3   -1.60    1.30
   0  10   3   -1.90    3.10
   0  10  -3   -2.20    1.10
   0  10  -3   -1.40    0.60
  -1 -10  -3    5.20    1.20
   1 -10   3    5.20    1.70
  -1 -10  -3    6.50    1.60
  -1 -10  -3    7.10    3.90
  -1 -10  -3    6.30    1.50
   1 -10   3    6.00    1.10
   1 -10   3    5.80    1.40
   1 -10   3   16.00    6.50
  -1  10  -3    4.00    1.30
  -1  10  -3    3.90    1.00
   1  10   3    4.20    1.30
   1  10   3    6.80    1.30
  -1  10  -3    7.10    0.90
   1  10   3   15.00    4.40
  -1  10  -3    9.10    5.50
  -1  10  -3    4.30    1.60
  -2 -10  -3   12.20    5.00
  -2 -10  -3   11.10    1.50
  -2 -10  -3    9.90    1.80
   2 -10   3   10.50    1.50
  -2 -10  -3    9.00    1.80
   2 -10   3   12.70    2.10
   2 -10   3   10.00    1.60
   2  10   3   11.80    1.90
  -2  10  -3    8.80    1.50
   2  10   3   19.40    5.60
  -2  10  -3   11.30    2.00
  -2  10  -3   10.30    1.60
   2  10   3   13.00    1.60
  -2  10  -3   16.30    5.80
  -3 -10  -3   -0.30    1.20
   3 -10   3    1.70    1.40
  -3 -10  -3   -2.00    1.20
   3 -10   3    1.00    1.10
  -3 -10  -3    0.00    0.90
   3 -10   3   -0.70    1.10
   3  10   3    0.00    1.00
  -3  10  -3   -1.00    1.00
   3  10   3    4.00    5.50
   3  10   3   -0.80    1.10
  -3  10  -3    0.70    1.50
  -4 -10  -3    0.80    1.30
  -4 -10  -3   -0.80    0.90
   4 -10   3   -0.50    1.00
   4 -10   3   -1.30    1.20
   4 -10   3   -0.20    1.20
  -4 -10  -3   -1.70    1.40
   4  10   3   -1.50    1.20
  -4  10  -3    0.00    1.40
   4  10   3   -1.00    1.00
  -4  10  -3    0.00    1.10
   5 -10   3    0.50    1.30
  -5 -10  -3    1.20    1.40
   5 -10   3    0.00    1.50
  -5 -10  -3   -0.40    1.60
  -5 -10  -3   -0.10    1.00
   5 -10   3    0.70    1.30
  -5  10  -3    1.00    1.10
   5  10   3    2.20    1.50
  -5  10  -3    0.20    1.50
   6 -10   3   -2.60    1.40
   6 -10   3   -1.40    1.30
   6 -10   3   -1.20    1.20
  -6  10  -3   -2.90    1.20
  -6  10  -3   -0.60    1.20
   6  10   3   -2.10    1.30
   7 -10   3    1.10    1.60
   7 -10   3    0.20    1.30
  -7  10  -3    1.60    1.50
   7  10   3    1.20    1.70
   8 -10   3   -1.10    1.50
   8 -10   3   -1.20    1.50
   8  10   3   -0.40    1.60
   8 -11  -3   10.90    2.20
  -8 -11   3   12.60    2.20
   8 -11  -3   13.90    2.40
   8  11  -3   15.60    2.70
  -7 -11   3   62.29    5.00
   7 -11  -3   56.49    9.10
   7 -11  -3   55.19    4.90
   7 -11  -3   63.59    4.90
   7  11  -3   57.39    5.00
   7  11  -3   72.89    5.40
   6 -11  -3   53.29    4.30
   6 -11  -3   58.29    8.40
   6 -11  -3   58.39    4.60
  -6 -11   3   53.09    4.80
  -6 -11   3   46.30    4.40
  -6  11   3   63.99    4.60
   6  11  -3   56.79    5.10
   6  11  -3   50.89    4.70
   5 -11  -3   88.79    5.60
  -5 -11   3   93.49    5.30
  -5 -11   3   91.09    5.70
   5 -11  -3   87.39    5.00
   5 -11  -3   95.99    5.50
  -5 -11   3   80.89    6.00
  -5  11   3   93.69    5.70
   5  11  -3   94.19    5.50
   5  11  -3   97.39    6.20
   4 -11  -3  209.48    8.50
  -4 -11   3  213.88    8.60
   4 -11  -3  205.98   14.10
   4 -11  -3  204.78    7.70
  -4 -11   3  202.78    8.20
  -4 -11   3  196.38    9.30
   4 -11  -3  199.48    8.80
   4  11  -3  206.68    9.10
   4  11  -3  205.38    8.30
  -4  11   3  199.38    8.90
   4  11  -3  209.78    8.50
  -3 -11   3  114.39    5.80
   3 -11  -3   99.59    6.10
  -3 -11   3  104.39    6.70
   3 -11  -3  104.29    8.30
   3 -11  -3  112.39    4.80
   3 -11  -3  116.59    5.70
  -3 -11   3  107.89    5.20
   3  11  -3  106.59    5.30
   3  11  -3  107.59    6.40
   3  11  -3  116.09    6.00
  -3  11   3  113.99    6.50
  -2 -11   3  251.87    9.90
   2 -11  -3  219.88    8.90
   2 -11  -3  237.48   12.80
  -2 -11   3  247.58    9.50
   2 -11  -3  232.38    9.80
  -2 -11   3  229.38   10.20
  -2  11   3  257.87   10.30
   2  11  -3  240.38    9.40
   2  11  -3  244.08   10.20
   2  11  -3  247.08    8.60
   1 -11  -3  330.07   12.60
   1 -11  -3  326.17   16.20
   1 -11  -3  327.37   11.90
  -1 -11   3  306.77   10.70
  -1 -11   3  326.17   12.70
   1 -11  -3  337.47   11.60
  -1 -11   3  345.27   12.00
   1  11  -3  316.87   11.80
  -1  11   3  371.66   13.00
  -1  11   3  341.57   10.90
   1  11  -3  341.27   12.80
   1  11  -3  344.47   10.70
   0 -11   3  332.67   10.20
   0 -11  -3  320.87   12.50
   0 -11   3  322.27   12.50
   0 -11  -3  317.17   11.30
   0 -11  -3  329.77   11.30
   0 -11   3  343.07   11.90
   0  11  -3  320.97   11.20
   0  11  -3  323.47   12.50
   0  11  -3  316.17   11.60
   0  11   3  331.77   12.60
   0  11   3  335.27   11.00
   0  11   3  313.67   14.30
  -1 -11  -3  302.47   10.40
   1 -11   3  296.27    9.60
   1 -11   3  294.57   11.70
   1 -11   3  304.07   10.90
  -1 -11  -3  279.27   10.60
  -1 -11  -3  287.87   11.80
   1  11   3  295.07   10.40
   1  11   3  291.67   10.30
  -1  11  -3  287.27   10.70
  -1  11  -3  288.07   11.60
   1  11   3  302.17   15.20
  -1  11  -3  285.87    9.90
  -2 -11  -3  182.38    8.30
   2 -11   3  181.88    8.70
   2 -11   3  203.48    7.30
   2 -11   3  208.58    8.40
  -2 -11  -3  195.38    7.70
  -2 -11  -3  192.68    9.10
   2  11   3  209.18    8.20
  -2  11  -3  206.58    8.30
   2  11   3  198.78    7.70
  -2  11  -3  198.88    9.20
  -2  11  -3  200.58    7.50
   3 -11   3  156.28    7.70
   3 -11   3  159.08    6.60
  -3 -11  -3  162.68    6.70
   3 -11   3  171.18    7.60
  -3 -11  -3  167.48   11.20
  -3 -11  -3  143.59    7.50
   3  11   3  156.18    6.60
   3  11   3  157.98    7.30
  -3  11  -3  161.18    6.70
  -3  11  -3  173.08    8.10
   4 -11   3  229.78    9.90
   4 -11   3  247.78    9.70
  -4 -11  -3  222.48   10.00
  -4 -11  -3  239.28    8.90
   4 -11   3  250.87    9.10
   4  11   3  237.88   10.30
  -4  11  -3  225.08    9.00
   4  11   3  246.78    9.80
  -4  11  -3  232.88   10.10
   5 -11   3   95.79    6.10
   5 -11   3  106.39    5.70
  -5 -11  -3  113.99    5.40
   5 -11   3  105.09    6.00
  -5  11  -3  108.69    5.80
  -5  11  -3  109.89    6.60
   5  11   3  106.59    6.40
   6 -11   3   47.80    4.50
   6 -11   3   56.79    4.90
  -6  11  -3   50.09    4.80
   6  11   3   45.90    4.90
   7 -11   3   60.69    5.10
   7 -11   3   67.29    5.30
   7  11   3   57.49    5.50
   7 -12  -3   -2.00    1.40
  -7 -12   3   -2.20    1.40
   7  12  -3   -0.90    1.40
   7  12  -3    3.60    1.80
  -6 -12   3   -1.90    1.40
   6 -12  -3   -0.80    1.30
   6 -12  -3   -0.90    5.20
   6  12  -3    0.00    1.30
  -6  12   3   -1.00    1.30
   6  12  -3    1.00    1.70
  -5 -12   3    0.20    1.50
   5 -12  -3    0.60    1.30
   5 -12  -3   -3.40    1.50
   5  12  -3   -1.70    1.10
   5  12  -3   -1.70    1.60
  -5  12   3   -0.10    1.40
   4 -12  -3   -1.70    1.10
  -4 -12   3   -3.00    1.20
   4 -12  -3   -3.40    1.40
   4  12  -3   -2.00    1.00
   4  12  -3   -2.80    1.40
  -4  12   3   -1.70    1.30
  -3 -12   3    1.90    1.30
   3 -12  -3    1.30    1.40
   3 -12  -3   -1.60    1.50
   3  12  -3    0.10    1.20
   3  12  -3    0.20    1.60
  -3  12   3    0.50    1.50
   2 -12  -3   -1.90    1.40
   2 -12  -3    0.30    1.20
  -2 -12   3    0.50    1.30
  -2  12   3   -0.10    1.60
   2  12  -3    2.30    1.70
   1 -12  -3    4.10    1.50
  -1 -12   3    4.40    1.80
   1  12  -3    5.90    1.90
  -1  12   3    4.90    2.00
   0 -12  -3    0.50    1.10
   0  12  -3    1.50    1.70
   0  12   3    1.40    1.70
   0  12   3   -0.80    4.10
   1 -12   3    3.70    1.50
  -1 -12  -3    3.30    1.30
   1  12   3    4.50    1.40
  -1  12  -3    2.90    1.70
   1  12   3    3.10    1.40
   2 -12   3    0.90    1.30
  -2 -12  -3    0.90    1.20
   2  12   3    1.10    1.20
   2  12   3    2.70    1.30
  -2  12  -3    0.60    1.60
  -3 -12  -3   -1.80    1.50
   3 -12   3    1.10    1.40
  -3 -12  -3    0.00    1.10
   3 -12   3    1.70    1.20
   3  12   3    1.50    1.40
  -3  12  -3    0.00    1.50
  -4 -12  -3    1.50    1.20
   4 -12   3    2.40    1.50
   4 -12   3    2.90    1.30
  -4  12  -3    0.60    1.50
   4  12   3    2.30    1.40
   5 -12   3    1.80    1.50
   5 -12   3    3.80    1.50
   5  12   3    1.80    1.60
  -5  12  -3    4.00    1.80
   6 -12   3    2.70    1.70
   6 -12   3    4.10    1.80
   6  12   3    2.00    2.00
  -6  12  -3    3.40    1.90
   5 -13  -3   49.30    4.40
  -5 -13   3   38.50    4.70
   5  13  -3   45.10    5.20
  -5  13   3   43.00    4.90
   4 -13  -3   16.30    2.30
  -4 -13   3   15.20    2.30
   4  13  -3   15.70    2.50
  -4  13   3   16.20    2.60
  -3 -13   3   34.40    3.90
   3 -13  -3   38.90    3.90
  -3  13   3   42.80    4.90
   3  13  -3   39.90    4.60
  -2 -13   3   97.19    6.00
   2 -13  -3   96.99    5.80
   2  13  -3   98.89    6.50
  -2  13   3  103.49    6.90
   1 -13  -3   95.19    5.60
  -1 -13   3   95.19    5.80
   1  13  -3   93.19    6.40
  -1  13   3   97.19    6.60
   0 -13  -3  159.18    7.30
   0 -13   3  157.38    7.60
   0  13  -3  157.38    8.50
   1 -13   3   98.39    5.90
  -1 -13  -3   99.89    5.50
  -1  13  -3   95.99    6.80
   2 -13   3   40.20    4.40
  -2 -13  -3   42.60    3.80
  -2  13  -3   43.40    4.90
   2  13   3   40.90    3.90
  -3 -13  -3   41.00    4.00
   3 -13   3   42.90    4.30
   3  13   3   45.30    4.30
  -3  13  -3   40.70    4.80
   4 -13   3   55.69    5.10
  -4  13  -3   50.79    5.50
   4  13   3   59.89    4.90
  -3 -14   3    1.50    1.60
   3 -14  -3    3.20    1.50
  -3  14   3    3.60    1.90
   3  14  -3    3.10    1.90
   2 -14  -3    0.50    1.40
  -2 -14   3   -0.90    1.30
   2  14  -3    1.10    1.70
  -2  14   3    5.00    1.90
   1 -14  -3    2.40    1.50
  -1 -14   3    1.70    1.50
   1  14  -3    4.20    1.90
   0 -14  -3    6.30    1.80
   0 -14   3    3.90    1.70
   0  14  -3    7.10    2.20
   1 -14   3   -2.60    1.20
  -1 -14  -3   -1.70    1.10
  -1  14  -3   -2.30    1.40
  13   0  -4   12.50    2.50
  13   0  -4   11.50    2.50
 -13   0   4   10.70    2.30
  13   0  -4    7.20    7.70
  12   0  -4   24.10   10.20
 -12   0   4   32.60   11.90
  12   0  -4   23.50    2.90
  11   0  -4   -2.40    1.30
  11   0  -4   -1.80    1.40
  11   0  -4   -1.40    1.40
 -11   0   4   -0.50    1.10
  11   0  -4   -3.10    5.80
 -11   0   4   -0.50    1.40
 -11   0   4   -3.60    7.40
  10   0  -4   -0.80    1.20
 -10   0   4    0.60    1.20
 -10   0   4    0.70    1.20
  10   0  -4   -0.90    1.30
  10   0  -4    6.80    6.00
  10   0  -4    0.90    1.50
 -10   0   4    8.20    6.40
   9   0  -4  122.59   12.40
   9   0  -4  126.29    6.00
   9   0  -4  118.69    5.90
  -9   0   4  111.99    5.80
   9   0  -4  131.59    6.20
  -9   0   4  129.19    6.00
  -9   0   4  139.19   13.10
   8   0  -4  228.48   15.60
   8   0  -4  241.58    8.90
  -8   0   4  230.08    8.80
  -8   0   4  238.48    8.90
  -8   0   4  239.68   15.50
   8   0  -4  244.68    9.00
   8   0  -4  240.38    8.60
   7   0  -4  235.68    8.30
   7   0  -4  255.67    8.70
  -7   0   4  214.58   13.80
   7   0  -4  227.18    8.40
  -7   0   4  229.98    8.50
   7   0  -4  239.68   14.70
  -7   0   4  236.18    8.50
   6   0  -4  342.47   10.90
   6   0  -4  326.87   10.80
   6   0  -4  337.37   10.60
  -6   0   4  313.67   15.80
   6   0  -4  316.47   16.20
  -6   0   4  336.97   10.80
   5   0  -4  371.46   16.60
  -5   0   4  381.36   16.40
  -4   0   4   49.50    2.20
  -4   0   4   49.50    2.60
   4   0  -4   48.80    2.60
  -4   0   4   59.39    2.80
   4   0  -4   50.39    2.70
   4   0  -4   48.30    2.50
   4   0  -4   52.39    2.20
  -4   0   4   53.59    4.90
   4   0  -4   51.69    5.00
  -3   0   4  471.15   17.50
   3   0  -4  498.75   17.90
  -2   0   4 1736.33   52.79
   2   0  -4 1848.22   53.29
   1   0  -4  504.55   17.70
  -1   0   4  492.05   17.50
   0   0  -4 1185.98   36.50
   0   0   4 1141.99   36.30
  -1   0  -4 1737.43   52.59
   1   0   4 1707.83   52.39
  -2   0  -4  645.74   23.90
   2   0   4  623.14   23.60
   3   0   4  894.61   32.50
   3   0   4  892.01   33.00
   4   0   4  735.23   30.20
   4   0   4  752.32   29.70
  -5   0  -4  220.48    7.90
   5   0   4  233.58    8.20
   5   0   4  224.48    7.20
   5   0   4  238.78   15.40
  -5   0  -4  230.78    8.10
   5   0   4  240.38   15.90
   5   0   4  224.48    8.00
   5   0   4  227.98    8.00
   6   0   4 1041.70   44.80
   6   0   4 1342.47   50.89
   7   0   4  249.58    9.30
  -7   0  -4  244.58    9.10
   7   0   4  247.58    8.20
   7   0   4  238.18   18.40
  -7   0  -4  254.17    9.10
   7   0   4  255.37    9.20
   7   0   4  277.87   19.70
  -7   0  -4  250.57    9.30
  -8   0  -4   26.20    3.40
   8   0   4   28.30    3.40
   8   0   4   32.30    2.50
  -8   0  -4   33.60    2.90
   8   0   4   63.29   14.80
   8   0   4   37.40    3.50
   8   0   4   54.79   12.90
  -8   0  -4   33.10    3.20
  -9   0  -4   71.79    4.10
   9   0   4   68.39    4.80
  -9   0  -4   54.89    4.70
  -9   0  -4   69.19    4.60
   9   0   4   71.99    4.80
   9   0   4   90.39   19.90
  10   0   4   10.10    2.00
  10   0   4    9.30    2.00
  11   0   4    3.00    1.50
  11   0   4    5.40    2.00
  13  -1  -4   -2.00    1.60
  13  -1  -4   -1.60   13.90
 -13  -1   4   -1.20    1.60
  13  -1  -4   -2.40    1.90
 -13  -1   4   -3.80   12.90
  13   1  -4   -3.70    1.70
  13   1  -4    1.60    2.00
  13   1  -4   -3.40   12.80
  12  -1  -4   -5.20    7.30
 -12  -1   4   -5.00    9.30
  12  -1  -4   -1.80    1.50
  12  -1  -4    0.20    1.90
 -12  -1   4    0.30    1.70
 -12   1   4   -0.90    1.50
  12   1  -4   -0.50    1.70
  12   1  -4   10.70   10.80
  12   1  -4   -0.90    1.70
 -12   1   4    0.90    1.10
 -11  -1   4    5.20    7.70
 -11  -1   4    1.60    1.50
  11  -1  -4    0.10    1.40
  11  -1  -4    2.90    1.80
  11  -1  -4   -3.80    4.30
  11  -1  -4   -0.50    1.40
 -11  -1   4    2.40    1.50
  11   1  -4    3.40    7.50
  11   1  -4    2.40    1.80
  11   1  -4   -0.90    1.50
 -11   1   4    7.90    7.20
 -11   1   4    0.70    1.20
  11   1  -4    1.40    1.70
 -11   1   4    2.00    1.70
  10  -1  -4   -2.00    1.10
 -10  -1   4   -2.60    1.10
  10  -1  -4   -2.90    1.30
  10  -1  -4    2.50    5.30
  10  -1  -4   -0.40    1.30
 -10  -1   4   -1.00    1.10
 -10  -1   4    2.30    5.80
 -10   1   4   -1.00    1.20
  10   1  -4   -1.50    1.50
  10   1  -4   -3.30    1.30
 -10   1   4   -0.80    1.00
  10   1  -4    0.00    6.70
  10   1  -4   -1.00    1.10
 -10   1   4   -1.20    5.20
  -9  -1   4   -0.90    1.00
   9  -1  -4   -1.50    1.20
  -9  -1   4    1.60    4.00
   9  -1  -4    1.10    4.30
   9   1  -4    3.30    5.20
  -9   1   4   -2.70    4.00
  -8  -1   4    0.50    1.00
  -8  -1   4   -0.10    1.00
   8  -1  -4    0.50    1.00
   8  -1  -4    1.00    3.20
   8  -1  -4   -0.70    1.00
   8  -1  -4    0.50    1.20
  -8  -1   4   -0.20    3.70
   8   1  -4    4.50    4.60
   8   1  -4    0.60    1.20
   8   1  -4   -0.80    1.00
  -8   1   4    1.70    3.50
  -8   1   4   -0.80    1.10
  -8   1   4   -0.10    0.90
   8   1  -4    2.10    1.20
  -7  -1   4   21.90    2.60
  -7  -1   4   26.30    2.70
   7  -1  -4   25.20    2.80
  -7  -1   4   28.10    5.40
   7  -1  -4   22.80    2.90
   7  -1  -4   26.00    2.50
  -7  -1   4   25.10    1.20
   7  -1  -4   22.20    4.20
  -7   1   4   26.10    5.50
  -7   1   4   18.50    2.40
   7   1  -4   24.10    6.10
   7   1  -4   28.30    2.80
   7   1  -4   22.70    2.60
   7   1  -4   24.00    1.20
   7   1  -4   23.80    2.50
  -6  -1   4   89.99    4.30
  -6  -1   4   93.09    4.40
   6  -1  -4   95.19    7.90
   6  -1  -4   98.09    4.30
  -6  -1   4   92.89    3.20
   6  -1  -4   86.19    2.70
  -6  -1   4  107.59    8.70
   6  -1  -4   90.59    4.40
   6  -1  -4   94.39    4.20
   6  -1  -4   88.59    2.80
   6   1  -4   80.49    4.20
  -6   1   4   92.89    4.20
   6   1  -4   90.29    4.10
  -6   1   4   79.89    7.40
   6   1  -4   96.99    4.40
   6   1  -4   91.69    8.50
  -6   1   4   90.19    4.40
   6   1  -4   92.29    3.20
   5  -1  -4  331.37   14.90
  -5  -1   4  343.87   15.80
  -5   1   4  339.47   14.80
   5   1  -4  342.77   16.00
  -4  -1   4   66.39    2.70
   4  -1  -4   67.79    3.10
   4  -1  -4   68.19    5.20
   4  -1  -4   65.39    2.90
  -4  -1   4   55.99    2.90
  -4  -1   4   62.69    5.60
   4  -1  -4   65.49    2.60
   4  -1  -4   59.09    3.00
  -4  -1   4   65.39    3.10
   4   1  -4   57.19    3.00
  -4   1   4   72.09    5.20
   4   1  -4   68.89    2.70
   4   1  -4   61.69    3.00
   4   1  -4   65.89    2.90
  -4   1   4   61.89    3.00
   4   1  -4   67.49    6.10
  -4   1   4   65.79    3.00
   3  -1  -4   16.50    1.40
  -3  -1   4   17.90    3.40
   3  -1  -4   11.60    1.40
   3  -1  -4   18.70    2.70
  -3  -1   4   14.00    1.40
  -3  -1   4   15.30    1.40
  -3  -1   4   15.50    1.30
   3  -1  -4   13.70    1.30
   3  -1  -4   12.20    1.40
  -3  -1   4   14.80    1.30
   3   1  -4   16.30    3.40
  -3   1   4   15.30    1.20
  -3   1   4   14.50    1.40
   3   1  -4   15.10    1.50
   3   1  -4   16.80    1.30
  -3   1   4   16.90    2.40
   3   1  -4   15.50    1.40
   3   1  -4   16.50    1.50
  -2  -1   4   88.79    3.20
   2  -1  -4   84.09    3.30
   2  -1  -4   89.39    3.40
  -2  -1   4   83.69    3.30
  -2  -1   4   85.49    3.20
   2  -1  -4   90.39    3.30
  -2  -1   4   79.09    5.80
   2  -1  -4   91.79    5.10
  -2  -1   4   89.39    3.40
   2  -1  -4   85.59    3.20
   2   1  -4   87.59    3.40
   2   1  -4   90.99    6.20
   2   1  -4   89.79    3.40
  -2   1   4   84.59    4.70
  -2   1   4   83.99    3.30
   2   1  -4   85.99    3.20
  -2   1   4   91.19    3.30
   2   1  -4   90.49    3.20
  -2   1   4   86.09    3.20
   1  -1  -4  101.39    5.50
  -1  -1   4  108.39    4.00
  -1  -1   4  104.39    3.70
   1  -1  -4  107.19    4.00
   1  -1  -4  106.89    3.40
   1  -1  -4  105.59    3.70
   1  -1  -4  103.69    3.80
  -1  -1   4  103.79    3.50
   1   1  -4  100.29    3.70
  -1   1   4  103.69    3.90
  -1   1   4  105.49    3.70
  -1   1   4  101.89    3.40
   1   1  -4   98.89    3.70
   1   1  -4  101.89    6.50
   1   1  -4  103.59    3.50
   1   1  -4  108.69    4.00
  -1   1   4  104.39    5.40
   0  -1  -4   14.50    2.50
   0  -1   4   16.40    1.50
   0  -1   4   11.50    2.70
   0  -1  -4   15.60    1.30
   0  -1  -4   15.40    1.50
   0  -1   4   17.30    1.00
   0  -1  -4   15.80    0.80
   0  -1  -4   14.50    1.20
   0  -1   4   16.40    1.30
   0   1  -4   18.70    1.00
   0   1  -4   17.80    1.60
   0   1   4   15.30    1.20
   0   1   4   20.80    2.80
   0   1   4   16.30    0.80
   0   1  -4   16.10    1.20
   0   1  -4   15.60    1.20
   0   1   4   16.10    1.50
   1  -1   4   20.90    1.80
  -1  -1  -4   26.30    2.00
   1  -1   4   24.50    4.10
  -1  -1  -4   24.40    1.50
  -1  -1  -4   25.50    3.50
   1  -1   4   21.10    1.60
  -1  -1  -4   22.80    1.60
   1  -1   4   23.40    1.10
  -1   1  -4   22.60    1.60
   1   1   4   28.00    3.60
   1   1   4   19.00    1.60
  -1   1  -4   22.00    1.10
   1   1   4   24.20    1.60
   1   1   4   23.00    1.90
  -1   1  -4   23.40    1.90
  -1   1  -4   21.20    1.50
  -1   1  -4   19.70    3.60
   2  -1   4    6.60    0.90
  -2  -1  -4    8.20    1.10
  -2  -1  -4   11.40    1.60
   2  -1   4    7.70    1.00
   2  -1   4   13.10    3.40
   2  -1   4    7.70    1.10
  -2  -1  -4    7.30    0.90
  -2   1  -4   11.50    1.40
  -2   1  -4    7.70    2.70
   2   1   4    8.00    2.80
   2   1   4   11.10    3.10
  -2   1  -4    8.60    1.20
  -2   1  -4   11.60    1.40
   2   1   4   10.90    1.50
   2   1   4    7.90    1.20
  -3  -1  -4    0.80    0.70
   3  -1   4    0.00    0.70
   3  -1   4    0.30    0.40
   3  -1   4   -1.20    2.40
   3  -1   4    0.30    0.80
  -3  -1  -4    0.30    0.70
  -3  -1  -4    0.60    0.70
   3  -1   4   -1.20    0.50
   3   1   4   -0.10    0.70
   3   1   4   -0.50    0.60
  -3   1  -4   -0.40    0.60
  -3   1  -4    0.10    0.70
  -3   1  -4    0.20    0.70
   3   1   4   -0.20    0.70
   3   1   4    1.30    2.40
   3   1   4   -0.50    2.40
  -4  -1  -4    0.20    0.70
   4  -1   4    0.30    0.80
  -4  -1  -4   -0.10    0.70
  -4  -1  -4    0.00    0.70
   4  -1   4    0.70    0.50
   4  -1   4    0.20    0.70
   4  -1   4    6.90    4.00
   4  -1   4   -0.70    2.80
   4  -1   4   -0.10    0.60
   4   1   4   -2.40    5.20
   4   1   4   -0.60    0.70
   4   1   4   -0.50    0.80
  -4   1  -4    0.10    0.60
   4   1   4   -2.40    3.00
  -4   1  -4    0.30    0.80
   4   1   4    0.70    0.40
  -4   1  -4    0.10    0.70
   5  -1   4   50.09    2.40
   5  -1   4   41.40    3.00
  -5  -1  -4   40.60    2.80
  -5  -1  -4   50.19    3.20
   5  -1   4   49.40    8.10
   5  -1   4   48.20    3.30
  -5  -1  -4   45.00    3.20
   5  -1   4   50.49    2.50
   5  -1   4   40.30    7.30
   5  -1   4   50.59    3.20
  -5   1  -4   52.49    3.20
  -5   1  -4   49.50    3.00
   5   1   4   45.70    3.10
   5   1   4   66.49   11.70
   5   1   4   44.40    3.30
   5   1   4   47.80    2.20
   5   1   4   39.90    7.40
  -5   1  -4   44.80    3.00
   6  -1   4   61.69    9.90
   6  -1   4   56.19    3.50
   6  -1   4   51.79    3.40
  -6  -1  -4   54.39    3.40
   6  -1   4   54.19    3.50
   6  -1   4   58.29    2.80
   6  -1   4   40.40    7.70
  -6  -1  -4   55.69    3.80
  -6  -1  -4   46.80    3.60
   6   1   4   53.29    3.80
   6   1   4   57.69    3.50
   6   1   4   63.69   10.50
  -6   1  -4   58.39    3.70
   6   1   4   46.00    2.70
  -6   1  -4   50.99    3.40
  -6   1  -4   59.19    3.50
   6   1   4   62.09    9.70
   7  -1   4  176.88    6.50
  -7  -1  -4  189.48    7.30
  -7  -1  -4  191.28    7.20
   7  -1   4  179.68    6.50
   7  -1   4  187.28    7.50
   7  -1   4  186.48   16.70
  -7  -1  -4  188.38    7.70
   7  -1   4  180.48    7.20
   7   1   4  194.58    7.30
   7   1   4  180.38    6.30
  -7   1  -4  185.98    7.40
  -7   1  -4  182.38    7.20
  -7   1  -4  184.08    7.30
   7   1   4  192.88   16.80
   7   1   4  183.88   16.10
   7   1   4  182.38    7.60
  -8  -1  -4   -0.50    0.90
   8  -1   4    4.70    6.80
   8  -1   4   -2.20    1.00
   8  -1   4   -1.80    1.20
   8  -1   4   -1.10    0.70
   8  -1   4    0.20    0.80
   8  -1   4   -2.20    5.90
  -8  -1  -4   -1.70    0.90
  -8   1  -4   -0.60    1.00
   8   1   4    1.70    6.80
  -8   1  -4   -0.60    0.90
   8   1   4   -1.80    6.30
   8   1   4   -2.80    1.10
  -8   1  -4   -2.70    1.00
   8   1   4   -1.40    0.70
  -9  -1  -4    1.50    1.10
   9  -1   4    0.80    1.20
   9  -1   4    4.20    7.80
   9  -1   4    0.50    1.00
   9  -1   4    1.60    1.60
  -9  -1  -4    1.20    1.10
   9   1   4   -1.00    1.30
  -9   1  -4   -0.40    1.20
   9   1   4    7.80    8.10
  -9   1  -4    1.50    1.00
   9   1   4    1.60    1.40
  -9   1  -4    1.20    1.20
  10  -1   4   -0.60    1.30
 -10  -1  -4    1.40    1.70
  10  -1   4    1.50    1.70
 -10  -1  -4   -0.90    1.60
  10   1   4    0.80    1.50
  10   1   4    0.00    1.50
  11  -1   4   -1.70    1.70
  11   1   4   -2.10    1.50
  11   1   4    1.30    1.50
 -13  -2   4   17.40    2.60
 -13  -2   4   22.40   15.50
  13  -2  -4   13.10    2.90
  13   2  -4   18.20   11.20
  13   2  -4   10.50    2.40
  13   2  -4   15.10    2.50
  12  -2  -4   26.60    9.10
  12  -2  -4   36.80    4.60
  12  -2  -4   38.70    5.00
 -12  -2   4   45.20    4.90
 -12  -2   4   37.80   13.40
  12   2  -4   44.70    5.20
  12   2  -4   49.80    4.70
 -11  -2   4   76.29   14.00
  11  -2  -4   87.59    5.60
  11  -2  -4   77.19    5.30
 -11  -2   4   79.49    5.60
  11  -2  -4   79.69   12.90
 -11  -2   4   92.59    5.50
  11   2  -4   64.69   13.50
  11   2  -4   83.49    6.00
  11   2  -4   84.19    5.40
  11   2  -4   92.49    5.60
 -11   2   4   80.49    4.90
  10  -2  -4   99.69    5.50
  10  -2  -4   98.09    5.70
  10  -2  -4  105.29    5.70
  10  -2  -4   97.29   12.50
 -10  -2   4  106.69    5.60
 -10  -2   4  102.59   14.70
 -10  -2   4   84.09    5.50
 -10   2   4  100.79    5.20
 -10   2   4  106.09    5.80
  10   2  -4   92.69    5.60
  10   2  -4   96.79   13.70
  10   2  -4   96.49    6.10
  10   2  -4  103.49    5.60
  -9  -2   4  153.98   14.50
   9  -2  -4  176.18    7.60
   9  -2  -4  184.08    7.70
   9  -2  -4  181.68   14.30
  -9  -2   4  169.28    7.70
   9  -2  -4  188.18    7.60
  -9  -2   4  195.38    7.80
   9   2  -4  192.18    8.20
   9   2  -4  194.48    7.50
  -9   2   4  195.08    7.90
   9   2  -4  181.98    7.60
  -9   2   4  172.48    7.20
  -9   2   4  198.78   14.50
  -8  -2   4  208.08    8.40
  -8  -2   4  214.78   15.20
  -8  -2   4  219.88    8.30
   8  -2  -4  205.48    8.10
   8  -2  -4  194.48   13.80
  -8  -2   4  216.78    6.50
   8  -2  -4  214.88    8.20
   8  -2  -4  211.48    8.40
   8   2  -4  214.28    8.50
  -8   2   4  213.78    7.90
   8   2  -4  205.58    8.10
   8   2  -4  221.08   16.10
  -8   2   4  218.08   14.10
   8   2  -4  222.58    8.00
  -8   2   4  223.78    8.40
   7  -2  -4  308.07   10.20
  -7  -2   4  314.77   10.40
   7  -2  -4  290.47   15.80
   7  -2  -4  300.57   10.10
  -7  -2   4  268.07   16.50
  -7  -2   4  303.37   10.40
   7  -2  -4  306.37   10.40
  -7  -2   4  299.57    9.00
   7   2  -4  300.47   17.50
   7   2  -4  290.07   10.20
   7   2  -4  315.27   10.00
  -7   2   4  293.77   10.00
   7   2  -4  315.37   10.70
  -7   2   4  292.77   10.40
  -7   2   4  294.57   15.50
   7   2  -4  291.27    8.90
   7   2  -4  283.47    9.80
   6  -2  -4 1260.47   41.40
  -6  -2   4 1229.48   43.40
   6   2  -4 1225.48   43.80
  -6   2   4 1244.48   41.20
   5  -2  -4 2215.68   67.39
   5   2  -4 2253.47   70.69
  -5   2   4 2320.47   67.59
  -4  -2   4  982.30   34.30
   4  -2  -4 1001.50   31.40
   4   2  -4  972.00   34.40
  -4   2   4 1017.70   31.20
  -3  -2   4 1406.36   44.70
   3  -2  -4 1405.46   41.00
   3   2  -4 1389.96   45.00
  -3   2   4 1386.66   40.50
  -2  -2   4  214.98    6.70
  -2  -2   4  211.08   10.70
   2  -2  -4  216.88    8.10
   2   2  -4  215.88    7.00
   2   2  -4  220.28   11.10
  -2   2   4  205.98    7.40
  -1  -2   4  543.75   21.10
   1  -2  -4  576.74   18.40
  -1   2   4  605.04   18.00
   0  -2   4 1236.58   40.40
   0  -2  -4 1278.67   38.20
   0   2   4 1211.48   37.50
   0   2  -4 1248.78   40.40
   0   2   4 1307.67   38.50
   1  -2   4 1835.02   57.59
  -1   2  -4 1829.02   57.59
   1   2   4 1842.62   55.59
   1   2   4 1956.70   56.89
  -2   2  -4 2772.32   83.39
   2   2   4 2781.02   82.19
   3   2   4  558.94   22.90
  -3   2  -4  545.25   23.20
   3   2   4  595.74   24.20
   4  -2   4  428.26   20.90
  -4  -2  -4  445.76   13.90
   4   2   4  439.06   21.30
   4   2   4  455.95   21.00
  -4   2  -4  436.86   13.30
  -5  -2  -4  343.67   10.90
   5  -2   4  368.86   19.60
   5  -2   4  339.67   11.20
  -5  -2  -4  356.76   11.60
   5  -2   4  339.07   10.50
   5  -2   4  345.97   10.90
   5  -2   4  329.07   10.50
   5  -2   4  313.37   18.90
   5  -2   4  347.07   11.30
   5   2   4  339.07   19.10
   5   2   4  343.07   19.40
   5   2   4  347.87   10.90
  -5   2  -4  345.37   10.90
  -5   2  -4  338.97   11.20
   5   2   4  349.17   11.60
   5   2   4  340.07   10.00
  -6  -2  -4  269.67    9.70
   6  -2   4  275.77    9.50
  -6  -2  -4  259.97    9.40
   6  -2   4  264.67    8.90
   6  -2   4  253.77    8.60
   6  -2   4  265.47   18.20
  -6  -2  -4  261.27    9.00
   6  -2   4  245.88   17.50
   6  -2   4  267.27    8.60
   6  -2   4  262.07    9.10
  -6   2  -4  267.47    9.00
  -6   2  -4  255.37    9.30
   6   2   4  265.27   18.10
   6   2   4  257.47    8.10
   6   2   4  266.47    9.00
  -6   2  -4  269.57    9.30
   6   2   4  259.87    9.50
   7  -2   4   81.89   12.60
   7  -2   4   76.89    3.80
  -7  -2  -4   78.19    4.30
  -7  -2  -4   76.29    4.70
   7  -2   4   72.39    3.80
   7  -2   4   96.49   14.40
   7  -2   4   74.49    4.50
  -7  -2  -4   81.09    4.10
   7  -2   4   77.19    4.20
   7  -2   4   75.99    4.00
  -7   2  -4   81.09    4.60
   7   2   4   75.99    4.70
  -7   2  -4   77.49    4.20
   7   2   4   65.89   10.50
  -7   2  -4   79.39    4.20
   7   2   4   76.49    3.30
   7   2   4   76.79    4.20
   7   2   4   80.49   11.90
   8  -2   4   44.00   14.60
   8  -2   4   23.30    2.40
  -8  -2  -4   15.70    1.90
   8  -2   4   15.30    2.20
  -8  -2  -4   25.30    2.80
   8  -2   4   24.50    2.60
   8  -2   4   21.20    2.80
   8  -2   4   29.60   12.20
  -8  -2  -4   24.70    2.60
   8   2   4   22.70    2.30
   8   2   4   23.70    8.20
   8   2   4   23.00    2.20
  -8   2  -4   16.20    1.90
  -8   2  -4   23.40    2.60
   8   2   4   35.70   10.30
  -9  -2  -4   24.60    3.00
   9  -2   4   28.00    3.20
   9  -2   4   21.10    2.60
  -9  -2  -4   29.40    3.10
   9  -2   4   25.90    2.70
   9  -2   4   22.10    8.90
  -9   2  -4   29.50    3.30
   9   2   4   26.70    3.30
   9   2   4   27.00    3.80
   9   2   4   48.70   11.90
  -9   2  -4   28.30    2.90
  10  -2   4   72.69    5.60
  10  -2   4   63.89    6.20
  10   2   4   60.99    5.20
  10   2   4   61.29    4.70
  11  -2   4   19.20    2.80
  11   2   4   13.10    2.30
  11   2   4   13.30    2.20
  12  -3  -4   -1.70    1.40
  12  -3  -4   -1.70    2.00
  12  -3  -4    3.10    8.40
 -12  -3   4    1.00    1.70
 -12  -3   4   -3.30   10.30
  12   3  -4   -2.30    1.80
  12   3  -4    0.30    9.40
  12   3  -4    0.40    1.60
  11  -3  -4    1.80    6.70
  11  -3  -4   -1.50    1.20
  11  -3  -4   -2.70    1.70
 -11  -3   4    0.90    1.40
 -11  -3   4   -5.90    7.50
  11   3  -4   -2.50    9.20
 -11   3   4    0.90    1.00
  11   3  -4   -1.60    1.50
  11   3  -4   -2.10    1.50
  11   3  -4   -0.30    2.20
 -10  -3   4    4.30    1.50
 -10  -3   4   -0.90    1.20
  10  -3  -4    3.00    1.70
 -10  -3   4    0.00    5.20
  10  -3  -4    0.90    1.30
  10  -3  -4    7.00    5.90
  10  -3  -4   -0.40    1.20
  10   3  -4    0.40    1.50
 -10   3   4    0.10    1.00
  10   3  -4    2.30    1.40
  10   3  -4    0.40    6.30
  10   3  -4   -0.90    1.50
   9  -3  -4   -0.50    1.20
   9  -3  -4   -0.90    4.20
  -9  -3   4    4.00    4.70
   9  -3  -4   -0.50    1.50
   9  -3  -4    1.00    1.10
  -9  -3   4   -1.20    1.10
  -9  -3   4    1.40    1.30
  -9  -3   4   -1.00    0.50
   9   3  -4   -0.40    1.20
   9   3  -4   -0.40    1.10
  -9   3   4    0.30    0.90
   9   3  -4   -1.00    1.30
   9   3  -4   -0.90    1.40
   9   3  -4   -5.60    5.90
   8  -3  -4   -2.10    1.00
  -8  -3   4    6.00    4.70
   8  -3  -4    0.20    1.00
   8  -3  -4   -0.80    3.30
   8  -3  -4   -1.40    1.30
  -8  -3   4   -0.80    0.60
  -8  -3   4   -2.30    1.00
  -8  -3   4   -0.30    1.00
   8   3  -4   -1.50    1.00
   8   3  -4   -1.30    1.20
   8   3  -4    8.10   12.60
   8   3  -4   -0.50    0.60
   8   3  -4   -2.00    1.00
   8   3  -4   -0.40    1.10
  -8   3   4    0.40    0.80
  -7  -3   4    2.40    1.10
   7  -3  -4   -0.50    2.50
   7  -3  -4    1.40    1.30
   7  -3  -4    2.20    1.10
  -7  -3   4    6.60    3.80
   7  -3  -4    2.00    1.00
  -7  -3   4    2.70    0.70
  -7  -3   4    0.60    1.00
   7   3  -4    3.00    1.10
   7   3  -4    3.30    1.10
   7   3  -4    1.90    0.70
   7   3  -4    0.50    1.10
  -7   3   4    2.10    0.90
   7   3  -4    5.10    4.70
   7   3  -4    1.60    1.00
  -6  -3   4    2.40    1.00
   6  -3  -4    1.50    0.50
   6  -3  -4    1.10    1.10
  -6  -3   4    4.60    3.00
  -6  -3   4    1.20    1.00
   6  -3  -4    2.30    0.80
   6  -3  -4    1.20    0.50
  -6  -3   4    1.70    0.70
   6  -3  -4    3.30    2.50
   6  -3  -4    2.60    1.00
   6   3  -4    0.30    3.20
   6   3  -4    3.30    1.10
  -6   3   4    3.20    0.80
   6   3  -4    2.10    0.70
   6   3  -4    3.20    0.90
   6   3  -4    2.70    0.90
   6   3  -4    3.10    1.00
   5  -3  -4    1.20    1.80
  -5  -3   4    2.30    2.30
   5  -3  -4    0.50    0.80
  -5  -3   4    3.20    1.00
   5  -3  -4    0.40    0.60
  -5  -3   4    0.60    0.60
   5  -3  -4    0.70    0.50
  -5  -3   4   -0.60    0.80
   5  -3  -4    0.50    0.60
   5  -3  -4    1.10    0.80
   5   3  -4    0.80    0.90
   5   3  -4    1.40    0.70
   5   3  -4    1.90    0.80
   5   3  -4   -4.10    2.60
   5   3  -4    0.20    0.80
   4  -3  -4  104.69    4.30
  -4  -3   4  103.89    4.40
   4  -3  -4  105.39    4.00
  -4  -3   4  114.29    8.70
   4  -3  -4   98.69    4.20
   4  -3  -4  110.89    5.90
   4  -3  -4  104.79    3.90
   4  -3  -4  104.79    4.10
  -4  -3   4  104.69    4.40
  -4  -3   4  104.49    4.10
   4   3  -4  107.29    4.00
   4   3  -4  101.49    8.50
   4   3  -4  111.59    4.60
   4   3  -4  109.39    4.20
   4   3  -4  102.99    4.30
  -3  -3   4   43.60    2.20
   3  -3  -4   41.70    2.30
  -3  -3   4   42.40    2.40
   3  -3  -4   45.40    2.80
   3  -3  -4   42.40    2.30
   3  -3  -4   44.20    2.30
   3  -3  -4   38.90    2.30
  -3  -3   4   37.40    2.30
   3  -3  -4   43.50    2.30
  -3  -3   4   42.80    5.50
  -3  -3   4   45.80    2.50
   3   3  -4   47.60    5.70
   3   3  -4   43.70    2.20
   3   3  -4   44.60    2.40
   3   3  -4   43.60    2.50
   3   3  -4   45.20    2.60
  -2  -3   4  635.24   24.40
   2   3  -4  681.73   25.00
  -1  -3   4   54.79    2.50
  -1  -3   4   62.29    2.60
  -1  -3   4   63.19    3.00
   1  -3  -4   52.89    2.40
   1  -3  -4   58.99    3.00
  -1  -3   4   63.19    2.60
   1  -3  -4   52.89    2.60
   1  -3  -4   53.79    2.30
   1   3  -4   60.69    3.00
   1   3  -4   57.79    2.50
  -1   3   4   55.29    2.40
   1   3  -4   46.60    5.40
   1   3  -4   56.99    2.50
   1   3  -4   57.99    2.60
   0  -3   4  140.49    4.80
   0  -3  -4  138.19    4.50
   0  -3   4  141.49    5.20
   0  -3  -4  138.19    5.30
   0  -3  -4  142.69    4.40
   0  -3   4  138.99    4.70
   0  -3  -4  139.19    5.00
   0  -3  -4  138.39    4.30
   0   3   4  142.89    6.70
   0   3  -4  139.29    4.70
   0   3  -4  121.79    8.60
   0   3  -4  149.49    5.40
   0   3   4  139.79    4.60
   0   3  -4  141.09    4.80
   0   3   4  127.09    6.20
   0   3  -4  138.69    4.70
   0   3   4  138.89    5.00
  -1   3  -4  434.56   19.50
   1   3   4  519.55   18.60
   1   3   4  516.05   18.00
   2  -3   4   40.70    2.20
  -2  -3  -4   44.40    2.90
   2  -3   4   43.00    2.40
  -2  -3  -4   46.40    1.50
  -2  -3  -4   42.20    2.60
  -2  -3  -4   46.50    2.10
   2  -3   4   45.60    2.70
   2   3   4   43.00    2.70
  -2   3  -4   41.30    2.20
  -2   3  -4   44.20    2.10
  -2   3  -4   46.60    2.80
  -2   3  -4   47.80    2.60
   2   3   4   51.89    5.40
   2   3   4   47.90    5.40
   2   3   4   43.40    2.10
  -2   3  -4   43.40    5.60
  -3  -3  -4   -0.80    0.50
   3  -3   4   -1.10    0.70
   3  -3   4    0.20    2.40
  -3  -3  -4    0.40    0.70
   3  -3   4    0.40    0.80
   3  -3   4   -0.80    0.50
  -3  -3  -4    0.30    0.20
  -3   3  -4   -0.40    0.40
   3   3   4   -0.90    0.50
   3   3   4    0.80    0.80
   3   3   4    0.20    0.20
  -3   3  -4    2.30    3.00
   3   3   4    0.00    2.50
  -3   3  -4    0.80    0.70
  -3   3  -4   -1.00    0.70
   4  -3   4   14.40    4.30
   4  -3   4   13.80    2.10
   4  -3   4   16.10    1.60
   4  -3   4   15.00    1.60
  -4  -3  -4   16.20    1.10
   4  -3   4   11.80    1.50
  -4  -3  -4   15.70    1.60
   4   3   4   14.30    4.50
   4   3   4   22.00    5.40
   4   3   4   16.00    1.10
  -4   3  -4   14.00    1.50
  -4   3  -4   17.30    2.10
   4   3   4   12.20    1.60
  -4   3  -4   19.00    5.30
   4   3   4   13.60    1.60
  -4   3  -4   10.20    1.30
   5  -3   4    8.80    1.40
   5  -3   4   13.70    1.70
   5  -3   4    9.30    5.30
   5  -3   4    7.40    1.30
   5  -3   4    7.70    1.10
  -5  -3  -4   10.10    1.50
   5  -3   4    9.40    1.10
  -5  -3  -4    8.90    1.10
   5   3   4   11.40    5.20
   5   3   4    8.20    1.10
   5   3   4   11.90    1.20
  -5   3  -4    9.20    1.40
   5   3   4   13.70    5.60
  -5   3  -4    8.40    1.40
  -5   3  -4    8.80    1.10
   5   3   4    9.70    1.50
   6  -3   4    4.20    1.20
   6  -3   4    5.30    4.80
  -6  -3  -4    5.20    0.80
   6  -3   4    3.40    1.00
   6  -3   4    5.10    1.00
  -6  -3  -4    5.30    1.20
   6  -3   4    5.10    1.40
  -6  -3  -4    6.40    1.40
  -6  -3  -4    2.90    0.90
   6  -3   4    7.40    5.50
  -6  -3  -4    6.20    1.40
   6  -3   4    3.50    1.00
  -6   3  -4    6.00    1.30
   6   3   4   10.90    5.60
  -6   3  -4    2.90    1.20
   6   3   4    4.60    0.80
   6   3   4    7.00    1.50
   6   3   4    4.70    1.10
   6   3   4    5.10    4.90
  -6   3  -4    5.20    1.00
  -7  -3  -4   48.30    3.30
  -7  -3  -4   58.09    3.70
   7  -3   4   44.60    3.20
  -7  -3  -4   49.40    4.20
   7  -3   4   52.79    3.40
   7  -3   4   55.79   10.40
   7  -3   4   75.19   15.60
   7  -3   4   50.39    3.20
   7  -3   4   52.19    3.30
  -7  -3  -4   61.49    3.80
   7  -3   4   45.30    3.80
   7   3   4   53.89    9.80
   7   3   4   47.00    3.30
   7   3   4   42.10    4.00
   7   3   4   51.19    2.60
  -7   3  -4   53.99    3.40
  -7   3  -4   53.69    3.90
  -7   3  -4   54.69    3.50
   7   3   4   90.69   16.80
   8  -3   4    2.00    1.00
  -8  -3  -4   -1.50    1.30
  -8  -3  -4    2.30    1.10
   8  -3   4    2.70    6.40
   8  -3   4    0.00    1.40
   8  -3   4    1.10    1.00
   8  -3   4   -0.20    0.90
  -8  -3  -4    1.00    1.00
   8  -3   4    1.30    1.00
  -8  -3  -4    1.40    1.00
   8  -3   4   -0.70    6.80
   8   3   4   -0.90    1.00
   8   3   4    0.20    6.90
  -8   3  -4    1.70    1.00
  -8   3  -4    0.20    1.00
   8   3   4    1.30    1.50
   8   3   4    7.20    6.90
  -8   3  -4    1.80    1.30
   9  -3   4   -1.70    1.00
   9  -3   4    0.00    8.40
   9  -3   4   -0.50    0.90
  -9  -3  -4   -0.30    1.00
   9  -3   4   -1.60    1.60
  -9  -3  -4   -1.40    1.00
   9   3   4   -1.00    1.10
   9   3   4    9.10    8.60
   9   3   4   -3.20    1.40
  -9   3  -4   -2.00    1.20
  10  -3   4   -1.70    1.70
  10   3   4    0.10    1.20
  10   3   4   -0.70    1.40
  11  -3   4    0.40    1.80
  11   3   4    2.20    1.80
  12  -4  -4    9.80    2.40
 -12  -4   4   20.80   12.50
 -12  -4   4    8.40    2.10
  12  -4  -4    2.00    7.50
  12   4  -4   12.10    2.20
  12   4  -4   10.60    2.70
  11  -4  -4   10.30    6.60
 -11  -4   4    7.50    9.00
 -11  -4   4    2.60    1.60
  11  -4  -4    2.90    1.50
  11  -4  -4    3.90    2.10
  11   4  -4   16.30    9.80
  11   4  -4    4.60    2.00
  11   4  -4    2.80    1.50
  11   4  -4    3.20    1.50
 -10  -4   4  132.29   24.60
 -10  -4   4   85.39    5.40
  10  -4  -4   74.89    4.70
 -10  -4   4   79.39    5.50
  10  -4  -4   76.49   10.50
  10  -4  -4   83.79    5.30
  10  -4  -4   79.89    5.50
 -10   4   4   72.19    4.30
  10   4  -4   66.79   11.70
  10   4  -4   79.69    5.60
  10   4  -4   74.89    5.00
  10   4  -4   87.49    4.90
  -9  -4   4   99.79    5.80
   9  -4  -4  106.79   10.60
  -9  -4   4  112.19    5.60
  -9  -4   4   98.89    4.20
   9  -4  -4   97.19    5.40
   9  -4  -4   99.09    5.10
   9  -4  -4   97.29    5.60
  -9  -4   4  105.09   12.70
   9   4  -4  102.59    5.40
   9   4  -4   96.29    5.10
   9   4  -4  101.99    4.90
  -9   4   4   97.89    4.80
   9   4  -4   99.99    6.10
   9   4  -4  103.49   13.80
   8  -4  -4  168.48   12.10
  -8  -4   4  189.68   15.30
   8  -4  -4  176.98    7.40
  -8  -4   4  199.78    7.50
  -8  -4   4  174.58    6.30
   8  -4  -4  181.68    7.50
  -8  -4   4  165.38    7.50
   8  -4  -4  182.98    6.90
   8   4  -4  179.08    6.80
   8   4  -4  184.18    6.80
   8   4  -4  173.38    6.30
   8   4  -4  176.28   15.30
   8   4  -4  179.58    7.30
   8   4  -4  182.78    8.00
  -8   4   4  153.78    6.50
  -7  -4   4  602.04   17.80
   7  -4  -4  532.95   23.50
   7  -4  -4  605.84   18.70
  -7  -4   4  592.24   27.60
  -7  -4   4  613.74   19.00
   7   4  -4  600.24   18.50
   7   4  -4  572.04   27.90
   7   4  -4  654.33   19.30
   6  -4  -4  393.06   12.50
   6  -4  -4  386.66   11.40
   6  -4  -4  364.66   16.30
  -6  -4   4  387.76   12.80
  -6  -4   4  388.06   12.00
   6  -4  -4  378.26   12.60
  -6  -4   4  399.56   12.60
   6  -4  -4  395.06   12.00
  -6  -4   4  360.56   19.50
   6   4  -4  379.86   12.40
   6   4  -4  399.36   13.00
   6   4  -4  401.96   20.50
   6   4  -4  362.96   11.90
   6   4  -4  390.06   11.90
  -5  -4   4  284.37   16.00
   5  -4  -4  297.37    9.40
   5  -4  -4  273.57    9.70
   5  -4  -4  296.97    9.10
  -5  -4   4  307.77    9.70
   5  -4  -4  296.27   12.40
  -5  -4   4  308.27    9.90
   5  -4  -4  314.57    9.80
  -5  -4   4  274.77    9.90
   5   4  -4  268.77    9.40
   5   4  -4  305.77    9.30
   5   4  -4  295.87    9.80
   5   4  -4  308.57   10.20
  -4  -4   4  254.37   14.20
   4  -4  -4  246.68    7.90
   4  -4  -4  249.88    8.20
  -4  -4   4  249.78    8.40
   4  -4  -4  253.67    8.30
  -4  -4   4  253.07    8.40
  -4  -4   4  243.18    8.20
   4  -4  -4  245.08    9.40
   4   4  -4  240.48    8.40
   4   4  -4  254.77    7.80
   4   4  -4  215.98    8.10
   4   4  -4  252.27   14.40
   4   4  -4  246.18    8.20
   3  -4  -4   73.79    3.20
  -3  -4   4   80.39    3.60
   3  -4  -4   71.79    3.20
  -3  -4   4   74.99    3.40
   3  -4  -4   75.89    3.30
   3  -4  -4   68.49    3.20
   3  -4  -4   71.99    3.30
   3  -4  -4   77.89    3.30
  -3  -4   4   81.09    7.50
  -3  -4   4   77.59    3.10
  -3  -4   4   74.69    3.40
   3   4  -4   64.49    3.50
   3   4  -4   69.49    3.30
   3   4  -4   78.29    3.10
   3   4  -4   80.59    3.60
   2   4  -4  886.81   32.10
   1   4  -4 1138.09   38.90
   0  -4  -4  213.48    9.50
   0  -4   4  231.18    7.70
   0  -4   4  207.08   12.00
   0  -4  -4  215.08    6.60
   0  -4  -4  214.28    7.30
   0  -4  -4  222.78    7.70
   0  -4  -4  209.38    6.70
   0   4   4  207.28    8.40
   0   4  -4  236.88    7.10
   0   4   4  214.98    8.50
   0   4   4  215.38    6.70
   0   4  -4  232.48    7.10
  -1  -4  -4  497.85   19.20
   1  -4   4  482.75   20.90
   1   4   4  498.45   18.10
  -1   4  -4  502.75   20.90
   1   4   4  479.05   17.80
  -2  -4  -4 1057.29   36.50
   2  -4   4 1033.80   37.30
  -2   4  -4 1007.20   36.90
   2   4   4 1061.99   35.10
   2   4   4 1073.49   35.50
  -3  -4  -4  423.06   19.60
  -3  -4  -4  378.16   12.60
   3  -4   4  389.16   19.20
  -3   4  -4  379.26   12.40
   3   4   4  422.26   18.80
  -4  -4  -4  427.16   12.90
   4  -4   4  449.36   13.80
  -4  -4  -4  443.16   21.80
  -4  -4  -4  438.46   14.00
   4  -4   4  438.26   13.80
  -4   4  -4  432.56   13.70
   4   4   4  442.16   14.00
  -4   4  -4  446.36   12.80
  -4   4  -4  370.96   20.10
  -5  -4  -4  269.27    9.80
   5  -4   4  282.17    9.80
   5  -4   4  268.17    8.60
  -5  -4  -4  275.97   17.70
  -5  -4  -4  264.67    8.80
  -5  -4  -4  280.27   10.00
   5  -4   4  272.57    9.00
  -5  -4  -4  281.97    9.90
   5  -4   4  258.37    9.40
  -5  -4  -4  272.27    8.30
   5   4   4  269.47   17.00
  -5   4  -4  289.07    9.80
   5   4   4  276.47    8.80
  -5   4  -4  275.47    8.70
   5   4   4  273.27    9.90
  -5   4  -4  274.17    9.60
   5   4   4  268.77    8.20
  -6  -4  -4  129.59   13.00
   6  -4   4  125.39    5.30
  -6  -4  -4  130.99    5.90
   6  -4   4  104.79   12.20
   6  -4   4  124.89    6.00
   6  -4   4  117.69    5.40
  -6  -4  -4  122.39    5.80
   6  -4   4  115.59    5.20
  -6  -4  -4  123.59    5.00
   6  -4   4  123.39    4.80
  -6  -4  -4  129.09    6.20
  -6  -4  -4  124.79    4.50
   6   4   4  124.49    4.40
  -6   4  -4  126.79    4.90
  -6   4  -4  123.89    5.70
  -6   4  -4  128.39    5.80
   6   4   4  124.09   12.70
   6   4   4  133.59    6.20
   6   4   4  129.09    5.00
   7  -4   4   33.60    3.00
   7  -4   4   51.29   10.20
   7  -4   4   35.70    3.80
  -7  -4  -4   40.30    2.90
  -7  -4  -4   44.20    3.40
  -7  -4  -4   49.20    3.50
   7  -4   4   39.40    3.10
   7  -4   4   39.90    3.10
  -7  -4  -4   32.30    4.00
   7  -4   4   40.10    9.00
  -7  -4  -4   38.70    2.40
   7  -4   4   39.40    2.70
   7   4   4   43.30    3.00
   7   4   4   48.70   10.10
  -7   4  -4   36.40    2.80
   7   4   4   37.50    4.00
   7   4   4   42.90    2.40
  -7   4  -4   45.50    3.40
  -7   4  -4   38.50    3.40
   8  -4   4   65.19    4.90
  -8  -4  -4   70.59    4.40
   8  -4   4   71.79    5.90
  -8  -4  -4   73.19    4.60
   8  -4   4   72.39   12.50
   8  -4   4   70.69    4.10
  -8  -4  -4   57.19    5.10
   8  -4   4   73.89    3.80
   8  -4   4   69.59    4.10
  -8  -4  -4   72.29    4.00
   8   4   4   66.59    5.10
  -8   4  -4   69.89    4.60
  -8   4  -4   70.09    4.30
   8   4   4   75.39    4.00
   8   4   4   92.19   14.70
   9  -4   4   36.00   10.30
   9  -4   4   42.70    4.70
   9  -4   4   44.80    3.60
  -9  -4  -4   47.50    4.00
   9   4   4   42.70    4.50
   9   4   4   27.70    9.70
   9   4   4   41.70    3.50
  10  -4   4    9.10    2.80
  10  -4   4   15.60    2.70
  10  -4   4   46.20   14.50
  10   4   4   11.70    2.10
  10   4   4   28.90   17.60
 -12  -5   4    0.10    1.60
  12  -5  -4   -1.50    2.00
  12   5  -4   -3.20    1.90
 -11  -5   4    7.00    1.90
 -11  -5   4   22.40   14.00
  11  -5  -4    7.30    2.20
  11  -5  -4   16.80    6.80
  11   5  -4    8.90    2.50
  11   5  -4    8.20    1.80
  10  -5  -4   42.70    3.70
 -10  -5   4   45.40    4.20
 -10  -5   4   43.00   10.80
  10  -5  -4   28.40    4.40
  10  -5  -4   35.80    8.40
  10  -5  -4   40.90    4.70
  10   5  -4   40.20    3.40
  10   5  -4   50.19   12.90
  10   5  -4   46.80    3.70
  10   5  -4   36.40    3.90
  10   5  -4   38.30    4.80
   9  -5  -4    1.60    1.10
   9  -5  -4    0.80    1.30
   9  -5  -4    1.40    4.10
  -9  -5   4    1.20    0.90
  -9  -5   4   -1.70    7.30
  -9  -5   4    1.40    1.20
  -9  -5   4    0.20    1.40
   9  -5  -4    3.30    1.60
   9   5  -4    0.30    1.60
   9   5  -4    0.30    0.90
   9   5  -4    1.50    1.20
   9   5  -4    2.20    1.40
   9   5  -4    3.60    1.30
   9   5  -4    3.20   10.00
  -8  -5   4    2.60    1.20
   8  -5  -4    3.60    4.00
   8  -5  -4    1.20    1.30
   8  -5  -4    0.90    1.20
  -8  -5   4    0.30    1.30
   8  -5  -4    0.20    0.90
   8  -5  -4   -0.80    3.20
  -8  -5   4   -6.30    4.60
   8   5  -4    2.20    1.40
   8   5  -4    0.50    1.10
   8   5  -4    1.20    1.10
   8   5  -4    1.10    1.00
   8   5  -4    1.50    1.30
   8   5  -4    2.90    6.40
  -7  -5   4   47.60    3.60
   7  -5  -4   45.00    2.40
   7  -5  -4   48.00    3.70
   7  -5  -4   55.09    6.60
  -7  -5   4   49.50    3.90
   7  -5  -4   43.70    3.00
   7  -5  -4   43.70    3.60
   7  -5  -4   57.29    6.60
  -7  -5   4   44.30    3.20
   7   5  -4   48.10    4.10
   7   5  -4   49.70    3.50
   7   5  -4   46.20    3.20
   7   5  -4   42.00    7.20
   7   5  -4   49.40    3.00
   7   5  -4   40.40    3.00
   6  -5  -4   51.99    2.70
   6  -5  -4   56.89    3.60
   6  -5  -4   50.29    3.50
  -6  -5   4   53.39    3.30
   6  -5  -4   64.49    6.00
   6  -5  -4   58.99    5.80
  -6  -5   4   50.89    3.50
   6  -5  -4   50.09    2.90
  -6  -5   4   49.10    3.50
  -6  -5   4   44.30    7.80
   6   5  -4   49.20    2.90
   6   5  -4   48.30    3.60
   6   5  -4   54.49    3.20
   6   5  -4   55.49    4.00
   6   5  -4   52.89    2.80
  -5  -5   4   -2.00    0.80
   5  -5  -4   -0.60    1.60
   5  -5  -4   -1.40    0.50
  -5  -5   4   -2.60    2.40
   5  -5  -4   -1.80    0.70
   5  -5  -4    1.00    1.60
  -5  -5   4   -1.40    0.80
   5  -5  -4   -0.90    0.80
   5  -5  -4   -0.80    0.50
   5   5  -4   -1.30    0.70
   5   5  -4   -2.00    0.90
   5   5  -4   -0.60    0.60
   5   5  -4   -0.30    3.10
   4  -5  -4   69.19    3.20
  -4  -5   4   71.09    3.70
  -4  -5   4   77.39    8.20
  -4  -5   4   75.39    3.80
   4  -5  -4   81.69    4.40
   4  -5  -4   72.79    3.20
   4  -5  -4   72.89    3.40
   4  -5  -4   73.49    3.60
   4  -5  -4   76.89    4.10
  -4  -5   4   74.19    3.80
   4  -5  -4   73.19    3.50
   4   5  -4   75.39    3.20
   4   5  -4   80.79    8.60
   4   5  -4   73.89    3.90
   4   5  -4   76.39    3.90
   4   5  -4   74.59    3.70
  -3  -5   4   53.99    3.20
   3  -5  -4   49.80    2.60
   3  -5  -4   50.79    2.80
   3  -5  -4   53.49    2.90
   3  -5  -4   46.00    2.60
   3  -5  -4   55.19    2.60
   3  -5  -4   52.69    2.70
  -3  -5   4   53.59    3.10
  -3  -5   4   52.19    2.50
  -3  -5   4   51.69    2.90
   3   5  -4   53.69    3.20
   3   5  -4   49.40    6.90
   3   5  -4   57.29    3.10
   3   5  -4   53.69    2.90
   3   5  -4   51.89    2.50
   2  -5  -4    4.10    0.90
  -2  -5   4    5.00    1.00
   2  -5  -4    5.80    0.80
   2  -5  -4    4.20    0.70
   2  -5  -4    4.30    0.70
  -2  -5   4    4.60    0.90
  -2  -5   4    3.40    0.70
  -2  -5   4    6.10    2.70
   2  -5  -4    4.90    0.70
  -2  -5   4    6.00    0.80
   2   5  -4    3.50    0.90
   2   5  -4    4.10    0.70
   2   5  -4    3.40    0.80
   2   5  -4    3.70    0.80
   2   5  -4    7.70    4.30
  -1  -5   4   17.20    1.50
  -1  -5   4   14.70    1.40
   1  -5  -4   14.30    1.40
   1  -5  -4   15.50    2.00
  -1  -5   4   14.80    1.60
   1  -5  -4   16.00    1.60
  -1  -5   4   15.10    4.00
  -1  -5   4   14.80    2.00
   1  -5  -4   15.60    1.30
   1   5  -4   15.00    2.10
   1   5  -4   13.80    1.50
   1   5  -4   23.90    6.10
   1   5  -4   13.20    1.40
   1   5  -4   13.00    1.60
   0  -5   4   -0.50    0.50
   0  -5  -4    0.80    0.50
   0  -5  -4    0.00    0.40
   0  -5   4    0.50    0.50
   0  -5   4    0.70    2.40
   0  -5   4   -0.30    0.80
   0  -5  -4    2.40    1.50
   0  -5  -4    1.00    0.70
   0  -5  -4    0.20    0.60
   0   5  -4    0.60    0.40
   0   5   4    3.20    1.60
   0   5  -4    0.90    0.80
   0   5  -4    0.60    0.50
   0   5   4    2.40    1.40
   0   5  -4    0.10    0.60
   0   5   4   -0.10    0.60
   0   5  -4    3.70    3.10
   1  -5   4   19.10    1.90
   1  -5   4   17.60    2.20
  -1  -5  -4   19.50    1.30
   1  -5   4   17.30    1.80
  -1  -5  -4   18.00    1.40
  -1  -5  -4   18.20    2.10
  -1  -5  -4   17.30    2.00
   1  -5   4   19.50    4.50
  -1  -5  -4   21.30    4.00
   1   5   4   25.20    3.60
  -1   5  -4   16.00    1.70
  -1   5  -4   19.70    2.30
   1   5   4   18.90    1.40
  -1   5  -4   30.40    5.90
  -1   5  -4   16.40    1.70
  -1   5  -4   19.70    1.30
   1   5   4   17.30    2.10
  -2  -5  -4   82.69    3.00
   2  -5   4   82.29    3.80
  -2  -5  -4   84.29    3.00
  -2  -5  -4   79.69    7.40
   2  -5   4   78.49    3.80
  -2  -5  -4   76.69    4.20
   2  -5   4   72.89    8.20
  -2  -5  -4   72.89    4.10
   2  -5   4   89.69    4.30
  -2   5  -4   77.39    3.70
   2   5   4   85.89    3.10
  -2   5  -4   88.79    4.00
  -2   5  -4   90.79    3.00
   2   5   4   70.79    4.10
  -2   5  -4   90.49    4.40
   2   5   4   80.19    3.00
   2   5   4   87.09    7.00
  -2   5  -4   86.69    8.30
  -2   5  -4   87.89    3.00
  -3  -5  -4   17.30    1.40
  -3  -5  -4   16.40    4.30
  -3  -5  -4   18.60    2.60
   3  -5   4   16.20    2.10
  -3  -5  -4   13.10    1.70
   3  -5   4   16.40    2.30
  -3   5  -4   17.40    1.30
  -3   5  -4   18.40    2.70
  -3   5  -4   16.00    1.30
   3   5   4   13.60    1.70
  -3   5  -4   15.10    4.60
   3   5   4   22.10    5.00
   3   5   4   20.10    1.60
  -4  -5  -4   17.10    5.40
   4  -5   4   10.40    1.30
  -4  -5  -4   12.10    1.20
   4  -5   4    8.20    1.40
   4  -5   4    7.80    1.40
   4  -5   4    9.80    4.70
  -4  -5  -4   11.40    1.40
  -4  -5  -4   10.00    1.50
  -4  -5  -4    7.60    1.30
  -4  -5  -4    9.50    1.60
   4   5   4    7.40    0.90
  -4   5  -4    8.10    1.50
  -4   5  -4   13.50    5.30
  -4   5  -4   12.00    1.30
   4   5   4    6.80    1.40
   4   5   4   11.50    1.30
   4   5   4   12.60    5.00
  -4   5  -4    8.80    1.40
   5  -5   4   -1.50    1.10
  -5  -5  -4   -0.20    0.60
  -5  -5  -4    0.70    1.00
  -5  -5  -4    2.00    1.10
   5  -5   4    0.00    0.90
  -5  -5  -4    3.00    4.10
  -5  -5  -4   -0.30    0.50
  -5  -5  -4    1.00    1.10
   5  -5   4   -1.30    0.80
   5  -5   4    4.70    4.80
  -5   5  -4    0.40    1.00
  -5   5  -4   -0.60    0.50
  -5   5  -4    0.80    1.00
   5   5   4    0.30    0.60
   5   5   4   -0.30    1.00
   5   5   4   -0.70    0.70
   5   5   4   -0.40    3.40
   6  -5   4   -0.10    1.10
   6  -5   4    1.10    1.00
  -6  -5  -4    0.60    0.60
  -6  -5  -4    1.40    1.10
   6  -5   4    1.90    5.10
   6  -5   4    1.70    1.00
  -6  -5  -4    1.30    1.10
   6  -5   4   -0.40    1.20
  -6  -5  -4    2.90    4.60
  -6  -5  -4   -0.80    1.20
  -6  -5  -4   -0.30    0.70
  -6   5  -4    0.50    1.20
   6   5   4    0.20    0.80
  -6   5  -4    1.40    1.00
  -6   5  -4    0.00    0.70
   6   5   4    2.90    4.90
   6   5   4   -0.20    1.20
   6   5   4    1.70    0.70
   7  -5   4   -0.70    1.30
  -7  -5  -4   -0.20    0.80
   7  -5   4    0.70    1.10
   7  -5   4    1.50    1.10
  -7  -5  -4   -0.50    1.10
   7  -5   4    2.00    6.20
   7  -5   4    3.40    6.30
   7  -5   4    0.80    0.70
   7  -5   4    0.70    1.00
  -7  -5  -4    1.00    0.70
  -7  -5  -4    2.00    1.10
   7   5   4    1.10    0.70
   7   5   4    7.20    7.80
   7   5   4   -0.10    0.80
  -7   5  -4    1.40    1.30
  -7   5  -4    0.40    1.00
   7   5   4    0.20    1.40
  -7   5  -4   -1.20    0.90
   8  -5   4    2.10    1.20
  -8  -5  -4    1.80    1.20
   8  -5   4    1.50    1.60
   8  -5   4    2.00    7.30
   8  -5   4    1.90    1.10
  -8  -5  -4    1.00    1.20
   8   5   4    1.00    1.00
  -8   5  -4    2.60    1.20
   8   5   4    0.00    1.60
   9  -5   4   -0.20    1.10
   9  -5   4   -0.40    1.70
   9  -5   4   -3.40   17.80
  -9  -5  -4    0.50    1.20
   9   5   4    2.40    1.70
  10  -5   4    7.50    2.20
  10  -5   4   10.90   13.30
  10  -5   4    5.60    2.10
  10   5   4    3.60    1.70
  10   5   4    6.10   10.50
 -12  -6   4   10.50    2.10
  12  -6  -4   17.20    3.10
  12   6  -4    5.80    2.50
 -11  -6   4   42.70    4.90
  11  -6  -4   43.30    4.80
  11   6  -4   47.30    5.60
  10  -6  -4   73.69    5.60
 -10  -6   4   72.79    5.20
 -10  -6   4   47.70   10.30
  10   6  -4   76.19    6.00
  10   6  -4   75.19    4.40
  10   6  -4   59.59   15.20
   9  -6  -4   54.59    4.40
  -9  -6   4   54.29    4.70
   9  -6  -4   51.59    3.50
  -9  -6   4   45.00   10.00
  -9  -6   4   50.79    4.50
  -9  -6   4   43.30    4.90
   9  -6  -4   52.29    4.30
   9   6  -4   44.60    3.90
   9   6  -4   52.39    4.70
   9   6  -4   52.29    3.50
   9   6  -4   56.39    3.60
   9   6  -4   49.20    3.50
   9   6  -4   39.90    9.50
   8  -6  -4   48.10    3.20
  -8  -6   4   48.20    3.80
   8  -6  -4   48.60    7.40
  -8  -6   4   60.39   11.00
   8  -6  -4   43.20    7.60
   8  -6  -4   53.99    4.20
  -8  -6   4   45.60    3.50
  -8  -6   4   49.50    4.20
   8   6  -4   48.20    3.30
   8   6  -4   44.10    3.60
   8   6  -4   48.40    3.20
   8   6  -4   51.09    4.50
   8   6  -4   39.30    3.00
  -7  -6   4   79.59    4.50
  -7  -6   4   78.59    4.30
   7  -6  -4   74.79    3.50
   7  -6  -4   70.39    7.80
   7  -6  -4   70.09    4.50
   7  -6  -4   78.29    3.80
  -7  -6   4   77.29   11.50
  -7  -6   4   69.69    4.70
   7  -6  -4   77.39    4.40
   7  -6  -4   83.59    7.70
   7   6  -4   76.19    3.60
   7   6  -4   70.29   11.10
   7   6  -4   88.59    4.30
   7   6  -4   74.09    3.70
   7   6  -4   74.99    4.30
   7   6  -4   82.89    5.00
  -6  -6   4  321.77   19.20
   6  -6  -4  325.17   10.70
   6  -6  -4  301.17   13.90
   6  -6  -4  312.87    9.80
  -6  -6   4  317.67   10.70
   6  -6  -4  295.47   13.50
   6  -6  -4  312.57    9.90
  -6  -6   4  316.57   11.10
   6  -6  -4  295.07   10.70
  -6  -6   4  287.37   10.50
   6   6  -4  301.97    9.70
   6   6  -4  305.67   10.50
   6   6  -4  311.17    9.70
   6   6  -4  305.07   19.10
   6   6  -4  325.07   11.30
   6   6  -4  304.67   10.60
   5  -6  -4  595.04   17.80
  -5  -6   4  587.64   26.90
   5  -6  -4  554.84   19.80
  -5  -6   4  519.75   17.60
   5  -6  -4  553.84   19.40
  -5  -6   4  601.54   18.00
   5  -6  -4  600.34   17.70
   5   6  -4  564.74   17.60
   5   6  -4  582.64   26.80
  -4  -6   4  441.76   15.10
  -4  -6   4  477.05   15.50
   4   6  -4  506.85   23.60
   4   6  -4  509.25   15.30
   4   6  -4  532.05   15.60
   3  -6  -4  263.77    8.40
  -3  -6   4  256.07   15.30
  -3  -6   4  268.57    8.10
   3  -6  -4  265.47    8.70
  -3  -6   4  259.47    8.70
   3  -6  -4  261.77    8.90
  -3  -6   4  241.98    9.10
   3  -6  -4  257.87    8.70
  -3  -6   4  262.27    8.80
   3   6  -4  261.57    8.10
   3   6  -4  259.67    8.90
   3   6  -4  258.87    9.20
   3   6  -4  259.77    8.80
  -2  -6   4  418.16   20.00
  -2  -6   4  383.56   13.20
   2   6  -4  426.66   12.20
   2   6  -4  410.96   12.80
  -1  -6   4 1027.80   37.40
   1  -6  -4  981.60   30.60
   1   6  -4 1009.50   37.10
   0  -6  -4  674.23   23.30
   0  -6   4  682.33   27.60
   0   6   4  664.63   21.00
   0   6   4  650.43   20.90
   0   6  -4  647.94   26.90
  -1  -6  -4  535.05   22.10
  -1   6  -4  625.24   25.40
   1   6   4  595.44   20.90
  -2  -6  -4 1125.99   39.80
   2  -6   4 1126.39   41.70
  -2   6  -4 1132.09   41.20
   2   6   4 1186.48   38.30
  -3  -6  -4  514.35   23.00
   3  -6   4  483.95   23.40
  -3  -6  -4  494.15   15.90
  -3  -6  -4  486.55   15.50
  -3   6  -4  438.06   22.10
  -3   6  -4  484.95   14.90
   3   6   4  477.15   21.10
   3   6   4  483.95   14.10
   4  -6   4  291.67   17.60
  -4  -6  -4  264.47    8.40
   4  -6   4  278.17    9.90
  -4  -6  -4  282.67   10.20
   4  -6   4  285.57    9.50
   4  -6   4  286.67    9.80
  -4  -6  -4  279.07   17.30
  -4  -6  -4  276.37   10.20
  -4  -6  -4  281.07    8.60
  -4   6  -4  273.47    8.00
  -4   6  -4  284.87   10.20
  -4   6  -4  268.57   16.70
   4   6   4  272.17    8.60
   4   6   4  272.77    8.40
  -4   6  -4  267.17    9.60
   4   6   4  283.87   16.20
  -4   6  -4  278.07    8.00
   4   6   4  281.57   10.30
   5  -6   4  373.06   12.40
   5  -6   4  353.66   20.90
  -5  -6  -4  359.86   12.70
  -5  -6  -4  357.46   12.70
   5  -6   4  372.86   12.00
  -5  -6  -4  342.37   10.90
  -5  -6  -4  356.26   11.00
  -5  -6  -4  368.76   12.70
  -5  -6  -4  352.36   21.10
   5  -6   4  371.76   12.30
   5   6   4  360.46   10.80
  -5   6  -4  358.56   12.20
   5   6   4  370.46   12.80
  -5   6  -4  363.86   10.40
  -5   6  -4  355.06   20.30
  -5   6  -4  373.46   12.50
   5   6   4  354.16   10.90
  -6  -6  -4  165.38    5.80
   6  -6   4  171.68    7.30
  -6  -6  -4  153.88    5.70
  -6  -6  -4  166.98    7.60
  -6  -6  -4  161.98    7.20
  -6  -6  -4  167.08   15.30
   6  -6   4  168.08    6.70
   6  -6   4  143.09   14.70
  -6  -6  -4  163.58    7.40
   6  -6   4  161.38    6.90
   6   6   4  158.88    7.30
  -6   6  -4  171.38    7.20
   6   6   4  151.18   14.20
   6   6   4  166.08    5.70
  -6   6  -4  164.08    5.20
   6   6   4  167.78    5.70
  -6   6  -4  160.08    7.00
   7  -6   4  112.99   14.10
   7  -6   4  102.09    5.40
   7  -6   4  109.89    5.50
   7  -6   4  117.39    6.00
  -7  -6  -4  111.99    6.00
  -7  -6  -4  119.19    5.10
   7  -6   4  123.49    5.50
  -7  -6  -4  104.29    6.50
  -7  -6  -4  107.39    5.90
   7   6   4  115.69    4.60
  -7   6  -4  109.89    5.80
   7   6   4  115.39    6.50
  -7   6  -4  109.59    5.70
   8  -6   4   98.49    5.40
  -8  -6  -4   98.69    5.70
  -8  -6  -4   98.49    5.70
   8  -6   4   98.49    5.90
   8  -6   4  100.39    5.40
   8  -6   4  102.89   15.80
  -8   6  -4   97.49    5.30
   8   6   4  102.89    6.40
   9  -6   4   71.99   13.30
   9  -6   4   66.69    5.40
  -9  -6  -4   70.89    5.00
   9  -6   4   68.79    4.60
   9   6   4   65.39    5.60
  10  -6   4   10.90    2.10
  10  -6   4   29.00   14.60
  10   6   4   10.90   12.50
  10   6   4   13.70    2.50
  11  -7  -4    1.40    2.10
  11  -7  -4    3.00    1.80
 -11  -7   4    3.00    1.70
  11   7  -4    0.10    2.00
  10  -7  -4    3.00    5.50
  10  -7  -4   10.40    2.30
  10  -7  -4    8.60    2.10
 -10  -7   4    6.10    2.00
  10   7  -4    6.10    2.30
   9  -7  -4    3.50    1.70
  -9  -7   4    4.40    1.60
  -9  -7   4    9.20   10.80
   9  -7  -4    2.30    5.00
   9  -7  -4   10.90    2.20
   9   7  -4    6.40    1.80
   9   7  -4    7.90    1.50
   9   7  -4    5.90    1.30
   9   7  -4    5.50    2.00
   8  -7  -4   -1.60    1.30
   8  -7  -4    3.40    4.20
  -8  -7   4   -1.80    1.20
  -8  -7   4   -2.20    1.00
   8  -7  -4    4.60    4.50
   8  -7  -4   -2.00    1.20
   8  -7  -4   -1.40    1.20
  -8  -7   4   -1.90    5.70
   8  -7  -4   -0.60    0.80
   8   7  -4   -0.20    0.90
   8   7  -4   -0.60    1.20
   8   7  -4   -8.30    8.40
   8   7  -4   -0.30    1.10
   8   7  -4   -2.50    1.20
   8   7  -4   -2.20    0.80
   7  -7  -4   -0.50    1.10
   7  -7  -4   -0.90    1.20
   7  -7  -4   -0.30    1.20
   7  -7  -4   -0.50    3.20
  -7  -7   4   -0.30    1.20
   7  -7  -4   -0.30    0.80
   7  -7  -4    5.40    3.70
  -7  -7   4   -0.90    1.10
  -7  -7   4   -1.30    1.10
   7  -7  -4    0.60    0.80
   7  -7  -4   -1.20    0.80
  -7  -7   4    6.50    5.50
   7   7  -4    0.90    0.90
   7   7  -4   -1.30    1.30
   7   7  -4    7.20    6.30
   7   7  -4    0.00    1.10
   7   7  -4   -0.60    0.80
   7   7  -4   -1.00    1.10
   6  -7  -4    2.80    1.00
  -6  -7   4    3.50    1.40
   6  -7  -4    7.00    1.40
   6  -7  -4    5.00    0.90
  -6  -7   4    3.30    4.70
   6  -7  -4    9.60    3.20
   6  -7  -4    3.30    0.80
   6  -7  -4    5.00    1.50
   6  -7  -4    9.60    3.20
  -6  -7   4    2.70    1.40
  -6  -7   4    4.30    1.30
   6  -7  -4    5.40    1.40
   6   7  -4    1.00    5.70
   6   7  -4    4.60    1.40
   6   7  -4    2.00    1.20
   6   7  -4    5.10    1.60
   6   7  -4    3.70    0.90
   6   7  -4    3.90    0.90
   5  -7  -4    2.40    0.80
   5  -7  -4    2.40    1.00
   5  -7  -4    3.90    1.20
   5  -7  -4    2.90    0.80
  -5  -7   4    2.40    1.20
  -5  -7   4    1.80    1.30
   5  -7  -4    2.10    1.10
  -5  -7   4    3.10    1.20
   5  -7  -4    3.20    1.10
   5  -7  -4    6.00    2.40
  -5  -7   4    6.80    4.80
   5   7  -4    0.90    1.10
   5   7  -4    4.10    4.70
   5   7  -4    3.30    1.30
   5   7  -4    1.80    0.90
   5   7  -4    2.50    1.10
   4  -7  -4    0.30    0.60
   4  -7  -4   -1.00    0.80
  -4  -7   4   -1.00    1.00
  -4  -7   4   -0.30    0.90
   4  -7  -4    0.00    0.60
   4  -7  -4   -0.10    0.90
   4  -7  -4   -0.70    0.80
  -4  -7   4    0.20    0.90
  -4  -7   4    0.80    2.90
   4  -7  -4    0.30    0.80
   4   7  -4   -1.70    0.90
   4   7  -4   -0.30    1.00
   4   7  -4   -1.20    4.00
   4   7  -4   -0.60    0.60
   3  -7  -4    5.30    1.00
   3  -7  -4    4.50    1.10
  -3  -7   4    4.70    0.80
  -3  -7   4    5.40    1.40
  -3  -7   4    4.30    1.20
  -3  -7   4    6.60    1.10
  -3  -7   4    3.20    3.70
   3  -7  -4    5.50    0.90
   3  -7  -4    3.40    1.00
   3   7  -4    6.30    4.20
   3   7  -4    4.80    1.10
   3   7  -4    3.30    1.20
   3   7  -4    4.00    0.80
   3   7  -4    4.60    1.20
  -2  -7   4    6.90    1.20
   2  -7  -4    6.60    0.90
   2  -7  -4    6.10    1.00
  -2  -7   4    6.90    1.50
   2  -7  -4    6.70    1.20
  -2  -7   4    7.60    1.00
  -2  -7   4   10.90    4.20
   2  -7  -4    7.80    1.00
   2   7  -4    6.90    1.40
   2   7  -4    6.30    4.20
   2   7  -4    6.70    1.20
   2   7  -4    7.30    1.10
   2   7  -4    6.70    0.90
  -1  -7   4   18.40    2.10
   1  -7  -4   21.80    2.00
   1  -7  -4   21.40    1.50
   1  -7  -4   21.10    2.10
   1  -7  -4   20.50    2.50
  -1  -7   4   21.20    1.80
  -1  -7   4   21.90    5.20
   1  -7  -4   22.60    1.70
  -1  -7   4   18.70    1.80
   1   7  -4   19.80    2.00
   1   7  -4   20.30    2.20
   1   7  -4   22.10    1.90
   1   7  -4   16.60    4.80
  -1   7   4   18.30    2.10
   0  -7  -4   22.30    2.70
   0  -7   4   37.20    6.90
   0  -7   4   19.70    2.60
   0  -7   4   22.80    1.90
   0  -7  -4   21.60    2.00
   0  -7  -4   27.20    4.00
   0  -7  -4   22.80    2.30
   0  -7  -4   19.30    1.40
   0  -7  -4   21.20    1.50
   0  -7   4   22.30    2.30
   0   7  -4   22.80    2.80
   0   7   4   24.00    2.30
   0   7   4   25.40    3.40
   0   7  -4   22.60    1.80
   0   7  -4   24.60    5.70
   0   7  -4   19.00    2.20
   0   7  -4   21.80    1.90
   1  -7   4  378.86   12.70
  -1  -7  -4  371.26   10.80
  -1  -7  -4  384.26   12.90
  -1  -7  -4  369.56   16.90
   1  -7   4  366.06   19.50
  -1  -7  -4  385.76   11.60
  -1  -7  -4  387.16   12.30
  -1   7  -4  389.36   11.10
  -1   7  -4  380.86   12.90
   1   7   4  374.16   11.60
  -1   7  -4  378.86   12.10
  -1   7  -4  360.56   19.20
   1   7   4  366.06   15.10
   1   7   4  383.26   12.30
  -1   7  -4  374.96   11.90
   2  -7   4  168.48    6.30
  -2  -7  -4  185.18   11.80
   2  -7   4  177.98    7.00
  -2  -7  -4  158.48    5.70
  -2  -7  -4  163.18    5.00
  -2  -7  -4  166.68    6.70
   2  -7   4  162.78    6.50
  -2  -7  -4  171.48    7.20
   2  -7   4  155.38   12.70
  -2   7  -4  164.98    6.40
  -2   7  -4  173.78    5.10
   2   7   4  159.48    5.80
   2   7   4  164.68    6.70
  -2   7  -4  160.78    6.40
  -2   7  -4  145.59   12.20
  -2   7  -4  164.38    5.00
   2   7   4  178.78   10.50
  -2   7  -4  179.28    7.20
   3  -7   4    7.00    1.50
  -3  -7  -4    9.00    1.00
  -3  -7  -4    9.70    1.60
  -3  -7  -4    7.40    1.60
  -3  -7  -4   12.60    1.60
   3  -7   4   16.70    5.50
  -3  -7  -4   10.40    4.40
   3  -7   4   10.10    1.50
   3  -7   4    8.00    1.40
   3   7   4    8.20    1.00
  -3   7  -4    6.20    1.30
  -3   7  -4    8.80    1.50
  -3   7  -4    7.40    1.40
   3   7   4    5.80    1.40
  -3   7  -4   16.50    5.10
   3   7   4   12.80    4.50
   4  -7   4   10.20    1.60
   4  -7   4   10.30    1.60
   4  -7   4   15.60    5.80
  -4  -7  -4   13.40    1.20
  -4  -7  -4   12.70    1.80
   4  -7   4   10.70    1.50
  -4  -7  -4   10.30    1.80
  -4  -7  -4   13.50    1.80
  -4  -7  -4   26.20    7.40
   4   7   4    8.50    1.70
   4   7   4   11.00    5.30
  -4   7  -4   21.00    6.40
   4   7   4   14.70    1.80
  -4   7  -4    9.90    1.50
   4   7   4   11.90    1.30
  -5  -7  -4   28.00    7.00
  -5  -7  -4   39.20    4.00
   5  -7   4   40.50    3.20
   5  -7   4   31.50    7.90
  -5  -7  -4   36.00    3.50
   5  -7   4   38.30    3.30
  -5  -7  -4   34.50    2.40
   5  -7   4   37.60    3.70
  -5  -7  -4   34.70    2.00
   5   7   4   35.50    2.00
  -5   7  -4   39.10    8.60
  -5   7  -4   38.30    3.50
   5   7   4   41.30    3.60
  -5   7  -4   35.10    3.20
   5   7   4   33.80    2.40
   5   7   4   22.40    6.20
  -6  -7  -4   -0.50    1.10
  -6  -7  -4   -1.00    1.20
   6  -7   4   -1.50    1.10
  -6  -7  -4   -1.00    0.60
   6  -7   4    1.00    1.20
   6  -7   4   -0.10    1.10
   6   7   4   -1.60    1.20
  -6   7  -4   -2.10    1.10
  -6   7  -4    0.70    1.00
   6   7   4    0.50    0.80
   6   7   4   -1.30    0.70
   7  -7   4    5.00    1.50
  -7  -7  -4    3.20    1.50
  -7  -7  -4    5.50    1.60
   7  -7   4    3.70    1.40
   7  -7   4    2.80    1.40
   7  -7   4    3.30    1.70
   7   7   4    1.80    1.40
  -7   7  -4    5.50    1.50
  -7   7  -4    4.00    1.50
  -8  -7  -4    3.80    1.50
   8  -7   4    3.40    1.40
   8  -7   4    4.60    2.00
   8  -7   4    5.70    8.60
  -8  -7  -4    4.70    1.50
   8  -7   4    4.20    1.40
  -8   7  -4    3.90    1.50
   8   7   4    2.40    1.50
   9  -7   4   -2.30    1.30
  -9  -7  -4    1.40    1.40
   9  -7   4    0.00    1.80
   9  -7   4    9.30   10.40
   9   7   4   -0.30    1.60
 -11  -8   4   12.40    2.30
  11  -8  -4   19.10    3.10
  11  -8  -4   14.20    2.40
  11   8  -4   10.50    2.40
 -10  -8   4   50.49    5.20
  10  -8  -4   46.50    5.10
  10  -8  -4   40.60    9.80
  10  -8  -4   51.89    4.90
  10   8  -4   44.00    5.50
   9  -8  -4   57.89    5.10
   9  -8  -4   70.39   10.30
   9  -8  -4   70.19    5.10
  -9  -8   4   55.69    4.70
   9   8  -4   62.79    5.70
   9   8  -4   72.19    4.60
  -8  -8   4   85.99    5.80
   8  -8  -4   83.19    5.60
   8  -8  -4   95.19    9.90
   8  -8  -4   86.39    5.50
  -8  -8   4   81.29    5.20
  -8  -8   4   90.69    5.40
   8  -8  -4   97.39    5.60
   8   8  -4   91.89    5.30
   8   8  -4   87.89    5.10
   8   8  -4   86.19    6.00
  -7  -8   4  132.99   15.60
   7  -8  -4  124.89    9.40
   7  -8  -4  128.49    9.10
  -7  -8   4  104.89    5.90
   7  -8  -4  117.79    6.00
   7  -8  -4  116.79    6.00
  -7  -8   4  109.89    6.10
   7  -8  -4  101.19    4.40
   7  -8  -4  112.69    6.00
   7  -8  -4  102.09    5.00
  -7  -8   4  125.19    5.90
   7   8  -4  101.09    6.20
   7   8  -4  124.39   15.50
   7   8  -4  106.49    5.60
   7   8  -4  119.09    5.90
   7   8  -4  114.29    4.50
   6  -8  -4  222.18    8.50
  -6  -8   4  215.28    8.70
   6  -8  -4  210.28    7.90
  -6  -8   4  208.48    8.60
   6  -8  -4  232.38    8.50
   6  -8  -4  213.28    7.20
   6  -8  -4  205.98    7.10
  -6  -8   4  222.18   17.20
   6  -8  -4  215.98    8.60
  -6  -8   4  231.98    8.70
   6  -8  -4  201.38   10.70
   6  -8  -4  214.78   11.40
   6   8  -4  211.98    8.30
   6   8  -4  215.58    8.50
   6   8  -4  216.28    7.00
   6   8  -4  222.88    8.90
   6   8  -4  206.28   17.10
   6   8  -4  186.08    6.90
   5  -8  -4  187.08    9.40
   5  -8  -4  176.88    7.50
   5  -8  -4  197.38    7.60
  -5  -8   4  201.58    7.80
  -5  -8   4  183.98    7.60
   5  -8  -4  173.98    6.30
   5  -8  -4  196.38    9.10
   5  -8  -4  193.18    7.30
   5  -8  -4  182.88    6.50
  -5  -8   4  185.38    7.90
   5  -8  -4  190.28    7.40
   5   8  -4  190.28    7.80
   5   8  -4  196.28   15.40
   5   8  -4  190.08    7.90
   5   8  -4  184.98    6.20
   5   8  -4  177.48    7.40
   4  -8  -4  283.67    9.60
   4  -8  -4  274.07    9.70
   4  -8  -4  276.87    9.70
  -4  -8   4  263.77   17.70
   4  -8  -4  275.97    9.30
  -4  -8   4  279.47    9.60
  -4  -8   4  272.47    9.70
  -4  -8   4  278.27   10.30
   4  -8  -4  240.38    8.50
   4  -8  -4  271.17    8.80
   4   8  -4  260.77    8.40
   4   8  -4  274.97    9.80
   4   8  -4  265.97    9.60
   4   8  -4  268.37   10.00
   3  -8  -4  511.35   15.70
  -3  -8   4  503.55   16.50
   3  -8  -4  509.45   16.20
  -3  -8   4  502.05   15.90
  -3  -8   4  484.95   24.60
   3  -8  -4  494.65   15.20
   3   8  -4  505.35   15.90
   3   8  -4  518.45   15.90
   3   8  -4  505.45   16.40
   3   8  -4  490.45   14.80
  -2  -8   4  746.63   23.00
   2  -8  -4  719.63   23.50
  -2  -8   4  735.33   31.50
   2   8  -4  755.92   22.20
  -1  -8   4  314.27   11.20
   1  -8  -4  306.07   12.80
   1  -8  -4  308.67   10.20
  -1  -8   4  302.67    9.60
  -1  -8   4  307.97    9.70
  -1  -8   4  309.67   10.50
   1  -8  -4  300.37    9.40
   1  -8  -4  310.57   10.10
   1  -8  -4  310.87    9.30
  -1  -8   4  304.37   18.10
   1  -8  -4  308.17   11.00
  -1   8   4  312.87   10.10
   1   8  -4  305.37   11.20
   1   8  -4  311.17    9.90
   1   8  -4  310.17    9.70
   1   8  -4  305.47   10.40
   1   8  -4  324.27   18.40
   0  -8  -4  209.58    6.60
   0  -8   4  216.68    8.70
   0  -8   4  227.78    7.40
   0  -8  -4  214.68    8.60
   0  -8  -4  200.38    6.70
   0  -8  -4  216.28    7.50
   0  -8  -4  215.38    7.90
   0  -8  -4  212.48   11.20
   0  -8   4  230.78   15.50
   0  -8   4  230.18    8.10
   0   8  -4  223.78    8.00
   0   8  -4  227.18    7.50
   0   8  -4  229.68   15.20
   0   8  -4  228.38    8.90
   0   8   4  210.38    7.80
   0   8  -4  227.88    7.20
   0   8   4  204.98    9.10
   1  -8   4  142.29    5.40
  -1  -8  -4  139.79    5.90
   1  -8   4  145.69    5.90
  -1  -8  -4  138.09    5.30
  -1  -8  -4  136.69    4.20
  -1  -8  -4  147.19    6.70
  -1  -8  -4  144.59    9.80
  -1  -8  -4  139.19    4.30
   1  -8   4  141.29   12.10
   1  -8   4  129.09    6.30
   1   8   4  133.29    5.30
  -1   8  -4  145.29   12.10
  -1   8  -4  148.19    5.90
  -1   8  -4  139.59    6.60
  -1   8  -4  146.19    4.70
   1   8   4  142.59    8.60
  -1   8  -4  130.59    5.40
   1   8   4  135.69    5.80
  -2  -8  -4  116.49    5.90
   2  -8   4  114.59    5.20
   2  -8   4  121.79    5.80
   2  -8   4  116.69    5.00
  -2  -8  -4  110.99    5.40
   2  -8   4  115.19   11.40
  -2  -8  -4  108.99    4.50
  -2  -8  -4  104.99    9.40
  -2   8  -4  125.69   11.60
  -2   8  -4  116.19    5.90
  -2   8  -4  115.39    5.20
   2   8   4  118.09    5.40
  -2   8  -4  113.59    5.00
   2   8   4  110.29    4.60
   2   8   4  113.39    9.00
   3  -8   4  321.77   10.70
  -3  -8  -4  304.97   11.60
  -3  -8  -4  322.97   10.00
  -3  -8  -4  297.37   17.70
   3  -8   4  307.67   11.30
  -3  -8  -4  310.37   11.30
   3  -8   4  312.77   10.80
   3  -8   4  318.27   19.30
   3   8   4  309.47   10.00
   3   8   4  267.17   15.70
  -3   8  -4  334.47   11.80
  -3   8  -4  317.17   10.90
   3   8   4  341.87   11.40
  -3   8  -4  311.57   10.70
  -3   8  -4  333.27   18.90
   4  -8   4  181.58    8.00
  -4  -8  -4  172.48   14.10
   4  -8   4  154.98   14.70
   4  -8   4  198.88    7.60
  -4  -8  -4  197.18    6.80
   4  -8   4  203.38    7.70
  -4  -8  -4  189.68    8.40
  -4  -8  -4  192.48    8.30
   4   8   4  208.08    8.30
  -4   8  -4  200.18   15.10
  -4   8  -4  189.48    7.70
   4   8   4  193.18    6.70
  -4   8  -4  202.68    8.50
   4   8   4  175.18   13.60
   5  -8   4  121.79    5.80
  -5  -8  -4  117.89    6.30
  -5  -8  -4  113.79    6.40
   5  -8   4  122.89    6.00
  -5  -8  -4  122.19    4.80
   5  -8   4  115.59    5.90
  -5   8  -4  124.79    6.40
   5   8   4  114.19    4.70
   5   8   4  123.99    6.40
  -5   8  -4  119.79    5.90
  -6  -8  -4   85.99    4.90
   6  -8   4   80.89    4.90
  -6  -8  -4   74.09    5.60
  -6  -8  -4   70.99    5.20
   6  -8   4   77.89    4.60
   6  -8   4   72.49    4.90
  -6   8  -4   71.49    5.00
  -6   8  -4   69.39    4.80
   6   8   4   71.69    5.30
  -7  -8  -4   27.60    4.20
   7  -8   4   36.40    4.30
  -7  -8  -4   44.30    4.40
   7  -8   4   41.00    3.80
   7  -8   4   39.70    3.70
   7   8   4   37.30    4.60
  -7   8  -4   37.60    4.00
   8  -8   4   19.20   10.90
  -8  -8  -4   32.50    4.10
   8  -8   4   24.60    3.00
   8  -8   4   32.00    3.90
   8   8   4   36.60    4.60
   9  -8   4   48.30    4.60
   9  -8   4   64.59   15.10
  -9  -8  -4   56.59    4.80
   9  -8   4   48.20    5.30
   9   8   4   48.30    5.40
 -10  -9   4   -3.70    1.60
  10  -9  -4   -1.30    1.90
  10  -9  -4    0.00    1.50
  10   9  -4   -3.50    1.60
   9  -9  -4    0.70    1.90
  -9  -9   4   -0.80    1.50
   9  -9  -4   -0.10    1.80
   9  -9  -4    3.10    6.20
   9   9  -4   -1.20    1.60
   9   9  -4    3.40    1.70
   8  -9  -4   -1.60    4.80
   8  -9  -4   -0.20    1.40
  -8  -9   4   -1.00    1.30
   8  -9  -4   -1.10    1.70
   8   9  -4    1.70    1.50
   8   9  -4   -2.40    1.60
   7  -9  -4   -1.50    1.10
   7  -9  -4   -1.70    1.20
   7  -9  -4   -1.10    3.60
   7  -9  -4    1.90    4.70
  -7  -9   4   -2.10    1.30
  -7  -9   4   -2.40    1.20
   7  -9  -4   -2.80    1.30
   7   9  -4   -2.70    1.50
   7   9  -4   -1.70    1.30
   7   9  -4   -1.00    1.30
   6  -9  -4   -2.50    1.10
  -6  -9   4   -2.50    1.00
  -6  -9   4   -3.30    6.70
  -6  -9   4   -1.10    1.20
   6  -9  -4   -0.80    1.10
   6  -9  -4   -0.40    1.30
   6  -9  -4   -1.90    3.10
   6  -9  -4    2.50    2.80
   6   9  -4    2.40    6.10
   6   9  -4   -0.60    1.30
   6   9  -4   -2.10    1.20
   5  -9  -4   14.00    3.20
   5  -9  -4    8.00    1.50
  -5  -9   4    5.60    1.60
  -5  -9   4    6.20    1.60
   5  -9  -4   10.50    1.80
   5  -9  -4    9.60    1.20
  -5  -9   4    7.40    1.50
   5  -9  -4   15.70    3.50
   5  -9  -4    7.10    1.50
   5  -9  -4    5.80    1.50
  -5  -9   4   13.70    5.80
   5  -9  -4    8.10    1.00
   5   9  -4    7.00    1.50
   5   9  -4    4.10    5.80
   5   9  -4    8.90    1.80
   5   9  -4    3.70    1.50
   4  -9  -4    1.60    1.80
  -4  -9   4   -1.50    1.20
   4  -9  -4   -0.30    0.70
   4  -9  -4   -0.50    1.00
   4  -9  -4    0.30    0.60
  -4  -9   4    1.50    5.00
   4  -9  -4    0.00    1.00
  -4  -9   4   -1.40    0.90
  -4  -9   4   -0.80    1.00
   4  -9  -4   -1.50    1.00
   4   9  -4   -1.40    1.20
   4   9  -4   -1.80    1.10
   4   9  -4   -0.30    5.10
   4   9  -4   -0.80    1.10
   4   9  -4    1.10    0.60
  -3  -9   4    0.50    1.00
  -3  -9   4   -0.40    1.20
  -3  -9   4    0.90    0.60
   3  -9  -4   -1.50    0.80
   3  -9  -4   -0.30    1.10
   3  -9  -4   -0.70    0.70
   3  -9  -4    0.60    1.00
  -3  -9   4   -0.10    3.70
   3  -9  -4   -0.30    0.60
  -3  -9   4    1.50    0.90
   3   9  -4    0.70    1.20
   3   9  -4    1.60    4.60
   3   9  -4    0.90    0.60
   3   9  -4    0.40    1.00
   3   9  -4    0.40    1.00
   2  -9  -4    2.90    0.80
   2  -9  -4    1.20    0.80
  -2  -9   4    2.00    0.70
  -2  -9   4    6.40    3.90
   2  -9  -4    7.80    2.50
   2  -9  -4    1.10    1.00
  -2  -9   4    2.50    1.40
  -2  -9   4    3.80    0.90
   2  -9  -4    2.20    0.90
   2  -9  -4    3.40    1.20
  -2  -9   4    2.30    1.10
   2   9  -4    6.40    5.90
   2   9  -4    3.40    0.80
   2   9  -4    2.00    1.20
   2   9  -4    2.80    1.00
   2   9  -4    4.00    1.40
   1  -9  -4    5.20    1.40
  -1  -9   4    5.50    0.90
  -1  -9   4    7.20    4.40
  -1  -9   4    5.90    1.30
  -1  -9   4    7.40    1.00
   1  -9  -4   10.20    3.10
   1  -9  -4    3.60    1.00
   1  -9  -4    4.70    1.10
   1  -9  -4    5.70    0.80
  -1  -9   4    5.20    1.60
   1  -9  -4    6.80    0.90
   1   9  -4   10.20    5.60
   1   9  -4    4.50    0.90
   1   9  -4    5.90    1.40
   1   9  -4    2.20    1.40
   1   9  -4    6.30    1.00
  -1   9   4    8.00    1.20
   0  -9  -4    0.80    0.40
   0  -9   4   -2.40    1.10
   0  -9  -4    2.90    2.70
   0  -9  -4   -0.80    1.00
   0  -9  -4    0.40    0.40
   0  -9   4    0.20    0.70
   0  -9  -4   -0.20    0.80
   0  -9   4   -4.30    3.90
   0  -9   4    0.00    1.00
   0  -9  -4   -1.60    0.60
   0   9   4    0.50    0.90
   0   9  -4   -1.30    1.10
   0   9  -4   -0.20    0.60
   0   9  -4   -1.80    0.90
   0   9  -4    0.40    0.70
   0   9   4    1.70    2.30
   0   9  -4   -0.70    4.30
  -1  -9  -4   22.00    2.30
   1  -9   4   19.10    2.30
  -1  -9  -4   26.10    3.40
   1  -9   4   23.10    2.40
  -1  -9  -4   23.20    3.00
  -1  -9  -4   25.70    5.30
   1  -9   4   21.50    2.70
  -1   9  -4   26.50    1.40
  -1   9  -4   23.10    2.30
   1   9   4   21.80    2.70
  -1   9  -4   17.10    5.40
   1   9   4   22.10    2.30
  -1   9  -4   23.10    3.40
  -1   9  -4   22.10    2.90
   2  -9   4   -3.90    4.00
  -2  -9  -4   -0.80    0.70
   2  -9   4   -1.80    0.80
   2  -9   4   -1.30    1.10
  -2  -9  -4    0.50    1.10
  -2  -9  -4   -0.50    2.90
   2  -9   4   -1.30    0.90
  -2   9  -4   -2.40    1.10
  -2   9  -4    2.70    4.90
  -2   9  -4   -1.80    0.90
  -2   9  -4   -2.20    0.90
   2   9   4   -0.50    3.50
   3  -9   4   45.90    4.10
   3  -9   4   56.29    3.80
  -3  -9  -4   50.09    4.10
  -3  -9  -4   61.69    9.00
  -3  -9  -4   52.29    3.10
   3  -9   4   53.89    3.60
   3  -9   4   51.09   13.50
  -3  -9  -4   50.19    4.20
  -3   9  -4   44.00    3.60
   3   9   4   50.19    3.10
  -3   9  -4   46.40    4.30
  -3   9  -4   75.09   11.90
   3   9   4   44.00    7.40
   3   9   4   56.69    4.10
  -3   9  -4   50.19    3.60
  -4  -9  -4   -0.60    0.80
  -4  -9  -4   -2.00    1.00
  -4  -9  -4   -0.80    1.10
   4  -9   4   -2.20    1.00
   4  -9   4   -1.40    0.90
   4  -9   4   -1.90    1.30
   4   9   4   -1.80    0.70
   4   9   4   -0.40    1.10
  -4   9  -4   -2.40    1.10
  -4   9  -4   -0.30    1.00
   5  -9   4   -0.50    1.20
  -5  -9  -4    0.00    0.80
   5  -9   4   -0.40    1.20
  -5  -9  -4    0.70    1.20
   5  -9   4   -0.70    1.20
  -5  -9  -4   -2.50    1.30
  -5   9  -4    0.30    1.20
   5   9   4   -0.70    1.30
  -5   9  -4   -1.00    1.20
   6  -9   4   -2.00    1.20
   6  -9   4   -1.30    1.30
   6  -9   4   -2.20    1.40
  -6  -9  -4    1.50    1.40
  -6   9  -4   -0.90    1.80
  -6   9  -4   -2.10    1.30
   6   9   4    1.20    1.60
   7  -9   4   -3.00    1.40
  -7  -9  -4    0.40    1.50
   7  -9   4   -0.60    1.30
   7   9   4   -2.40    1.40
  -7   9  -4   -1.20    1.40
  -8  -9  -4    2.90    1.60
   8  -9   4   15.20   11.60
   9 -10  -4   78.99    5.90
   9 -10  -4   80.59    5.90
  -9 -10   4   83.69    5.80
   9  10  -4   77.09    6.30
   8 -10  -4   60.69    5.10
  -8 -10   4   69.69    5.40
   8 -10  -4   57.29    5.00
   8 -10  -4   50.19    8.40
   8  10  -4   54.29    5.30
  -7 -10   4    9.30    2.00
  -7 -10   4    7.90    2.20
   7 -10  -4   11.50    2.00
   7 -10  -4   15.50    4.90
   7 -10  -4   13.20    2.20
  -7 -10   4   13.80    2.20
   7  10  -4   11.50    2.20
   7  10  -4   16.40    2.40
   6 -10  -4  110.79    6.00
  -6 -10   4  108.09    6.00
   6 -10  -4  102.89    5.70
   6 -10  -4  113.99    5.80
   6 -10  -4  105.79    8.70
  -6 -10   4  102.09    6.40
   6 -10  -4  123.29    6.50
   6 -10  -4   93.49    7.80
  -6 -10   4  114.19    6.10
   6  10  -4  105.79    6.20
   6  10  -4  111.89    6.30
   6  10  -4  110.99    6.20
  -5 -10   4  177.48    7.90
   5 -10  -4  188.58    8.00
   5 -10  -4  198.48    8.20
   5 -10  -4  189.78    7.60
   5 -10  -4  175.88   10.00
  -5 -10   4  201.98    8.20
  -5 -10   4  182.68    8.60
   5 -10  -4  182.28    9.60
   5 -10  -4  182.38    8.00
   5  10  -4  188.88    8.20
   5  10  -4  194.28    8.60
   5  10  -4  197.58    8.30
   4 -10  -4  203.68    8.60
   4 -10  -4  192.78    8.10
  -4 -10   4  228.88    8.70
   4 -10  -4  212.68    7.00
  -4 -10   4  186.98    9.00
   4 -10  -4  199.18    7.60
  -4 -10   4  200.08    8.00
   4  10  -4  202.58    8.30
   4  10  -4  197.58    8.30
   4  10  -4  220.58    9.10
  -3 -10   4  175.08    8.20
   3 -10  -4  178.28    7.40
   3 -10  -4  176.68    6.60
  -3 -10   4  173.38    6.90
   3 -10  -4  172.78    8.80
   3 -10  -4  181.28    7.80
   3 -10  -4  182.58    6.40
  -3 -10   4  189.98    6.00
  -3 -10   4  187.18    7.60
   3 -10  -4  180.08    6.60
   3  10  -4  166.28    8.10
   3  10  -4  158.18   15.90
   3  10  -4  162.78    7.30
   3  10  -4  182.48    6.20
   3  10  -4  185.48    7.30
  -2 -10   4  171.88    7.40
  -2 -10   4  183.48    8.30
   2 -10  -4  185.98    9.60
   2 -10  -4  186.38    6.20
   2 -10  -4  168.98    6.80
   2 -10  -4  183.18    7.20
   2 -10  -4  191.48    8.20
   2 -10  -4  160.88    6.20
  -2 -10   4  173.68   15.80
  -2 -10   4  186.18    6.20
  -2 -10   4  186.78    6.70
   2  10  -4  196.48   16.10
   2  10  -4  192.78    7.00
   2  10  -4  171.28    8.00
   2  10  -4  180.28    7.60
   2  10  -4  189.38    6.30
   1 -10  -4  120.49    8.10
  -1 -10   4  119.59    4.50
   1 -10  -4  109.29    5.10
   1 -10  -4  111.59    6.00
   1 -10  -4  115.49    4.10
   1 -10  -4  115.99    5.00
  -1 -10   4  111.19   12.70
  -1 -10   4  117.69    4.50
  -1 -10   4  113.89    6.30
  -1 -10   4  107.19    5.60
   1 -10  -4  115.99    5.20
   1  10  -4  110.39   12.50
   1  10  -4  104.79    6.10
  -1  10   4  114.79    5.00
   1  10  -4  115.49    4.60
   1  10  -4  110.49    5.50
   1  10  -4  116.89    4.70
   0 -10  -4  204.48    7.40
   0 -10   4  182.38    7.70
   0 -10  -4  192.48    8.50
   0 -10   4  193.08    8.50
   0 -10  -4  208.98   12.00
   0 -10   4  234.48   21.60
   0 -10  -4  193.78    7.60
   0 -10   4  199.68    6.90
   0  10  -4  196.68    6.40
   0  10   4  196.58    7.50
   0  10  -4  168.98    6.80
   0  10  -4  196.88   15.60
   0  10  -4  182.28    8.50
   0  10  -4  194.88    7.70
   1 -10   4  272.67   10.80
   1 -10   4  296.87    9.50
  -1 -10  -4  261.97   11.00
  -1 -10  -4  298.17    9.70
  -1 -10  -4  294.87   15.70
   1 -10   4  263.17   10.10
  -1  10  -4  268.57    8.60
   1  10   4  287.77   13.40
   1  10   4  297.07   10.10
  -1  10  -4  225.58   25.40
  -1  10  -4  276.57   10.20
  -1  10  -4  284.27    9.60
  -1  10  -4  268.37   11.00
   2 -10   4  267.57    9.70
   2 -10   4  261.37    9.00
  -2 -10  -4  239.58   10.40
   2 -10   4  231.98   10.00
  -2 -10  -4  246.98    9.80
  -2 -10  -4  265.17    8.90
   2  10   4  261.27   14.30
  -2  10  -4  246.38    9.50
  -2  10  -4  269.27   10.70
   2  10   4  255.67    8.90
   2  10   4  260.57    9.70
  -2  10  -4  255.37    9.10
  -3 -10  -4  182.48    8.60
   3 -10   4  210.18    7.90
  -3 -10  -4  202.58    9.20
   3 -10   4  200.08    8.30
  -3 -10  -4  208.08    7.50
   3 -10   4  204.58    8.80
  -3  10  -4  198.68    8.00
   3  10   4  201.88    8.50
  -3  10  -4  213.98    9.20
   3  10   4  201.98    7.50
  -3  10  -4  198.68    8.20
  -4 -10  -4   49.70    4.50
   4 -10   4   46.40    3.70
   4 -10   4   40.30    4.20
  -4 -10  -4   39.30    4.50
  -4 -10  -4   50.79    3.40
   4 -10   4   45.10    3.90
  -4  10  -4   47.90    3.80
  -4  10  -4   45.50    4.50
   4  10   4   44.90    4.20
   5 -10   4   36.80    3.70
   5 -10   4   27.80    3.90
   5 -10   4   32.60    3.70
   5  10   4   35.20    3.90
  -5  10  -4   29.60    4.40
   6 -10   4   48.90    4.20
   6 -10   4   44.10    4.20
   6  10   4   47.80    4.80
  -6  10  -4   42.20    4.60
   7 -10   4   42.10    4.30
  -7 -10  -4   43.70    4.60
   7 -10   4   41.80    4.60
  -7  10  -4   36.80    4.50
   7  10   4   38.50    4.60
  -8 -11   4   -1.20    1.50
   8 -11  -4   -1.70    1.50
   8 -11  -4   -1.90    1.60
   8  11  -4   -3.40    1.50
   8  11  -4    1.70    1.60
   7 -11  -4   -1.60    1.40
   7 -11  -4    0.50    4.90
   7 -11  -4   -1.00    1.40
  -7 -11   4   -1.60    1.40
   7  11  -4    1.70    1.60
   7  11  -4   -2.90    1.30
   6 -11  -4   -0.90    4.00
  -6 -11   4   -3.70    1.30
   6 -11  -4   -1.80    1.10
   6  11  -4   -2.60    1.30
   5 -11  -4    2.40    1.50
   5 -11  -4    4.60    1.40
  -5 -11   4    5.30    1.50
   5 -11  -4    9.90    3.80
   5 -11  -4    6.50    4.00
   5 -11  -4    5.50    1.60
  -5 -11   4    2.10    2.90
  -5 -11   4    3.70    1.60
   5  11  -4    6.40    1.90
   5  11  -4    4.60    1.70
  -4 -11   4   11.20    2.40
   4 -11  -4   13.40    3.50
   4 -11  -4   11.60    1.80
   4 -11  -4    9.10    2.00
  -4 -11   4   13.50    2.10
   4 -11  -4   10.90    1.60
   4  11  -4   13.20    2.40
   4  11  -4   13.20    2.00
  -3 -11   4   -0.50    1.60
   3 -11  -4   -0.10    1.30
  -3 -11   4   -1.90    1.10
   3 -11  -4   -0.50    1.20
   3 -11  -4    3.50    2.90
   3  11  -4   -1.00    1.30
   3  11  -4    0.20    1.50
   3  11  -4   -1.30    1.00
   2 -11  -4    0.60    1.10
   2 -11  -4    2.10    2.90
  -2 -11   4   -1.70    1.50
   2 -11  -4   -0.80    1.30
  -2 -11   4   -0.50    1.20
   2  11  -4   -0.80    1.30
   2  11  -4    0.40    0.90
   2  11  -4   -0.30    1.40
   1 -11  -4    0.80    1.30
  -1 -11   4   -1.00    1.20
   1 -11  -4    0.20    3.30
   1 -11  -4    0.40    1.10
   1 -11  -4    0.40    1.20
  -1 -11   4    0.60    0.80
  -1 -11   4   -2.00    1.50
   1  11  -4   -0.40    1.40
   1  11  -4    0.60    0.80
   1  11  -4    1.40    1.50
   0 -11  -4    0.00    1.00
   0 -11  -4   -1.00    1.30
   0 -11   4   -1.10    0.80
   0 -11   4   -2.00    1.00
   0  11  -4   -2.60    1.20
   0  11  -4   -2.60    1.30
   0  11   4   -1.60    1.00
  -1 -11  -4   -1.20    1.40
   1 -11   4   -0.30    1.30
  -1 -11  -4   -0.90    1.00
  -1 -11  -4   -2.40    1.10
   1 -11   4    0.00    0.90
  -1  11  -4   -0.20    1.10
   1  11   4    1.30    4.20
  -1  11  -4   -0.50    1.50
  -1  11  -4   -1.10    1.30
   1  11   4    1.00    1.20
   2 -11   4    6.00    1.60
   2 -11   4    6.70    1.40
  -2 -11  -4    4.70    1.30
   2 -11   4    3.50    1.80
  -2 -11  -4    3.20    1.60
  -2  11  -4    3.90    2.00
   2  11   4    2.90    1.20
  -2  11  -4    3.10    1.70
  -2  11  -4    4.30    1.30
   2  11   4    2.30    1.30
  -3 -11  -4    0.90    1.00
   3 -11   4    0.40    1.90
  -3 -11  -4   -1.60    1.50
   3 -11   4    1.50    1.40
   3 -11   4   -0.50    1.10
  -3  11  -4    0.70    1.10
  -3  11  -4    1.80    1.60
   3  11   4    0.80    1.30
   4 -11   4    8.40    1.80
   4 -11   4    6.30    1.80
  -4  11  -4    6.90    2.00
   4  11   4    3.70    1.70
  -4  11  -4    7.60    1.70
   5 -11   4   -1.90    1.10
   5 -11   4   -1.00    1.20
   5  11   4   -1.00    1.40
  -5  11  -4   -1.90    1.50
   6 -11   4    2.40    1.60
   6 -11   4    3.70    1.60
  -6  11  -4    4.80    1.80
   6  11   4    2.70    1.90
   7 -12  -4   41.50    4.50
  -7 -12   4   39.60    4.50
   7  12  -4   45.00    4.90
  -6 -12   4   20.00    2.70
   6  12  -4   17.30    2.60
   6  12  -4   13.50    2.10
  -5 -12   4    7.80    2.00
   5 -12  -4    9.40    1.90
   5  12  -4   10.40    2.40
   4 -12  -4   70.29    6.10
  -4 -12   4   73.69    5.50
   4 -12  -4   77.29    5.00
   4  12  -4   78.69    5.80
   4  12  -4   74.59    4.80
  -3 -12   4  157.88    7.50
   3 -12  -4  149.19    7.10
   3  12  -4  148.49    7.80
   3  12  -4  171.98    8.60
  -2 -12   4  211.78    9.00
   2 -12  -4  216.28    8.80
   2  12  -4  214.88    9.80
  -1 -12   4  163.38    7.80
   1 -12  -4  177.18    7.30
   1  12  -4  169.18    8.50
   0 -12  -4  136.19    6.20
   0 -12   4  128.49    6.50
   0  12   4  124.29    5.90
   0  12  -4  125.29    7.50
   1 -12   4  151.78    7.20
  -1 -12  -4  133.19    6.30
   1  12   4  145.29    6.50
  -1  12  -4  138.19    7.80
  -2 -12  -4  111.19    5.70
   2 -12   4  124.09    6.60
   2  12   4  132.59    6.40
  -2  12  -4  114.09    7.30
  -3 -12  -4   69.99    4.70
   3 -12   4   84.09    5.20
  -3 -12  -4   68.89    7.50
   3 -12   4   86.19    5.40
  -3  12  -4   82.29    6.00
   3  12   4   81.79    5.30
   4 -12   4   55.19    4.30
   4 -12   4   59.89    5.00
   4  12   4   55.29    5.00
  -4  12  -4   57.99    5.20
   5 -12   4   91.89    6.10
   5 -12   4   87.79    5.50
   5  12   4   75.19    6.20
  -5  12  -4   81.79    6.40
   5 -13  -4   -0.90    1.40
   5  13  -4   -2.30    1.50
   4 -13  -4   -1.30    1.20
  -4 -13   4   -1.50    1.60
   4  13  -4    0.70    1.60
   3 -13  -4   -1.20    1.20
  -3 -13   4   -0.70    1.40
   3  13  -4    1.20    1.60
  -2 -13   4    0.30    1.50
   2 -13  -4   -0.90    1.20
   2  13  -4    3.00    1.80
  -1 -13   4   10.00    2.00
   1 -13  -4   11.60    1.90
   1  13  -4   10.40    2.30
   0 -13   4    7.80    1.80
   0 -13  -4    7.90    1.60
   0  13  -4    5.20    2.00
   1 -13   4   -1.30    1.20
  -1 -13  -4   -1.50    1.10
  -1  13  -4   -1.90    1.60
  -2 -13  -4   -2.10    1.20
   2 -13   4   -1.50    1.40
  -2  13  -4   -1.80    1.40
   2  13   4   -0.30    1.20
   3 -13   4    3.40    1.70
   3  13   4    6.70    1.90
  -3  13  -4    4.90    2.00
   1 -14  -4   40.60    3.90
  -1 -14   4   44.50    4.50
   1  14  -4   38.30    5.40
   0  14  -4   10.20    2.50
  13   0  -5   14.20   18.00
  12   0  -5   -3.60    1.50
  12   0  -5   19.90    9.40
  12   0  -5   -0.30    1.90
 -12   0   5    0.30    1.60
 -12   0   5    1.40   10.00
 -11   0   5   -7.80    7.00
  11   0  -5    0.80    5.50
  11   0  -5   -2.80    1.60
 -11   0   5   -2.70    1.30
 -10   0   5   -1.20    1.20
  10   0  -5   -1.40    1.20
  10   0  -5   -4.20    4.00
  10   0  -5   -0.40    1.30
 -10   0   5   -1.80    5.30
  10   0  -5   -2.90    1.20
 -10   0   5   -1.50    1.10
   9   0  -5    2.10    1.40
   9   0  -5    1.10    1.40
   9   0  -5    1.50    5.20
  -9   0   5    5.20    4.50
   9   0  -5   -0.50    1.20
  -9   0   5   -0.20    1.10
   8   0  -5   -1.40    1.00
  -8   0   5   -0.40    0.80
   8   0  -5    0.20    2.90
  -8   0   5    1.50    3.00
   8   0  -5    1.20    1.10
   8   0  -5    0.80    1.20
   7   0  -5    1.60    3.50
   7   0  -5    1.80    1.10
   7   0  -5    0.00    1.00
   7   0  -5    2.10    1.00
  -7   0   5   -1.80    2.30
  -7   0   5    0.40    0.80
  -6   0   5   -0.60    2.20
   6   0  -5    0.20    0.80
   6   0  -5   -1.00    0.80
  -6   0   5   -0.10    0.70
  -6   0   5   -1.70    0.80
   6   0  -5    0.30    2.60
   6   0  -5   -1.20    0.70
   6   0  -5    0.20    0.50
   5   0  -5   -1.60    0.70
   5   0  -5   -0.60    0.70
   5   0  -5   -0.60    0.40
   5   0  -5   -1.60    0.60
  -5   0   5   -0.70    2.10
   5   0  -5   -0.50    1.70
  -5   0   5   -1.50    0.60
   4   0  -5    0.30    1.80
   4   0  -5   -0.60    0.50
  -4   0   5   -0.80    0.50
  -4   0   5   -0.40    1.20
  -4   0   5   -0.90    0.40
   3   0  -5   -0.30    0.50
   3   0  -5   -1.50    1.40
  -3   0   5    0.40    1.60
  -2   0   5    1.00    1.50
   2   0  -5   -1.20    0.50
   2   0  -5   -0.20    0.50
   2   0  -5   -0.70    0.40
   2   0  -5    0.40    0.70
   2   0  -5   -0.20    1.50
  -1   0   5   -0.60    0.50
  -1   0   5    1.50    1.80
   1   0  -5    0.40    1.50
   0   0  -5   -0.10    0.20
   0   0   5   -1.40    0.60
   0   0   5   -0.20    0.50
   0   0   5   -1.00    1.40
   0   0   5   -0.30    0.30
   0   0  -5    0.30    1.50
   0   0  -5   -0.80    0.60
   0   0  -5   -1.00    0.50
  -1   0  -5    0.50    1.80
  -1   0  -5    0.00    0.20
   1   0   5   -1.00    0.40
   1   0   5    1.40    1.90
  -1   0  -5   -0.80    0.50
  -1   0  -5   -0.90    0.40
   1   0   5   -0.10    0.20
   2   0   5    1.80    2.40
  -2   0  -5    1.40    2.00
  -3   0  -5    0.50    0.70
   3   0   5    0.00    0.30
   3   0   5    0.50    0.30
   3   0   5   -0.20    2.70
   3   0   5   -0.30    2.90
   3   0   5   -0.40    0.70
  -3   0  -5   -0.30    0.70
   3   0   5    0.00    0.70
  -3   0  -5   -0.40    0.60
   3   0   5    2.30    0.90
   4   0   5    0.10    4.40
   4   0   5   -1.30    0.80
   4   0   5   -2.30    2.60
  -4   0  -5   -1.00    0.80
   4   0   5   -1.70    0.70
  -5   0  -5    3.10    1.10
   5   0   5    2.90    1.20
  -5   0  -5    0.80    1.00
   5   0   5    4.50    4.90
   5   0   5    1.70    4.30
   5   0   5    0.10    1.10
  -6   0  -5    3.50    1.20
   6   0   5    0.90    5.20
   6   0   5    2.00    4.90
   6   0   5    3.40    1.20
  -6   0  -5    1.60    1.20
  -7   0  -5   -1.00    0.90
  -7   0  -5   -1.40    0.80
   7   0   5   -2.20    6.60
   7   0   5   -0.30    5.40
   7   0   5   -2.40    0.90
   7   0   5   -2.40    0.90
  -8   0  -5    0.40    1.10
  -8   0  -5    0.70    1.00
  -8   0  -5   -1.40    1.20
   8   0   5    0.60    1.20
   8   0   5   10.80   11.70
   8   0   5   -0.40    0.80
   8   0   5    1.00    1.20
   8   0   5    0.70    6.90
  -9   0  -5    0.10    1.10
   9   0   5   -1.90    1.10
  -9   0  -5   -2.10    1.30
   9   0   5   -0.80    1.40
  -9   0  -5    2.00    1.30
  10   0   5   -1.10    1.30
  10   0   5   -1.30    1.40
  13  -1  -5    7.70    2.40
 -13  -1   5    9.40    2.40
  13   1  -5   10.80    2.60
  13   1  -5   14.10   13.80
  13   1  -5    7.30    2.50
 -13   1   5    8.70    2.20
  12  -1  -5    8.20    2.20
  12  -1  -5    3.60    6.80
 -12  -1   5   11.10    2.20
 -12  -1   5    9.00   10.80
  12  -1  -5   11.70    2.40
  12   1  -5   12.80    2.50
 -12   1   5    9.90    2.20
  12   1  -5   12.40   10.50
  12   1  -5   10.20    2.50
 -11  -1   5   52.29    4.40
  11  -1  -5   48.50    4.50
  11  -1  -5   50.79    4.90
  11  -1  -5   46.30   11.10
 -11  -1   5   61.29   13.20
 -11  -1   5   58.69    4.80
  11   1  -5   48.70    5.00
 -11   1   5   50.69    4.90
 -11   1   5   72.79   13.50
  11   1  -5   57.69    4.80
  11   1  -5   51.39   12.40
 -10  -1   5   87.19    5.50
  10  -1  -5   77.69    5.00
  10  -1  -5   91.39    5.50
  10  -1  -5   77.69   11.40
 -10  -1   5   77.19    5.10
  10  -1  -5   88.69    5.50
 -10  -1   5   81.09   12.20
  10   1  -5   90.99    5.20
  10   1  -5   83.39   12.40
  10   1  -5   69.49    5.30
 -10   1   5   89.59   13.40
  10   1  -5   75.99    5.00
 -10   1   5   78.49    4.90
 -10   1   5   86.29    5.30
  -9  -1   5  106.89    5.70
   9  -1  -5  119.59   12.00
   9  -1  -5  123.09    6.00
   9  -1  -5  109.09    5.70
   9  -1  -5  117.89    5.90
  -9  -1   5  124.99   12.70
  -9  -1   5  100.39    5.50
  -9   1   5  115.59    5.90
   9   1  -5  107.19   12.60
   9   1  -5  109.59    5.70
  -9   1   5  109.39    5.60
   9   1  -5  113.99    6.20
   9   1  -5  121.79    5.60
  -9   1   5  119.89   12.10
  -8  -1   5  288.77   10.40
   8  -1  -5  287.87   10.50
   8  -1  -5  292.87   10.20
  -8  -1   5  295.37   17.60
   8  -1  -5  279.67   16.90
  -8  -1   5  295.67   10.50
   8  -1  -5  308.77   10.40
   8   1  -5  291.87   10.10
  -8   1   5  276.57   10.10
   8   1  -5  288.77   10.40
   8   1  -5  292.27   10.50
   8   1  -5  296.17   10.10
  -8   1   5  291.47   10.50
   8   1  -5  264.27    8.20
   8   1  -5  284.97   17.70
  -7  -1   5  665.73   20.30
  -7  -1   5  682.53   28.00
   7  -1  -5  651.53   27.00
  -7   1   5  665.33   27.00
   7   1  -5  655.63   28.20
  -6  -1   5  119.09    4.30
  -6  -1   5  117.59    9.40
   6  -1  -5  121.19    4.10
   6  -1  -5  126.39    5.20
   6  -1  -5  124.59    5.30
   6  -1  -5  114.99    8.80
  -6  -1   5  124.89    5.30
   6  -1  -5  137.89    5.30
  -6  -1   5  129.69    5.40
   6  -1  -5  123.99    5.20
   6   1  -5  123.19    4.30
   6   1  -5  122.59    5.30
   6   1  -5  135.29   10.20
  -6   1   5  120.99    5.10
  -6   1   5  121.19    5.30
   6   1  -5  107.89    4.90
   6   1  -5  124.99    5.30
  -6   1   5  118.69    8.70
   5  -1  -5   42.70    2.70
   5  -1  -5   43.80    2.80
   5  -1  -5   45.30    5.10
  -5  -1   5   43.20    5.50
  -5  -1   5   42.80    2.80
   5  -1  -5   44.70    2.20
  -5  -1   5   45.20    2.30
   5  -1  -5   43.70    2.70
  -5  -1   5   42.10    2.80
  -5   1   5   41.30    4.90
  -5   1   5   45.30    2.80
   5   1  -5   42.80    3.00
   5   1  -5   51.49    6.20
  -5   1   5   40.80    2.70
   5   1  -5   39.50    2.80
   5   1  -5   44.00    2.60
   5   1  -5   45.80    2.30
  -4  -1   5  176.48    6.20
   4  -1  -5  182.98    6.30
  -4  -1   5  173.58    6.30
   4  -1  -5  173.48    9.10
   4  -1  -5  178.18    6.20
   4  -1  -5  183.88    5.90
   4  -1  -5  174.28    6.20
  -4  -1   5  169.58   10.00
  -4  -1   5  180.98    6.00
  -4   1   5  174.98    6.20
  -4   1   5  174.28    5.80
   4   1  -5  177.98    6.20
   4   1  -5  179.18    6.10
  -4   1   5  170.78    8.70
   4   1  -5  175.18    6.40
   4   1  -5  166.88   10.30
   4   1  -5  177.38    5.90
  -3  -1   5  382.06   16.10
   3  -1  -5  391.06   14.90
  -3   1   5  367.96   14.10
   3   1  -5  383.16   16.40
   2  -1  -5 1520.15   45.50
  -2  -1   5 1491.95   47.00
  -2   1   5 1479.85   44.80
   2   1  -5 1527.15   47.50
  -1  -1   5 1675.83   51.29
   1  -1  -5 1676.13   49.80
  -1   1   5 1621.24   49.30
   1   1  -5 1641.74   51.39
   0  -1  -5 1341.27   41.50
   0  -1   5 1306.37   42.50
   0   1   5 1318.67   41.10
   0   1  -5 1313.97   42.60
   1  -1   5  866.01   30.70
  -1  -1  -5  877.81   30.10
   1   1   5  873.91   29.70
  -1   1  -5  847.52   30.70
   2  -1   5 1362.06   45.40
  -2   1  -5 1389.26   45.60
   2   1   5 1357.96   44.50
   2   1   5 1318.07   45.30
   3  -1   5  508.65   22.30
   3   1   5  480.85   21.60
  -3   1  -5  510.85   22.20
   3   1   5  494.35   22.50
   4  -1   5  672.53   29.20
   4  -1   5  732.33   30.30
   4   1   5  699.83   30.00
  -5  -1  -5  307.07   10.20
   5  -1   5  312.07   10.40
   5  -1   5  299.77   18.80
   5  -1   5  291.47   18.40
   5  -1   5  292.47    9.30
  -5  -1  -5  310.37   10.50
   5  -1   5  288.27   10.30
   5  -1   5  309.27    9.20
   5  -1   5  313.47   10.30
  -5   1  -5  307.17   10.30
   5   1   5  298.67    8.90
   5   1   5  316.87   10.20
   5   1   5  300.37    8.90
  -5   1  -5  316.07   10.20
   5   1   5  314.17   10.60
   6  -1   5   72.29    3.30
  -6  -1  -5   75.09    4.50
   6  -1   5   75.39    3.20
  -6  -1  -5   71.99    4.10
   6  -1   5   75.29    4.20
   6  -1   5   93.79   17.70
   6  -1   5   73.29    4.20
   6  -1   5   73.39    4.20
   6  -1   5  111.19   16.50
  -6  -1  -5   76.19    4.40
   6   1   5   68.79    3.00
  -6   1  -5   78.09    4.40
   6   1   5   72.09    2.90
  -6   1  -5   73.99    4.20
   6   1   5   72.59    4.50
   6   1   5   78.69   11.70
  -6   1  -5   76.89    4.20
   6   1   5   78.19    4.20
   6   1   5   90.69   12.30
   7  -1   5   87.69    3.80
   7  -1   5   83.19    4.80
   7  -1   5   90.59    5.10
  -7  -1  -5   88.29    4.80
   7  -1   5  131.49   19.30
   7  -1   5   91.49    3.90
  -7  -1  -5   96.49    5.00
   7   1   5   87.79    4.80
  -7   1  -5   86.99    4.90
  -7   1  -5   84.29    4.80
   7   1   5   84.29    5.20
   7   1   5   96.19   13.20
  -7   1  -5   98.19    4.80
   7   1   5   86.49    3.60
   8  -1   5   99.69    5.30
  -8  -1  -5   91.09    5.10
  -8  -1  -5   96.19    5.70
[truncated: 467,216 more chars]
