# Supplementary material for: Synthesis, crystal structure, and Hirshfeld surface analysis of bis­{2-[(E)-(p-tolyl­imino)­meth­yl]benzen-1-olato}palladium
Source: Acta Crystallogr E Crystallogr Commun. 2026 Jan 6;82(Pt 2):138–42. doi: 10.1107/S2056989025011570 (PMC12874235; doi:10.1107/S2056989025011570)
Supplement: Supplementary file 2 [file e-82-00138-Isup2.hkl]

data_I                                                                          
_shelx_title ' a_a.res in P2(1)/c'                                              
_shelx_refln_list_code          4                                               
_shelx_F_calc_maximum      168.47                                               
_exptl_crystal_F_000       536.00                                               
_reflns_d_resolution_high  0.7493                                               
                                                                                
loop_                                                                           
 _space_group_symop_operation_xyz                                               
 'x, y, z'                                                                      
 '-x, y+1/2, -z+1/2'                                                            
 '-x, -y, -z'                                                                   
 'x, -y-1/2, z-1/2'                                                             
                                                                                
_cell_length_a     9.9414                                                       
_cell_length_b    10.9524                                                       
_cell_length_c    10.9693                                                       
_cell_angle_alpha  90.000                                                       
_cell_angle_beta  105.337                                                       
_cell_angle_gamma  90.000                                                       
                                                                                
_shelx_F_squared_multiplier     1.000                                           
                                                                                
loop_                                                                           
 _refln_index_h                                                                 
 _refln_index_k                                                                 
 _refln_index_l                                                                 
 _refln_F_squared_calc                                                          
 _refln_F_squared_meas                                                          
 _refln_F_squared_sigma                                                         
 _refln_observed_status                                                         
   2   0   0       1184.95       1082.21        29.08 o                         
   3   0   0       5470.80       5220.58       113.93 o                         
   4   0   0       1252.99       1076.12        78.70 o                         
   5   0   0       1171.17       1123.75        22.76 o                         
   6   0   0       3184.57       3544.45        93.34 o                         
   7   0   0       2257.34       2392.94        73.60 o                         
   8   0   0        717.25        771.96         9.25 o                         
   9   0   0        362.59        374.62         5.60 o                         
  10   0   0        206.09        215.09         9.18 o                         
  11   0   0        178.11        185.19         6.71 o                         
  12   0   0         16.41          7.27         7.86 o                         
   2   1   0         91.77         90.67         1.91 o                         
   3   1   0       1303.40       1070.87        45.02 o                         
   4   1   0        145.32        145.26         1.79 o                         
   5   1   0         15.91          1.25         0.67 o                         
   6   1   0          7.42          4.04         1.11 o                         
   7   1   0         76.98         79.93         2.03 o                         
   8   1   0          4.30          3.30         0.87 o                         
   9   1   0         15.97          2.79         1.38 o                         
  10   1   0         17.20          6.43         1.76 o                         
  11   1   0          0.69         -1.34         1.34 o                         
  12   1   0          2.18          1.32         6.97 o                         
   0   2   0       1748.23       1559.70       183.78 o                         
   1   2   0       1928.19       1919.46        34.70 o                         
   2   2   0       5127.50       4958.69        85.58 o                         
   3   2   0       1235.14       1131.61        23.45 o                         
   4   2   0       2929.28       2937.66        73.58 o                         
   5   2   0       1482.31       1588.29        50.01 o                         
   6   2   0        688.23        708.89         6.26 o                         
   7   2   0        627.78        659.66         6.15 o                         
   8   2   0        347.59        346.32         4.11 o                         
   9   2   0        704.61        735.64         7.47 o                         
  10   2   0        155.66        142.42         4.72 o                         
  11   2   0        176.95        187.48         8.05 o                         
  12   2   0        198.33        253.10         9.11 o                         
   1   3   0        220.58        218.47         2.05 o                         
   2   3   0        466.29        505.76         6.56 o                         
   3   3   0          4.74          7.38         0.76 o                         
   4   3   0          0.62          0.16         0.58 o                         
   5   3   0        350.72        355.12         3.64 o                         
   6   3   0         17.20          8.79         1.07 o                         
   7   3   0         13.16          4.48         0.82 o                         
   8   3   0        160.20        153.86         3.42 o                         
   9   3   0         37.55         29.26         1.52 o                         
  10   3   0         19.81         10.64         1.81 o                         
  11   3   0         19.60         18.11         3.76 o                         
  12   3   0         27.49         28.56         3.47 o                         
   0   4   0      14647.29      14591.62       302.57 o                         
   1   4   0       5513.56       5417.01        82.01 o                         
   2   4   0       2648.99       2567.41        49.27 o                         
   3   4   0       1518.03       1380.56        39.63 o                         
   4   4   0       3281.57       3313.71        67.27 o                         
   5   4   0       2609.42       2693.95        51.69 o                         
   6   4   0       1034.27       1075.66         9.56 o                         
   7   4   0       1942.69       2010.64        40.95 o                         
   8   4   0        774.06        811.40         7.51 o                         
   9   4   0         51.68         37.01         3.30 o                         
  10   4   0        192.50        207.05         5.28 o                         
  11   4   0        206.23        224.75        12.18 o                         
  12   4   0         41.41         27.02         5.68 o                         
   1   5   0         39.68         48.83         1.30 o                         
   2   5   0          0.07         -0.49         0.49 o                         
   3   5   0        137.07        160.00         2.61 o                         
   4   5   0        323.00        357.29         4.07 o                         
   5   5   0         61.98         64.17         2.66 o                         
   6   5   0        248.80        257.89         3.24 o                         
   7   5   0        168.81        177.65         2.87 o                         
   8   5   0         19.94         12.99         1.92 o                         
   9   5   0          0.89         -1.56         1.56 o                         
  10   5   0          0.03          0.33         2.57 o                         
  11   5   0          0.30         -1.72         4.30 o                         
  12   5   0         21.11          5.47         3.56 o                         
   0   6   0       1919.87       1854.64        49.16 o                         
   1   6   0       5221.27       5679.56        87.72 o                         
   2   6   0       4515.84       4789.51        78.62 o                         
   3   6   0       2575.76       2491.78        86.88 o                         
   4   6   0       1563.07       1503.05        40.49 o                         
   5   6   0        294.66        255.07         3.35 o                         
   6   6   0        157.63        129.36         4.01 o                         
   7   6   0        839.22        875.06         8.19 o                         
   8   6   0        659.08        685.39         7.12 o                         
   9   6   0        229.71        230.12         5.53 o                         
  10   6   0        101.20         60.66         7.68 o                         
  11   6   0         63.66         40.88         4.07 o                         
   1   7   0         18.25         18.17         1.57 o                         
   2   7   0         10.19          3.92         0.85 o                         
   3   7   0         42.98         29.88         1.29 o                         
   4   7   0         97.92         79.64         2.51 o                         
   5   7   0        363.32        339.65         4.81 o                         
   6   7   0          7.91         -1.04         1.21 o                         
   7   7   0          3.42         -1.17         1.17 o                         
   8   7   0         10.93          8.10         1.22 o                         
   9   7   0         32.49         16.23         2.27 o                         
  10   7   0          0.02         -2.44         2.44 o                         
  11   7   0          3.44         -3.21         3.21 o                         
   0   8   0       1744.19       1784.91        37.30 o                         
   1   8   0       1379.18       1385.04        12.44 o                         
   2   8   0       1055.09       1023.06        10.05 o                         
   3   8   0       1483.69       1451.78        14.10 o                         
   4   8   0        779.90        783.55         8.34 o                         
   5   8   0        939.17        995.09        10.14 o                         
   6   8   0        690.83        738.02         8.36 o                         
   7   8   0        333.01        347.46         5.52 o                         
   8   8   0        434.50        464.20         7.24 o                         
   9   8   0        210.35        221.11         7.53 o                         
  10   8   0         90.61         67.19         6.74 o                         
   1   9   0          2.93         -1.07         1.07 o                         
   2   9   0         10.56          3.93         1.18 o                         
   3   9   0        328.74        381.72         5.12 o                         
   4   9   0         19.50         19.74         1.44 o                         
   5   9   0        142.57        156.68         3.99 o                         
   6   9   0        139.02        129.75         3.78 o                         
   7   9   0         54.94         36.60         2.11 o                         
   8   9   0         25.32         17.69         3.01 o                         
   9   9   0          2.69         -1.72         2.56 o                         
  10   9   0          7.12          5.88         3.49 o                         
   0  10   0        490.16        491.35         7.94 o                         
   1  10   0        401.79        391.91         4.36 o                         
   2  10   0        435.15        438.41         5.48 o                         
   3  10   0       1886.49       2019.58        17.54 o                         
   4  10   0       1305.40       1395.96        17.59 o                         
   5  10   0        362.18        350.75         5.79 o                         
   6  10   0        298.68        302.38         5.80 o                         
   7  10   0        253.45        261.27         6.19 o                         
   8  10   0        163.06        163.15         7.04 o                         
   9  10   0        100.07         69.97         4.83 o                         
   1  11   0          3.95         -0.87         0.87 o                         
   2  11   0         27.61          9.55         1.25 o                         
   3  11   0          9.01          1.03         1.20 o                         
   4  11   0          3.15         -1.30         1.30 o                         
   5  11   0         22.69          6.19         1.47 o                         
   6  11   0          4.37         -1.51         1.51 o                         
   7  11   0          3.73         -1.99         1.99 o                         
   8  11   0          9.72          0.89         2.69 o                         
   0  12   0        626.70        602.43        13.61 o                         
   1  12   0        881.02        867.38        11.51 o                         
   2  12   0        431.33        417.95         8.20 o                         
   3  12   0        190.33        185.53         6.17 o                         
   4  12   0        360.42        355.89        11.75 o                         
   5  12   0        411.02        457.11         9.63 o                         
   6  12   0        220.58        253.52         7.44 o                         
   7  12   0        113.67        117.85         8.44 o                         
   1  13   0          1.48         -0.23         2.35 o                         
   2  13   0         17.86         12.19         2.69 o                         
   3  13   0          2.15          2.79         2.63 o                         
   4  13   0          1.76          4.87         4.18 o                         
   5  13   0          0.34          2.56         3.06 o                         
   0  14   0        189.18        143.30        10.90 o                         
   1  14   0        173.57        146.24         7.71 o                         
   2  14   0        195.05        187.18         8.44 o                         
   3  14   0        353.05        397.05        12.14 o                         
 -12   1   1         46.11         31.41         3.13 o                         
 -11   1   1        104.83         95.94         4.28 o                         
 -10   1   1        120.47        122.09         4.00 o                         
  -9   1   1        421.98        440.95         6.36 o                         
  -8   1   1       1170.72       1248.03        11.17 o                         
  -7   1   1        685.37        714.92         6.43 o                         
  -6   1   1        435.46        378.74         4.05 o                         
  -5   1   1       2111.09       2079.41        47.54 o                         
  -4   1   1       6072.77       6062.64       107.98 o                         
  -3   1   1       2556.03       2463.55        43.18 o                         
  -2   1   1      28383.26      26275.25       409.61 o                         
   1   1   1       5900.36       5583.17       114.16 o                         
   2   1   1       5268.91       5047.23        88.26 o                         
   3   1   1       3455.30       4471.36        74.48 o                         
   4   1   1       1713.74       1730.57        51.10 o                         
   5   1   1       3193.59       3437.56        89.27 o                         
   6   1   1       2342.88       3741.68       216.81 o                         
   7   1   1       1566.05       1627.22        15.87 o                         
   8   1   1        202.81        194.33         3.19 o                         
   9   1   1        190.58        168.37         4.40 o                         
  10   1   1        215.36        217.26         4.51 o                         
  11   1   1        109.30        103.10         4.44 o                         
  12   1   1         42.76         23.79         5.35 o                         
 -12   2   1         11.38         10.41         2.59 o                         
 -11   2   1         10.59          1.22         1.52 o                         
 -10   2   1          8.10          3.33         1.41 o                         
  -9   2   1         21.71         12.02         1.14 o                         
  -8   2   1         40.77         27.01         4.35 o                         
  -7   2   1         61.34         46.52         3.46 o                         
  -6   2   1         61.91         48.02         2.47 o                         
  -5   2   1        186.93        193.96         3.30 o                         
  -4   2   1         69.86         65.65         1.61 o                         
  -3   2   1         98.00        107.85         1.41 o                         
  -2   2   1        776.53        854.60        25.37 o                         
  -1   2   1        587.85        633.68        16.25 o                         
   0   2   1       6978.74       7053.03       140.66 o                         
   1   2   1        285.01        314.35         3.74 o                         
   2   2   1        284.75        281.77         2.49 o                         
   3   2   1          1.91          0.48         0.30 o                         
   4   2   1       1005.32       1214.60        39.65 o                         
   5   2   1         13.37          9.68         0.82 o                         
   6   2   1        193.69        207.73         2.70 o                         
   7   2   1        134.12        112.64         3.90 o                         
   8   2   1         27.40         16.86         1.53 o                         
   9   2   1         22.97         19.69         1.25 o                         
  10   2   1          3.11          6.28         1.47 o                         
  11   2   1          1.84          4.97         1.88 o                         
  12   2   1          1.20         -3.24         3.24 o                         
 -12   3   1        110.62        136.86         7.56 o                         
 -11   3   1        111.23        120.16         6.94 o                         
 -10   3   1        253.36        256.38         6.19 o                         
  -9   3   1        840.14        904.10         9.02 o                         
  -8   3   1        600.07        641.87         6.76 o                         
  -7   3   1        622.79        642.15         6.80 o                         
  -6   3   1       1849.11       1864.60        46.80 o                         
  -5   3   1        986.05        912.83         9.60 o                         
  -4   3   1       1600.12       1536.34        49.00 o                         
  -3   3   1       2992.56       2908.41        92.22 o                         
  -2   3   1       7458.48       7223.76       121.85 o                         
  -1   3   1       7327.62       7069.90       101.11 o                         
   0   3   1       4558.47       4546.63        76.88 o                         
   1   3   1       1454.66       1386.49        28.65 o                         
   2   3   1       3615.82       3406.32        77.42 o                         
   3   3   1       1589.60       1541.73        35.75 o                         
   4   3   1        294.36        221.77         2.43 o                         
   5   3   1       1690.13       1747.45        53.49 o                         
   6   3   1        800.77        840.78         7.56 o                         
   7   3   1        944.28       1025.00         9.01 o                         
   8   3   1        819.28        876.82         7.70 o                         
   9   3   1        656.76        679.15         7.14 o                         
  10   3   1        484.32        525.43         7.43 o                         
  11   3   1        165.14        189.14         9.13 o                         
  12   3   1         47.45         38.99         6.64 o                         
 -12   4   1         12.38          6.97         3.87 o                         
 -11   4   1          2.52          0.35         2.14 o                         
 -10   4   1          0.03         -1.52         1.52 o                         
  -9   4   1          9.86          4.19         1.04 o                         
  -8   4   1        484.90        533.00         8.44 o                         
  -7   4   1         44.50         30.48         1.58 o                         
  -6   4   1         22.43          8.33         0.84 o                         
  -5   4   1          2.27          0.99         0.73 o                         
  -4   4   1         87.57         94.34         1.92 o                         
  -3   4   1          7.53          8.97         0.62 o                         
  -2   4   1        707.49        822.14        15.47 o                         
  -1   4   1       1165.30       1262.69        26.15 o                         
   0   4   1          0.13          0.78         0.29 o                         
   1   4   1        442.78        514.49         5.57 o                         
   2   4   1        347.35        376.61         3.80 o                         
   3   4   1       1007.81       1001.12        33.10 o                         
   4   4   1        745.49        838.95         7.43 o                         
   5   4   1        595.00        667.31         5.97 o                         
   6   4   1        159.03        166.10         2.72 o                         
   7   4   1         51.82         50.79         2.39 o                         
   8   4   1          3.83         -1.16         1.16 o                         
   9   4   1          8.21          2.30         0.90 o                         
  10   4   1         11.31          5.77         1.73 o                         
  11   4   1         14.02         10.82         4.16 o                         
  12   4   1          3.82         -4.75         4.75 o                         
 -12   5   1         93.75         51.14         5.93 o                         
 -11   5   1         98.66        118.95        10.61 o                         
 -10   5   1        240.80        259.74         6.76 o                         
  -9   5   1        470.61        486.51         6.30 o                         
  -8   5   1        288.63        297.74         3.96 o                         
  -7   5   1        664.87        695.14         6.73 o                         
  -6   5   1       1004.01       1054.12         9.51 o                         
  -5   5   1       1721.21       1741.20        42.43 o                         
  -4   5   1       2899.46       2899.04        73.18 o                         
  -3   5   1       2690.86       2675.20        55.39 o                         
  -2   5   1       5961.93       6175.32        93.21 o                         
  -1   5   1      11349.93      12017.05       197.62 o                         
   0   5   1       7713.82       7917.75       133.87 o                         
   1   5   1       2174.84       2103.73        37.48 o                         
   2   5   1       2348.77       2170.97        39.64 o                         
   3   5   1       4043.02       4147.34        79.25 o                         
   4   5   1       1226.12       1220.78        18.79 o                         
   5   5   1       1373.45       1420.62        15.49 o                         
   6   5   1       2017.91       2117.98        27.96 o                         
   7   5   1        621.61        610.43         5.99 o                         
   8   5   1        267.38        266.86         4.29 o                         
   9   5   1        236.23        246.74         4.62 o                         
  10   5   1         77.74         47.59         2.80 o                         
  11   5   1         35.58         23.04         8.35 o                         
 -11   6   1          0.01         -2.93         2.93 o                         
 -10   6   1         19.40         10.42         2.47 o                         
  -9   6   1         54.25         35.19         3.86 o                         
  -8   6   1          0.05         -1.20         1.20 o                         
  -7   6   1          2.44         -1.05         1.05 o                         
  -6   6   1        108.84        104.63         3.14 o                         
  -5   6   1        323.42        317.59         3.40 o                         
  -4   6   1        224.14        198.55         3.17 o                         
  -3   6   1         58.06         61.05         2.43 o                         
  -2   6   1        152.55        146.92         2.12 o                         
  -1   6   1        178.63        240.01         2.46 o                         
   0   6   1         18.63         12.21         1.25 o                         
   1   6   1        598.29        661.08         5.86 o                         
   2   6   1          1.98         -0.73         0.73 o                         
   3   6   1         13.83          0.58         0.79 o                         
   4   6   1          1.41         -0.26         0.52 o                         
   5   6   1        129.50        134.91         3.07 o                         
   6   6   1        302.52        326.61         5.13 o                         
   7   6   1         99.98        102.07         2.83 o                         
   8   6   1          0.71         -1.02         1.02 o                         
   9   6   1          1.15         -1.36         1.36 o                         
  10   6   1          1.04         -2.15         2.15 o                         
  11   6   1          0.30         -3.05         3.05 o                         
 -11   7   1         50.51         30.66         4.35 o                         
 -10   7   1         90.14         52.98         3.47 o                         
  -9   7   1        192.23        179.31         7.90 o                         
  -8   7   1        143.48        130.50         3.45 o                         
  -7   7   1        174.34        162.63         2.72 o                         
  -6   7   1       1057.27       1125.76         9.56 o                         
  -5   7   1       1489.10       1517.00        13.73 o                         
  -4   7   1        580.12        541.51         6.18 o                         
  -3   7   1       1747.46       1786.72        33.52 o                         
  -2   7   1       1437.79       1368.08        16.14 o                         
  -1   7   1       1501.15       1378.96        17.41 o                         
   0   7   1       1812.73       1795.23        35.21 o                         
   1   7   1       1500.31       1555.26        32.39 o                         
   2   7   1       1947.96       1974.31        39.26 o                         
   3   7   1       2214.76       2125.11        42.72 o                         
   4   7   1       1841.43       1894.52        27.57 o                         
   5   7   1       1073.04       1120.73        12.10 o                         
   6   7   1        649.72        669.63         7.43 o                         
   7   7   1        413.10        413.41         5.61 o                         
   8   7   1        249.14        242.77         4.92 o                         
   9   7   1        167.86        181.02         6.96 o                         
  10   7   1        145.50        145.71         8.88 o                         
 -10   8   1         10.51          6.60         2.89 o                         
  -9   8   1          1.02         -1.74         2.22 o                         
  -8   8   1          5.19          2.38         1.44 o                         
  -7   8   1         56.55         31.88         2.58 o                         
  -6   8   1         81.55         75.42         3.09 o                         
  -5   8   1          0.02         -1.02         1.02 o                         
  -4   8   1         17.91          6.12         1.09 o                         
  -3   8   1          2.89         -0.96         0.96 o                         
  -2   8   1          4.54         -0.70         0.70 o                         
  -1   8   1         36.42         24.04         1.95 o                         
   0   8   1         22.10         18.41         1.06 o                         
   1   8   1          4.03         -1.01         1.01 o                         
   2   8   1         22.57         18.41         1.53 o                         
   3   8   1        243.14        207.65         3.57 o                         
   4   8   1         16.96         13.22         1.24 o                         
   5   8   1         61.59         40.73         2.48 o                         
   6   8   1         98.74         54.37         4.55 o                         
   7   8   1         29.72         19.71         1.53 o                         
   8   8   1          1.60         -0.20         1.44 o                         
   9   8   1         12.78          5.11         5.15 o                         
  10   8   1          5.47         -3.11         3.11 o                         
 -10   9   1        161.26        186.04         9.77 o                         
  -9   9   1        210.43        242.46        11.95 o                         
  -8   9   1        366.80        383.37         8.96 o                         
  -7   9   1        539.38        584.41         7.74 o                         
  -6   9   1        590.05        636.39         7.73 o                         
  -5   9   1       1677.82       1777.92        16.26 o                         
  -4   9   1        890.60        920.28         9.56 o                         
  -3   9   1        421.98        419.22         4.66 o                         
  -2   9   1        959.46        999.90        10.07 o                         
  -1   9   1       1011.75       1049.60         8.39 o                         
   0   9   1        894.20        912.88         7.50 o                         
   1   9   1       1864.68       1917.59        15.60 o                         
   2   9   1       1131.14       1126.54        10.28 o                         
   3   9   1        817.76        819.97         8.54 o                         
   4   9   1        482.50        488.72         6.23 o                         
   5   9   1        141.48        118.59         3.77 o                         
   6   9   1        628.37        636.12         8.48 o                         
   7   9   1        343.13        328.45         6.04 o                         
   8   9   1        178.35        195.77         7.20 o                         
   9   9   1        160.35        189.78        11.84 o                         
  -9  10   1         18.19         12.04         3.19 o                         
  -8  10   1          0.32         -3.27         3.27 o                         
  -7  10   1         31.62         13.44         1.81 o                         
  -6  10   1         58.27         36.26         1.93 o                         
  -5  10   1          0.37          0.31         1.34 o                         
  -4  10   1          5.07          6.03         1.54 o                         
  -3  10   1         30.23         15.83         1.99 o                         
  -2  10   1         16.38          3.57         1.76 o                         
  -1  10   1         30.36         13.86         0.82 o                         
   0  10   1          2.07         -0.76         0.76 o                         
   1  10   1        132.78        129.73         3.83 o                         
   2  10   1          6.14          2.30         1.25 o                         
   3  10   1        465.33        495.36         6.39 o                         
   4  10   1         87.90         64.23         5.19 o                         
   5  10   1         62.68         45.59         2.19 o                         
   6  10   1        104.73        108.84         4.15 o                         
   7  10   1         20.82         14.98         2.12 o                         
   8  10   1          7.12          5.17         6.50 o                         
   9  10   1          7.02          2.71         3.32 o                         
  -8  11   1        108.94         68.19         4.69 o                         
  -7  11   1         59.13         36.52         2.75 o                         
  -6  11   1        102.02         64.08         2.99 o                         
  -5  11   1        249.22        236.18         5.61 o                         
  -4  11   1        424.83        408.75         6.63 o                         
  -3  11   1        806.49        813.33         9.76 o                         
  -2  11   1        422.46        401.16         6.03 o                         
  -1  11   1        710.09        682.61         8.17 o                         
   0  11   1        596.14        576.93         6.92 o                         
   1  11   1        680.65        691.05         7.24 o                         
   2  11   1       1193.85       1229.75        13.43 o                         
   3  11   1        525.97        509.36         6.99 o                         
   4  11   1        382.50        402.86         6.52 o                         
   5  11   1        373.43        381.59         9.55 o                         
   6  11   1        268.92        259.93         6.53 o                         
   7  11   1        247.55        278.96         8.61 o                         
   8  11   1        175.42        174.54         9.82 o                         
  -7  12   1          4.74         -0.40         2.53 o                         
  -6  12   1          0.12         -1.89         1.89 o                         
  -5  12   1          2.15         -1.91         1.91 o                         
  -4  12   1          7.44         -2.00         2.00 o                         
  -3  12   1          3.87         -1.60         1.60 o                         
  -2  12   1          3.29         -1.58         1.58 o                         
  -1  12   1          0.44         -1.48         1.48 o                         
   0  12   1         19.70          3.44         1.57 o                         
   1  12   1         26.46         12.14         1.82 o                         
   2  12   1         13.13          4.83         1.79 o                         
   3  12   1          4.57         -0.96         2.39 o                         
   4  12   1          1.86         -1.09         1.61 o                         
   5  12   1          2.26          0.97         1.79 o                         
   6  12   1          0.35          0.60         2.14 o                         
  -6  13   1        278.78        359.73        17.23 o                         
  -5  13   1        369.44        414.05        10.60 o                         
  -4  13   1        383.08        400.90        10.20 o                         
  -3  13   1        297.79        266.53         9.40 o                         
  -2  13   1        246.34        218.85         8.62 o                         
  -1  13   1        294.22        268.52         9.20 o                         
   0  13   1        281.57        259.30         9.26 o                         
   1  13   1        564.36        619.94        16.64 o                         
   2  13   1        688.63        754.09        16.51 o                         
   3  13   1        362.67        385.73         9.80 o                         
   4  13   1        198.03        209.16         7.48 o                         
   5  13   1        204.54        206.58         8.43 o                         
  -3  14   1          6.45          7.27         2.75 o                         
  -2  14   1          1.33         -2.43         2.43 o                         
  -1  14   1          1.39         -2.13         2.35 o                         
   0  14   1          4.57         -0.72         2.48 o                         
   1  14   1          7.98          2.24         2.58 o                         
   2  14   1          0.49          2.28         3.47 o                         
   3  14   1          8.91         10.65         3.96 o                         
 -13   0   2         50.40         43.53         7.37 o                         
 -12   0   2         91.84         61.62         8.86 o                         
 -11   0   2        224.38        241.32         7.62 o                         
 -10   0   2        358.36        385.03        15.21 o                         
  -9   0   2        333.95        356.06         7.82 o                         
  -8   0   2        290.56        274.57         8.88 o                         
  -7   0   2        638.91        633.27        10.05 o                         
  -6   0   2       1374.67       1227.35        23.08 o                         
  -5   0   2         58.77         27.34         3.41 o                         
  -4   0   2      10001.54       9623.04       199.47 o                         
  -3   0   2      27447.07      25863.48       844.79 o                         
  -2   0   2      10389.65      10016.61       271.48 o                         
  -1   0   2      10811.03       9830.48       271.60 o                         
   0   0   2       2237.50       2014.05        45.19 o                         
   2   0   2       1295.21       1189.09        33.98 o                         
   4   0   2       4154.01       3946.41       369.91 o                         
   5   0   2       1915.23       2012.77        87.33 o                         
   6   0   2        994.83        972.26        14.43 o                         
   7   0   2       2059.05       2105.61        41.24 o                         
   8   0   2        430.28        434.95         7.75 o                         
   9   0   2         83.73         66.33         5.08 o                         
  10   0   2        116.47        119.66         6.02 o                         
  11   0   2          0.47         -3.08         3.08 o                         
  12   0   2         33.94         20.23         4.63 o                         
 -13   1   2          1.69          0.15         2.83 o                         
 -12   1   2          1.10         -2.04         2.04 o                         
 -11   1   2          9.74          2.33         1.53 o                         
 -10   1   2          5.84         -0.04         1.32 o                         
  -9   1   2         85.06         52.32         6.26 o                         
  -8   1   2        135.99        114.33         4.58 o                         
  -7   1   2          3.35          7.41         6.55 o                         
  -6   1   2         25.80         21.71         1.80 o                         
  -5   1   2        196.52        200.02         3.59 o                         
  -4   1   2        477.89        519.25         5.33 o                         
  -3   1   2       2030.75       1934.10        63.41 o                         
  -2   1   2      23468.78      22072.82       730.71 o                         
  -1   1   2        575.71        583.21        10.87 o                         
   0   1   2       5702.46       5709.28        81.76 o                         
   1   1   2        147.42        144.38         1.62 o                         
   2   1   2         89.65        106.16         1.37 o                         
   3   1   2          0.69         -0.14         0.57 o                         
   4   1   2        935.86       1063.24        17.49 o                         
   5   1   2         73.76         87.71         1.93 o                         
   6   1   2         24.59         17.49         1.19 o                         
   7   1   2          0.02         -0.77         0.77 o                         
   8   1   2        107.76         87.19         3.96 o                         
   9   1   2          7.04          2.36         1.60 o                         
  10   1   2         43.14         22.31         1.90 o                         
  11   1   2         10.07         -3.07         4.88 o                         
  12   1   2          5.71          0.63         3.17 o                         
 -13   2   2         34.54         32.90         3.92 o                         
 -12   2   2         58.71         46.04         7.62 o                         
 -11   2   2        138.18        132.51         4.73 o                         
 -10   2   2        423.88        431.02         6.86 o                         
  -9   2   2        261.56        261.33         3.83 o                         
  -8   2   2        488.90        515.97         5.60 o                         
  -7   2   2        738.04        740.71         7.54 o                         
  -6   2   2       2478.09       2399.89        55.54 o                         
  -5   2   2       2855.30       2849.62        72.73 o                         
  -3   2   2       7202.81       7691.30       659.13 o                         
  -1   2   2       1854.62       1753.20        43.32 o                         
   0   2   2        273.90        232.38         2.21 o                         
   1   2   2       4856.95       4632.98        80.71 o                         
   2   2   2       1584.93       1502.88        41.16 o                         
   3   2   2       6027.49       6220.05       139.44 o                         
   4   2   2       3256.86       3408.74        94.10 o                         
   5   2   2       3488.32       3606.20        76.46 o                         
   6   2   2        801.74        820.49         7.47 o                         
   7   2   2        223.82        196.37         3.28 o                         
   8   2   2       1243.74       1298.68        11.13 o                         
   9   2   2        834.35        880.85         9.03 o                         
  10   2   2        191.51        197.48         5.85 o                         
  11   2   2         76.50         63.96         9.17 o                         
  12   2   2         57.63         48.20         6.67 o                         
 -12   3   2          7.52          6.36         3.00 o                         
 -11   3   2          4.55         -1.79         1.79 o                         
 -10   3   2         73.64         55.46         5.00 o                         
  -9   3   2        125.05        132.85         5.26 o                         
  -8   3   2         15.87          8.91         1.32 o                         
  -7   3   2          3.95          1.51         0.94 o                         
  -6   3   2          2.55          0.95         1.02 o                         
  -5   3   2         37.10         29.47         2.00 o                         
  -4   3   2         45.88         59.25         1.83 o                         
  -3   3   2        513.54        560.73         5.62 o                         
  -2   3   2        481.13        462.26         4.95 o                         
   0   3   2          2.37          2.77         0.46 o                         
   1   3   2         74.07         61.50         1.02 o                         
   2   3   2         55.84         34.78         0.89 o                         
   3   3   2         39.09         33.73         2.13 o                         
   4   3   2          5.49          2.91         0.49 o                         
   5   3   2          3.07          0.81         0.54 o                         
   6   3   2         10.29          2.48         0.82 o                         
   7   3   2        132.93        123.34         2.66 o                         
   8   3   2         29.62         26.27         1.35 o                         
   9   3   2         34.62         24.30         1.50 o                         
  10   3   2         25.36         10.12         2.29 o                         
  11   3   2          0.74         -2.42         2.42 o                         
 -12   4   2         26.32         16.62         3.15 o                         
 -11   4   2        118.55        132.68         6.34 o                         
 -10   4   2        185.33        192.42         6.75 o                         
  -9   4   2        600.33        654.65         8.16 o                         
  -8   4   2       1039.84       1112.46        10.78 o                         
  -7   4   2       1271.05       1315.10        11.53 o                         
  -6   4   2       1980.79       1950.35        37.18 o                         
  -5   4   2       1069.62       1101.92        12.30 o                         
  -4   4   2       3356.38       3374.86        99.47 o                         
  -3   4   2       6416.42       6331.47       134.15 o                         
  -2   4   2       1604.96       1556.86        33.12 o                         
  -1   4   2       1917.90       1825.48        43.57 o                         
   0   4   2       2824.24       2805.03        51.23 o                         
   1   4   2       4506.45       4496.49        80.02 o                         
   2   4   2       1341.64       1188.94        25.46 o                         
   3   4   2        943.00        884.86        10.60 o                         
   4   4   2       1266.01       1175.88        13.93 o                         
   5   4   2       1539.25       1613.55        27.84 o                         
   6   4   2       1116.75       1116.65         9.30 o                         
   7   4   2        700.72        732.85         6.45 o                         
   8   4   2        278.10        282.26         4.22 o                         
   9   4   2         97.18         96.32         3.53 o                         
  10   4   2         59.97         36.73         6.07 o                         
  11   4   2         43.82         20.48         6.66 o                         
 -12   5   2          0.01          0.18         3.19 o                         
 -11   5   2         22.44         18.92         2.75 o                         
 -10   5   2         11.78         10.15         2.12 o                         
  -9   5   2         54.98         29.03         4.90 o                         
  -8   5   2         44.23         24.44         1.68 o                         
  -7   5   2        107.02         93.00         2.17 o                         
  -6   5   2          0.57         -0.76         0.76 o                         
  -5   5   2        410.77        418.40         4.25 o                         
  -4   5   2         76.60        100.77         2.61 o                         
  -3   5   2         68.40         94.95         1.76 o                         
  -2   5   2        394.18        454.35         5.54 o                         
  -1   5   2        240.13        235.25         2.61 o                         
   0   5   2        474.84        550.66         4.67 o                         
   1   5   2          3.48          1.31         0.84 o                         
   2   5   2        404.96        477.14         4.65 o                         
   3   5   2        664.26        772.69         7.18 o                         
   4   5   2        354.56        351.79         4.02 o                         
   5   5   2        123.53        127.22         3.69 o                         
   6   5   2          4.42         -1.19         1.19 o                         
   7   5   2          1.73         -0.68         0.68 o                         
   8   5   2          1.75         -0.87         0.87 o                         
   9   5   2         40.52         21.51         2.08 o                         
  10   5   2          7.44         -2.28         2.28 o                         
  11   5   2         24.05         14.31         3.62 o                         
 -12   6   2         58.33         41.04         4.56 o                         
 -11   6   2        158.94        176.02        10.79 o                         
 -10   6   2        222.33        231.27         6.67 o                         
  -9   6   2         71.75         46.35         3.01 o                         
  -8   6   2         49.90         26.68         2.23 o                         
  -7   6   2        172.13        161.08         2.72 o                         
  -6   6   2        349.77        340.01         3.82 o                         
  -5   6   2       1565.86       1614.74        14.37 o                         
  -4   6   2       2838.50       2928.90        73.59 o                         
  -3   6   2       2974.33       3081.80        62.81 o                         
  -2   6   2       3856.92       4021.99        64.21 o                         
  -1   6   2       2598.60       2496.41        42.81 o                         
   0   6   2       2782.09       2645.28        67.09 o                         
   1   6   2       3299.94       3200.35        62.51 o                         
   2   6   2       2663.53       2562.55        54.36 o                         
   3   6   2       2309.14       2365.79        53.46 o                         
   4   6   2       2604.91       2562.23        72.86 o                         
   5   6   2       2315.83       2411.21        46.20 o                         
   6   6   2       1026.97       1051.10         9.97 o                         
   7   6   2        194.90        208.08         3.32 o                         
   8   6   2        327.00        333.25         5.02 o                         
   9   6   2        251.43        245.91         7.44 o                         
  10   6   2        145.31        165.92        12.74 o                         
  11   6   2         81.58         73.11        10.83 o                         
 -11   7   2          7.12          2.52         2.90 o                         
 -10   7   2          6.79          0.51         3.35 o                         
  -9   7   2          0.02         -1.64         1.64 o                         
  -8   7   2         30.82         18.36         1.28 o                         
  -7   7   2          1.65         -0.78         0.78 o                         
  -6   7   2         95.77         92.97         2.07 o                         
  -5   7   2         45.87         28.53         1.37 o                         
  -4   7   2         62.68         53.64         2.37 o                         
  -3   7   2          8.98          0.52         0.76 o                         
  -2   7   2         19.45         13.08         1.28 o                         
  -1   7   2         19.43         15.51         1.00 o                         
   0   7   2         67.54         59.68         1.51 o                         
   1   7   2        277.24        262.70         3.05 o                         
   2   7   2         10.56         10.61         0.95 o                         
   3   7   2          0.16         -1.12         1.12 o                         
   4   7   2         31.87         21.93         2.70 o                         
   5   7   2        238.38        262.33         4.04 o                         
   6   7   2          4.11          1.02         0.91 o                         
   7   7   2         36.89         17.94         1.26 o                         
   8   7   2         13.77         10.35         1.56 o                         
   9   7   2          1.50          2.35         2.47 o                         
  10   7   2          4.59         -3.76         3.85 o                         
 -11   8   2         53.47         28.17         3.72 o                         
 -10   8   2        180.45        217.76        12.30 o                         
  -9   8   2        337.43        392.92        10.37 o                         
  -8   8   2        404.35        443.70         6.56 o                         
  -7   8   2        909.68        973.14         9.71 o                         
  -6   8   2        666.57        670.56         5.97 o                         
  -5   8   2        547.80        524.68         5.04 o                         
  -4   8   2        853.84        860.10         7.48 o                         
  -3   8   2        984.23       1009.47         9.37 o                         
  -2   8   2       1295.12       1324.73        11.52 o                         
  -1   8   2       1853.93       1940.89        26.61 o                         
   0   8   2       1856.81       1884.15        23.94 o                         
   1   8   2       2529.71       2393.12        46.08 o                         
   2   8   2       1316.55       1322.09        12.01 o                         
   3   8   2          3.59         -1.49         1.49 o                         
   4   8   2        375.64        352.99         5.18 o                         
   5   8   2        810.90        867.47        12.29 o                         
   6   8   2        538.79        557.16         8.21 o                         
   7   8   2        443.39        470.94         6.76 o                         
   8   8   2        284.30        300.66         7.46 o                         
   9   8   2         65.37         35.14         7.25 o                         
  10   8   2         36.13         18.40         3.93 o                         
 -10   9   2          0.25         -2.10         2.68 o                         
  -9   9   2          9.10          7.32         2.81 o                         
  -8   9   2         17.65         15.80         2.15 o                         
  -7   9   2          7.99          8.65         1.50 o                         
  -6   9   2          0.38          1.22         1.27 o                         
  -5   9   2          3.90          0.69         1.63 o                         
  -4   9   2         11.90         -0.66         1.66 o                         
  -3   9   2          1.16         -0.97         0.97 o                         
  -2   9   2          0.66         -0.78         0.78 o                         
  -1   9   2         27.20         16.67         1.37 o                         
   0   9   2         64.79         81.84         2.41 o                         
   1   9   2        138.87        137.56         2.47 o                         
   2   9   2         30.06          8.28         1.54 o                         
   3   9   2        146.58        146.12         3.49 o                         
   4   9   2        194.55        190.86         4.04 o                         
   5   9   2         75.40         68.78         3.22 o                         
   6   9   2          2.98         -0.29         1.27 o                         
   7   9   2          0.90         -1.53         1.53 o                         
   8   9   2          4.92         -2.92         2.92 o                         
   9   9   2          4.12         -2.51         2.56 o                         
  -9  10   2         57.79         38.12         3.91 o                         
  -8  10   2        134.59        141.38         6.61 o                         
  -7  10   2        529.96        582.77         8.83 o                         
  -6  10   2        598.96        617.82         8.20 o                         
  -5  10   2        610.10        629.93         8.35 o                         
  -4  10   2        495.63        481.44         6.86 o                         
  -3  10   2        478.80        450.78         5.87 o                         
  -2  10   2        495.09        477.04         5.43 o                         
  -1  10   2        681.00        689.52         6.39 o                         
   0  10   2       1071.47       1077.07         9.15 o                         
   1  10   2        671.32        647.97         6.24 o                         
   2  10   2        920.67        940.79         9.27 o                         
   3  10   2        962.05       1016.31        10.68 o                         
   4  10   2        873.23        917.74        10.86 o                         
   5  10   2        308.00        293.22         5.52 o                         
   6  10   2        211.80        217.44         5.47 o                         
   7  10   2        113.48        109.89         7.24 o                         
   8  10   2         71.73         45.44         4.72 o                         
  -8  11   2          4.85         -2.49         2.49 o                         
  -7  11   2         16.68          8.33         4.10 o                         
  -6  11   2          7.06         -0.21         1.70 o                         
  -5  11   2         91.34         53.28         2.64 o                         
  -4  11   2         31.66         18.26         1.68 o                         
  -3  11   2        214.62        205.80         4.54 o                         
  -2  11   2         29.28         11.17         1.33 o                         
  -1  11   2         20.43          7.32         1.45 o                         
   0  11   2          0.20         -1.04         1.04 o                         
   1  11   2        132.81        126.74         3.35 o                         
   2  11   2         50.66         35.23         1.70 o                         
   3  11   2          0.03         -1.27         1.27 o                         
   4  11   2          0.95         -1.29         1.29 o                         
   5  11   2          7.60          6.53         1.63 o                         
   6  11   2          4.09          2.98         1.87 o                         
   7  11   2          1.35          0.96         2.99 o                         
  -7  12   2        141.15        149.20         9.57 o                         
  -6  12   2        260.21        267.17         8.51 o                         
  -5  12   2        223.20        207.89         6.85 o                         
  -4  12   2         80.07         35.28         2.74 o                         
  -3  12   2        465.03        433.11         9.15 o                         
  -2  12   2        726.47        696.14        11.52 o                         
  -1  12   2        452.62        450.87         9.61 o                         
   0  12   2        771.54        843.17        19.97 o                         
   1  12   2        754.12        811.17        15.49 o                         
   2  12   2        614.70        658.13        11.58 o                         
   3  12   2        408.04        422.58         9.84 o                         
   4  12   2        355.62        367.83         7.83 o                         
   5  12   2        322.35        347.24         9.11 o                         
   6  12   2        275.31        317.70        10.30 o                         
  -6  13   2          7.30          8.52         2.59 o                         
  -5  13   2         11.09          4.72         2.50 o                         
  -4  13   2          0.13         -2.23         2.23 o                         
  -3  13   2         49.79         23.45         3.09 o                         
  -2  13   2          7.13          2.99         2.41 o                         
  -1  13   2          0.16         -2.24         2.24 o                         
   0  13   2          0.30         -2.35         2.35 o                         
   1  13   2          1.59          2.31         2.40 o                         
   2  13   2          0.14         -2.07         2.07 o                         
   3  13   2          2.41         -2.06         2.06 o                         
   4  13   2          0.01         -2.22         2.22 o                         
   5  13   2          0.02         -2.93         2.93 o                         
  -3  14   2        209.48        197.46         8.73 o                         
  -2  14   2        206.40        195.69         8.66 o                         
  -1  14   2        289.54        307.38        10.20 o                         
   0  14   2        324.16        345.44        11.01 o                         
   1  14   2        178.26        186.31        11.82 o                         
   2  14   2        164.40        166.87         9.43 o                         
 -13   1   3         26.47         15.44         5.49 o                         
 -12   1   3         86.40         58.92         9.51 o                         
 -11   1   3        133.89        135.16         4.33 o                         
 -10   1   3        223.15        233.28         5.60 o                         
  -9   1   3        168.77        154.40         4.67 o                         
  -8   1   3        582.28        554.31         6.83 o                         
  -7   1   3        946.86        976.81         9.99 o                         
  -6   1   3       1888.50       1906.90        45.59 o                         
  -5   1   3       5028.44       5123.42        82.23 o                         
  -4   1   3       8586.00       8394.03       123.98 o                         
  -3   1   3       1625.83       1547.59        44.15 o                         
  -2   1   3        428.46        544.99        10.95 o                         
  -1   1   3       8944.06       8044.96       423.85 o                         
   0   1   3       4073.92       3869.19        58.73 o                         
   1   1   3       4400.86       4220.07        75.03 o                         
   2   1   3       6414.48       6309.49        96.36 o                         
   3   1   3       7185.04       7532.15       133.90 o                         
   4   1   3       2742.18       2803.04        61.88 o                         
   5   1   3       2208.37       2177.78        53.98 o                         
   6   1   3       1246.73       1267.16        12.12 o                         
   7   1   3        339.85        327.92         4.46 o                         
   8   1   3        566.84        597.67         6.72 o                         
   9   1   3        110.12        101.02         3.16 o                         
  10   1   3        111.12        112.76         5.84 o                         
  11   1   3        104.90         89.02         7.67 o                         
 -13   2   3          1.04         -0.25         3.28 o                         
 -12   2   3          0.92         -2.17         3.92 o                         
 -11   2   3          0.00          2.88         1.85 o                         
 -10   2   3         29.15         20.28         2.40 o                         
  -9   2   3          2.94         -1.11         1.11 o                         
  -8   2   3          3.23         -0.02         1.24 o                         
  -7   2   3         20.71          9.20         1.28 o                         
  -6   2   3         23.73         17.13         1.25 o                         
  -5   2   3        107.09        116.15         1.93 o                         
  -4   2   3        459.52        520.14         4.56 o                         
  -3   2   3         86.80        108.82         1.83 o                         
  -2   2   3        215.26        227.62         2.37 o                         
  -1   2   3       2812.77       2938.97        63.86 o                         
   0   2   3         17.82          9.04         0.59 o                         
   1   2   3        174.17        204.29         2.16 o                         
   2   2   3       1028.96       1157.88        33.71 o                         
   3   2   3        378.54        407.49         3.78 o                         
   4   2   3          7.08          5.79         0.55 o                         
   5   2   3          1.72         -0.54         0.54 o                         
   6   2   3        297.39        267.35         3.30 o                         
   7   2   3        113.37        126.47         4.52 o                         
   8   2   3          1.95          4.22         1.66 o                         
   9   2   3          2.44         -1.62         1.62 o                         
  10   2   3          0.50         -2.01         2.01 o                         
  11   2   3          1.58         -0.99         3.17 o                         
 -12   3   3        132.27        146.83         9.85 o                         
 -11   3   3        259.39        288.95         6.99 o                         
 -10   3   3        501.66        567.41        11.06 o                         
  -9   3   3        464.16        486.83         6.51 o                         
  -8   3   3        568.43        563.19         6.86 o                         
  -7   3   3        880.24        922.82         9.53 o                         
  -6   3   3       1749.18       1729.82        30.97 o                         
  -5   3   3       3229.66       3249.07        80.03 o                         
  -4   3   3       5844.33       5829.92       126.72 o                         
  -3   3   3       7526.05       7623.96       157.52 o                         
  -2   3   3       4524.53       4639.74       104.59 o                         
  -1   3   3       3747.05       4767.00       110.70 o                         
   0   3   3       1886.43       1722.27        28.76 o                         
   1   3   3       3629.29       3604.90        66.92 o                         
   2   3   3         48.53          8.04         0.81 o                         
   3   3   3       1066.91        955.89        10.35 o                         
   4   3   3       3576.71       3695.64        77.25 o                         
   5   3   3        933.50        941.77         7.82 o                         
   6   3   3       1179.47       1226.10         9.80 o                         
   7   3   3       1219.00       1272.51        10.37 o                         
   8   3   3        426.17        442.71         5.02 o                         
   9   3   3         77.46         44.97         4.34 o                         
  10   3   3         80.05         43.87         9.06 o                         
  11   3   3         64.20         45.30         6.05 o                         
 -12   4   3          7.61          3.44         2.93 o                         
 -11   4   3          5.22          2.40         2.33 o                         
 -10   4   3          4.57          0.29         1.39 o                         
  -9   4   3         11.03          7.10         3.10 o                         
  -8   4   3          1.53          0.59         1.53 o                         
  -7   4   3         14.94          9.28         1.58 o                         
  -6   4   3          0.15         -0.72         0.72 o                         
  -5   4   3        394.35        426.21         4.59 o                         
  -4   4   3        197.62        213.60         3.01 o                         
  -3   4   3        639.93        761.17         7.45 o                         
  -2   4   3        656.47        732.39        10.08 o                         
  -1   4   3        500.81        579.31         5.90 o                         
   0   4   3         87.40         90.46         1.65 o                         
   1   4   3          2.40          1.27         0.47 o                         
   2   4   3          0.52         -0.54         0.54 o                         
   3   4   3        656.10        684.16         6.03 o                         
   4   4   3         22.08         23.70         1.43 o                         
   5   4   3          1.00         -0.62         0.62 o                         
   6   4   3         15.63          7.25         1.28 o                         
   7   4   3         13.94          4.77         1.09 o                         
   8   4   3        112.19        101.41         2.44 o                         
   9   4   3         35.62         16.72         1.68 o                         
  10   4   3          0.01          7.45        31.82 o                         
  11   4   3          2.42         -3.66         3.66 o                         
 -12   5   3         98.51         74.10         8.97 o                         
 -11   5   3        138.31        141.52         7.70 o                         
 -10   5   3         17.09          7.16         2.43 o                         
  -9   5   3        104.98         99.21         3.92 o                         
  -8   5   3       1075.38       1122.70        10.43 o                         
  -7   5   3        494.69        489.60         5.47 o                         
  -6   5   3        525.75        552.69         6.03 o                         
  -5   5   3       2402.53       2373.03        44.90 o                         
  -4   5   3       1848.27       1817.45        34.72 o                         
  -3   5   3       1726.35       1605.09        46.03 o                         
  -2   5   3       2166.30       2298.63        76.67 o                         
  -1   5   3       2267.48       2113.14        51.48 o                         
   0   5   3       2344.07       2256.35        41.31 o                         
   1   5   3       1697.97       1593.57        31.68 o                         
   2   5   3       3107.31       3124.14        55.42 o                         
   3   5   3       4299.88       4393.32        75.03 o                         
   4   5   3       1444.54       1504.44        20.52 o                         
   5   5   3        434.44        472.42         4.97 o                         
   6   5   3        891.06        920.21         7.65 o                         
   7   5   3        563.65        552.40         5.34 o                         
   8   5   3        160.89        159.73         3.42 o                         
   9   5   3        121.80        116.13         5.23 o                         
  10   5   3        147.26        163.45         9.16 o                         
  11   5   3         36.47         24.41         6.68 o                         
 -12   6   3          0.99         -0.76         3.49 o                         
 -11   6   3          0.75         -0.89         3.16 o                         
 -10   6   3          9.12          1.52         2.24 o                         
  -9   6   3         15.43          1.31         1.26 o                         
  -8   6   3         47.76         27.14         2.38 o                         
  -7   6   3         26.54         14.77         2.18 o                         
  -6   6   3         91.75         84.19         2.75 o                         
  -5   6   3          4.90          0.26         0.76 o                         
  -4   6   3         17.41         14.84         1.35 o                         
  -3   6   3        103.03        122.63         2.22 o                         
  -2   6   3         10.62          4.87         0.71 o                         
  -1   6   3         99.97        141.34         2.08 o                         
   0   6   3         61.43         44.14         1.88 o                         
   1   6   3          0.01         -0.66         0.66 o                         
   2   6   3         70.08         82.15         2.55 o                         
   3   6   3        533.88        536.67         5.25 o                         
   4   6   3         41.05         35.44         3.02 o                         
   5   6   3          6.64          2.29         0.85 o                         
   6   6   3         38.89         22.18         1.21 o                         
   7   6   3         28.47         12.35         1.13 o                         
   8   6   3         28.19         14.40         1.82 o                         
   9   6   3          2.41          6.06         2.20 o                         
  10   6   3          3.43          4.93         3.22 o                         
 -11   7   3         37.48         22.27         3.60 o                         
 -10   7   3         73.89         52.95         5.91 o                         
  -9   7   3        294.85        335.84         7.05 o                         
  -8   7   3        298.82        303.95         4.83 o                         
  -7   7   3        861.07        877.92         7.98 o                         
  -6   7   3       1219.47       1299.05        10.29 o                         
  -5   7   3        454.77        444.64         4.52 o                         
  -4   7   3       1273.56       1294.69        11.94 o                         
  -3   7   3       2338.43       2442.48        73.62 o                         
  -2   7   3       1843.69       1908.52        30.01 o                         
  -1   7   3       1317.43       1242.85        12.13 o                         
   0   7   3       2516.68       2490.00        45.00 o                         
   1   7   3       2803.27       2775.49        50.72 o                         
   2   7   3       2179.91       2166.58        43.65 o                         
   3   7   3       2240.88       2355.25        39.90 o                         
   4   7   3       2379.30       2472.89        33.00 o                         
   5   7   3        537.63        553.95         6.42 o                         
   6   7   3        284.79        311.16         4.71 o                         
   7   7   3        442.96        462.80         6.68 o                         
   8   7   3        214.68        220.71         6.02 o                         
   9   7   3        119.17        115.47         6.44 o                         
  10   7   3         73.35         54.85         6.46 o                         
 -11   8   3          5.18          3.72         3.18 o                         
 -10   8   3          0.03         -0.35         2.94 o                         
  -9   8   3          2.63          5.83         2.37 o                         
  -8   8   3          1.49          3.19         1.58 o                         
  -7   8   3         14.35          9.56         1.48 o                         
  -6   8   3         35.07         20.28         1.16 o                         
  -5   8   3          7.12          2.29         0.99 o                         
  -4   8   3          0.38         -1.23         1.23 o                         
  -3   8   3          2.78         -0.80         0.91 o                         
  -2   8   3          0.20         -0.67         0.67 o                         
  -1   8   3        172.01        195.62         2.67 o                         
   0   8   3         29.02         28.55         2.30 o                         
   1   8   3        610.43        658.92         6.55 o                         
   2   8   3          3.89         -0.95         0.95 o                         
   3   8   3         52.07         35.68         1.74 o                         
   4   8   3          3.49          4.52         1.12 o                         
   5   8   3         14.98          5.61         1.20 o                         
   6   8   3         14.87          8.27         1.33 o                         
   7   8   3          0.19         -1.38         1.38 o                         
   8   8   3          3.21         -2.14         2.14 o                         
   9   8   3          0.22         13.20        37.57 o                         
 -10   9   3         96.39        108.41        14.02 o                         
  -9   9   3        248.94        287.98         8.84 o                         
  -8   9   3        514.12        588.22        10.94 o                         
  -7   9   3        358.45        367.18         6.68 o                         
  -6   9   3        217.38        190.97         5.05 o                         
  -5   9   3        370.52        360.36         4.14 o                         
  -4   9   3        725.10        735.71         7.21 o                         
  -3   9   3        905.46        867.30         8.45 o                         
  -2   9   3       1196.03       1227.34        10.56 o                         
  -1   9   3       1560.17       1605.21        12.75 o                         
   0   9   3       1144.75       1166.91         8.92 o                         
   1   9   3         10.54          3.16         1.03 o                         
   2   9   3        341.75        327.40         4.73 o                         
   3   9   3        482.42        440.04         5.76 o                         
   4   9   3        154.76        126.23         5.86 o                         
   5   9   3        446.42        452.86         6.79 o                         
   6   9   3        282.38        277.22         6.16 o                         
   7   9   3        121.61        116.65         6.02 o                         
   8   9   3        109.38        118.18         7.92 o                         
   9   9   3         62.58         37.41         4.30 o                         
  -9  10   3         11.28          0.92         2.85 o                         
  -8  10   3         30.10         27.60         2.77 o                         
  -7  10   3         12.27          6.21         1.98 o                         
  -6  10   3          4.44         -1.38         1.38 o                         
  -5  10   3         43.50         24.68         1.77 o                         
  -4  10   3          0.06         -1.42         1.42 o                         
  -3  10   3         27.19         14.94         1.46 o                         
  -2  10   3         79.52         45.57         3.17 o                         
  -1  10   3          2.26         -0.91         0.91 o                         
   0  10   3          0.01         -0.89         0.89 o                         
   1  10   3         29.80         20.58         1.93 o                         
   2  10   3         53.57         37.32         1.83 o                         
   3  10   3          5.19         -0.36         1.20 o                         
   4  10   3          2.68         -1.22         1.22 o                         
   5  10   3         11.19          1.96         1.48 o                         
   6  10   3          4.74         -1.74         1.74 o                         
   7  10   3         12.12          3.34         2.54 o                         
   8  10   3          5.48         -2.99         2.99 o                         
  -8  11   3         77.56         44.71         3.98 o                         
  -7  11   3        209.55        210.43         7.49 o                         
  -6  11   3        207.13        186.81         5.79 o                         
  -5  11   3        347.22        310.16         6.30 o                         
  -4  11   3        669.63        694.30         8.99 o                         
  -3  11   3        377.38        372.67         6.02 o                         
  -2  11   3        813.25        816.11        10.50 o                         
  -1  11   3       1100.66       1133.71        12.61 o                         
   0  11   3       1110.28       1104.65        11.52 o                         
   1  11   3        944.10        990.87        10.64 o                         
   2  11   3        628.39        672.83         8.32 o                         
   3  11   3        533.44        543.51         7.88 o                         
   4  11   3        748.87        804.06        10.84 o                         
   5  11   3        336.75        362.59         7.63 o                         
   6  11   3        161.40        170.48         8.07 o                         
   7  11   3        187.18        210.39        10.34 o                         
  -7  12   3          0.01         -2.06         3.66 o                         
  -6  12   3          0.11         -2.07         2.07 o                         
  -5  12   3          9.01         -1.89         1.89 o                         
  -4  12   3          1.25         -1.66         1.66 o                         
  -3  12   3         11.31          1.48         1.93 o                         
  -2  12   3          7.51          0.54         2.13 o                         
  -1  12   3         22.85         16.19         2.99 o                         
   0  12   3          1.28          2.86         2.69 o                         
   1  12   3         19.07         11.95         2.18 o                         
   2  12   3          8.84          4.25         1.97 o                         
   3  12   3          5.51          1.56         1.83 o                         
   4  12   3          4.66          6.61         2.07 o                         
   5  12   3         12.23          9.53         2.69 o                         
   6  12   3         15.52         10.38         3.11 o                         
  -5  13   3        178.05        150.66         8.08 o                         
  -4  13   3        111.75         53.64         4.09 o                         
  -3  13   3        146.17        131.14         7.21 o                         
  -2  13   3        311.00        334.71        10.59 o                         
  -1  13   3        305.97        322.18        10.25 o                         
   0  13   3        506.83        535.02        15.15 o                         
   1  13   3        315.50        333.02        11.72 o                         
   2  13   3        160.36        141.31         7.08 o                         
   3  13   3        169.99        144.14         7.32 o                         
   4  13   3        199.22        189.71        10.06 o                         
  -3  14   3         14.37          9.53         2.87 o                         
  -2  14   3          3.38          3.83         3.21 o                         
  -1  14   3         15.93          9.00         3.13 o                         
   0  14   3         31.36         19.32         3.65 o                         
   1  14   3          0.95         -2.38         2.38 o                         
 -13   0   4         68.70         38.23         4.67 o                         
 -12   0   4        131.42         82.05         9.19 o                         
 -11   0   4          3.48         -1.96         1.96 o                         
 -10   0   4         11.65          2.18         3.37 o                         
  -9   0   4        397.14        420.75         9.61 o                         
  -8   0   4        760.13        807.46        12.59 o                         
  -7   0   4        760.99        798.52        12.01 o                         
  -6   0   4       1194.06       1124.86        16.46 o                         
  -5   0   4       1335.71       1274.52        39.49 o                         
  -4   0   4        126.48        173.64         3.07 o                         
  -3   0   4       1845.03       1641.76        46.71 o                         
  -2   0   4       6009.90       6070.72       189.37 o                         
  -1   0   4       1783.77       1686.70        42.12 o                         
   0   0   4       4018.74       3940.92        87.12 o                         
   1   0   4       5831.42       5831.09       125.63 o                         
   2   0   4       2240.52       2147.69        56.84 o                         
   3   0   4       3006.26       3023.80        78.38 o                         
   4   0   4       2394.90       2518.39        71.68 o                         
   5   0   4        790.59        771.40        10.45 o                         
   6   0   4       3408.72       4034.72       509.03 o                         
   7   0   4        768.92        848.96        12.01 o                         
   8   0   4        112.31        111.95        11.07 o                         
   9   0   4        230.23        231.46        10.93 o                         
  10   0   4         50.67         32.89         4.79 o                         
  11   0   4         25.99         13.64         4.06 o                         
 -13   1   4          0.03         -2.62         2.62 o                         
 -12   1   4          0.32         -1.24         2.90 o                         
 -11   1   4          8.43          4.08         1.93 o                         
 -10   1   4          0.85         -1.25         1.25 o                         
  -9   1   4          0.63         -1.88         2.80 o                         
  -8   1   4          4.56          0.94         1.10 o                         
  -7   1   4         91.10         82.51         2.01 o                         
  -6   1   4        295.31        308.12         3.50 o                         
  -5   1   4       1104.14       1148.11        25.97 o                         
  -4   1   4        218.48        217.70         2.92 o                         
  -3   1   4         68.90         51.25         1.20 o                         
  -2   1   4        325.02        295.99         2.74 o                         
  -1   1   4        354.55        352.95         3.21 o                         
   0   1   4         57.68         55.35         1.12 o                         
   1   1   4         70.59         77.15         1.52 o                         
   2   1   4         34.53         29.90         1.59 o                         
   3   1   4          0.76         -0.08         0.58 o                         
   4   1   4          4.08          0.51         0.81 o                         
   5   1   4        161.61        161.11         3.55 o                         
   6   1   4        193.28        183.66         4.04 o                         
   7   1   4        633.69        625.33         6.54 o                         
   8   1   4          6.37         -1.16         1.16 o                         
   9   1   4          8.12          3.38         1.42 o                         
  10   1   4          3.72          1.05         2.11 o                         
  11   1   4          2.04         -2.70         3.43 o                         
 -13   2   4         66.64         49.83         5.06 o                         
 -12   2   4        128.56        144.94         8.41 o                         
 -11   2   4        260.04        285.31         6.67 o                         
 -10   2   4        336.93        337.44         5.86 o                         
  -9   2   4        596.14        625.21         9.71 o                         
  -8   2   4        699.09        725.19         7.77 o                         
  -7   2   4        963.83       1014.66         8.88 o                         
  -6   2   4       4177.08       4199.91        71.76 o                         
  -5   2   4       7761.43       7664.16       133.88 o                         
  -4   2   4       3376.88       3368.70        55.37 o                         
  -3   2   4       4772.56       4728.74        72.18 o                         
  -2   2   4        792.99        724.05        11.10 o                         
  -1   2   4       2127.01       1961.05        50.99 o                         
   0   2   4       4518.95       4256.98        58.95 o                         
   1   2   4       6301.76       6321.07        96.29 o                         
   2   2   4       9135.06       9398.86       198.14 o                         
   3   2   4       1923.02       1917.70        46.35 o                         
   4   2   4       1488.48       1493.53        25.52 o                         
   5   2   4       1148.63       1161.63        10.15 o                         
   6   2   4        846.23        891.18         7.97 o                         
   7   2   4        247.37        261.31         3.68 o                         
   8   2   4         80.36         73.07         4.85 o                         
   9   2   4        101.77         91.06         4.24 o                         
  10   2   4        207.40        218.75         9.04 o                         
  11   2   4         79.27         51.17         6.32 o                         
 -12   3   4          1.19         -2.48         2.50 o                         
 -11   3   4          1.28         -2.01         2.01 o                         
 -10   3   4          4.58          3.22         1.77 o                         
  -9   3   4          3.36         -1.14         1.14 o                         
  -8   3   4          1.95         -1.50         1.50 o                         
  -7   3   4          6.50          7.05         1.07 o                         
  -6   3   4          3.89          7.55         0.74 o                         
  -5   3   4          0.54          2.63         0.87 o                         
  -4   3   4        335.25        357.41         3.94 o                         
  -3   3   4        140.13        145.82         2.12 o                         
  -2   3   4       2145.81       2229.74        78.68 o                         
  -1   3   4        154.32        194.40         3.41 o                         
   0   3   4        426.74        472.37         4.12 o                         
   1   3   4       1584.71       1676.56        84.35 o                         
   2   3   4        144.22        150.98         2.09 o                         
   3   3   4          0.29         -0.30         0.64 o                         
   4   3   4         52.74         49.95         1.80 o                         
   5   3   4         45.94         32.05         1.22 o                         
   6   3   4         27.46         16.80         0.94 o                         
   7   3   4        191.37        175.10         5.42 o                         
   8   3   4         15.16          3.04         1.05 o                         
   9   3   4          2.63         -1.94         1.94 o                         
  10   3   4          5.85         -2.25         2.72 o                         
  11   3   4          0.06          4.40         4.31 o                         
 -12   4   4         49.10         34.73         5.88 o                         
 -11   4   4         22.18         13.46         3.63 o                         
 -10   4   4        265.79        269.75         8.84 o                         
  -9   4   4        334.51        340.22         5.17 o                         
  -8   4   4        569.73        601.74         6.82 o                         
  -7   4   4       1917.49       2043.45        29.07 o                         
  -6   4   4       1289.41       1306.59        11.82 o                         
  -5   4   4       1030.22       1001.69        11.31 o                         
  -4   4   4        835.98        833.42         8.20 o                         
  -3   4   4        340.37        252.61         3.47 o                         
  -2   4   4       3007.21       3001.72       108.65 o                         
  -1   4   4       4366.62       3852.27       131.67 o                         
   0   4   4        822.64        743.59         8.94 o                         
   1   4   4       1782.48       1665.49        29.13 o                         
   2   4   4       3442.12       3547.68        54.84 o                         
   3   4   4       1425.39       1328.09        30.84 o                         
   4   4   4       1429.74       1475.92        16.38 o                         
   5   4   4        926.34        925.81         7.87 o                         
   6   4   4        435.11        422.92         4.40 o                         
   7   4   4        148.42        136.90         3.17 o                         
   8   4   4        217.10        239.40         4.13 o                         
   9   4   4        150.20        147.14         6.30 o                         
  10   4   4         73.03         48.05        18.85 o                         
 -12   5   4          0.64         -3.53         3.53 o                         
 -11   5   4         45.24         29.50         6.46 o                         
 -10   5   4        157.30        138.84         4.78 o                         
  -9   5   4         17.60          4.75         1.22 o                         
  -8   5   4          5.54          3.33         1.31 o                         
  -7   5   4        183.04        157.45         3.19 o                         
  -6   5   4        180.63        177.27         3.31 o                         
  -5   5   4          0.00         -0.72         0.72 o                         
  -4   5   4        251.22        251.28         3.24 o                         
  -3   5   4        178.08        177.52         2.52 o                         
  -2   5   4         21.07         15.40         0.84 o                         
  -1   5   4         37.60         50.66         1.51 o                         
   0   5   4          4.09          1.87         0.73 o                         
   1   5   4         79.67         63.15         1.82 o                         
   2   5   4        265.29        282.50         4.24 o                         
   3   5   4         80.03         57.19         1.80 o                         
   4   5   4         62.89         33.17         1.67 o                         
   5   5   4          0.00          0.05         0.91 o                         
   6   5   4          0.44          2.14         0.78 o                         
   7   5   4          5.55          1.95         0.98 o                         
   8   5   4         14.56          5.20         1.46 o                         
   9   5   4          3.15          1.39         2.47 o                         
  10   5   4         21.39         19.44         3.80 o                         
 -12   6   4         48.14         39.54        10.04 o                         
 -11   6   4        123.65        149.82         9.90 o                         
 -10   6   4        228.43        247.52        11.35 o                         
  -9   6   4        187.85        173.45         4.06 o                         
  -8   6   4        161.22        160.50         3.71 o                         
  -7   6   4        267.99        261.19         3.91 o                         
  -6   6   4       1041.35       1045.87         9.49 o                         
  -5   6   4       1894.49       1941.55        26.65 o                         
  -4   6   4       1668.59       1669.61        46.06 o                         
  -3   6   4        940.16        881.40         8.37 o                         
  -2   6   4       1510.42       1387.98        25.46 o                         
  -1   6   4       3397.66       3395.76        67.57 o                         
   0   6   4       2245.36       2245.01        35.50 o                         
   1   6   4       2005.21       1978.67        80.63 o                         
   2   6   4       3833.85       3874.91        68.01 o                         
   3   6   4       1591.72       1640.42        21.13 o                         
   4   6   4        852.33        938.76         7.95 o                         
   5   6   4       1208.78       1225.50        10.31 o                         
   6   6   4        538.46        554.92         5.74 o                         
   7   6   4        350.93        381.99         5.47 o                         
   8   6   4        307.06        335.91         7.17 o                         
   9   6   4        204.21        231.40         8.49 o                         
  10   6   4         87.54         43.43        10.21 o                         
 -11   7   4         19.43          6.62         3.18 o                         
 -10   7   4         33.93         26.05         3.89 o                         
  -9   7   4         29.28         22.01         2.59 o                         
  -8   7   4          0.00         -1.60         1.60 o                         
  -7   7   4          1.99         -0.65         1.30 o                         
  -6   7   4         28.19         14.78         1.35 o                         
  -5   7   4         25.07          9.18         0.97 o                         
  -4   7   4          2.43         -0.75         0.75 o                         
  -3   7   4         21.86         16.32         1.00 o                         
  -2   7   4         41.41         23.68         1.10 o                         
  -1   7   4         64.93         70.14         1.86 o                         
   0   7   4         73.14         74.49         2.06 o                         
   1   7   4       1282.54       1281.59        11.28 o                         
   2   7   4        536.72        564.38         6.18 o                         
   3   7   4         37.95         29.86         2.13 o                         
   4   7   4         56.81         40.69         2.79 o                         
   5   7   4        159.88        122.35         3.01 o                         
   6   7   4          2.70         -0.95         0.95 o                         
   7   7   4         26.37         13.25         1.68 o                         
   8   7   4         15.11         13.13         1.93 o                         
   9   7   4          0.15         -0.08         4.51 o                         
 -11   8   4         71.43         47.58         5.08 o                         
 -10   8   4        144.35        163.10         8.45 o                         
  -9   8   4        210.48        219.65         9.18 o                         
  -8   8   4        291.42        299.09         6.08 o                         
  -7   8   4        375.17        379.88         7.76 o                         
  -6   8   4        717.41        723.65         6.88 o                         
  -5   8   4        633.46        633.34         6.45 o                         
  -4   8   4        864.04        915.18         8.74 o                         
  -3   8   4       1634.94       1704.28        17.44 o                         
  -2   8   4       2426.81       2507.35        41.24 o                         
  -1   8   4       1040.59       1044.35         8.77 o                         
   0   8   4        717.12        739.25         7.13 o                         
   1   8   4        490.71        473.07         4.70 o                         
   2   8   4        401.58        387.35         5.07 o                         
   3   8   4       1033.82       1069.82        11.13 o                         
   4   8   4        607.34        656.78        10.02 o                         
   5   8   4        382.78        404.84         6.16 o                         
   6   8   4        272.58        255.64         5.64 o                         
   7   8   4        150.58        129.98         5.26 o                         
   8   8   4        102.38        102.60         9.14 o                         
   9   8   4        146.87        173.49         9.35 o                         
 -10   9   4          0.24         -2.88         2.88 o                         
  -9   9   4          1.78          1.66         2.53 o                         
  -8   9   4          0.11         -2.14         2.22 o                         
  -7   9   4          0.98         -1.49         1.49 o                         
  -6   9   4          0.44         -1.51         1.51 o                         
  -5   9   4         43.50         27.75         2.30 o                         
  -4   9   4          1.82         -0.84         0.84 o                         
  -3   9   4          3.66          0.75         0.77 o                         
  -2   9   4         19.54          9.67         1.20 o                         
  -1   9   4         28.44         20.17         1.27 o                         
   0   9   4          2.10         -0.76         1.00 o                         
   1   9   4        103.54         79.35         2.29 o                         
   2   9   4          0.01         -1.15         1.15 o                         
   3   9   4        162.22        173.62         4.69 o                         
   4   9   4          2.96         -1.02         1.02 o                         
   5   9   4          3.82         -1.29         1.29 o                         
   6   9   4          8.07         -1.78         1.78 o                         
   7   9   4          1.48         -2.11         2.11 o                         
   8   9   4          0.06         14.86        20.82 o                         
  -9  10   4        244.34        271.77        10.10 o                         
  -8  10   4        199.24        203.28         9.70 o                         
  -7  10   4         83.37         42.03         2.99 o                         
  -6  10   4        371.22        370.77         6.20 o                         
  -5  10   4        658.93        640.03         8.17 o                         
  -4  10   4        714.58        694.12        11.23 o                         
  -3  10   4        606.46        605.86         6.38 o                         
  -2  10   4        643.58        615.10         7.00 o                         
  -1  10   4        412.11        387.27         4.45 o                         
   0  10   4        643.62        653.98         9.01 o                         
   1  10   4        967.72        948.97        15.22 o                         
   2  10   4        850.47        865.14         9.56 o                         
   3  10   4        643.21        685.23         8.45 o                         
   4  10   4        164.67        156.39         4.54 o                         
   5  10   4        142.41        111.59         5.90 o                         
   6  10   4        154.58        155.50         7.49 o                         
   7  10   4        129.17        137.92         6.84 o                         
  -8  11   4          2.29         -2.33         2.33 o                         
  -7  11   4          3.03         -2.12         2.12 o                         
  -6  11   4          0.22         -2.35         2.35 o                         
  -5  11   4         35.39         16.32         1.94 o                         
  -4  11   4         77.10         40.40         2.49 o                         
  -3  11   4          6.60         -1.57         1.57 o                         
  -2  11   4          3.03         -0.71         1.51 o                         
  -1  11   4          5.71          0.56         1.24 o                         
   0  11   4          0.31         -1.33         1.33 o                         
   1  11   4          3.52         -1.30         1.30 o                         
   2  11   4         20.45         14.42         1.57 o                         
   3  11   4          6.14          1.68         1.53 o                         
   4  11   4         38.87         23.01         2.71 o                         
   5  11   4          0.19         -2.15         2.15 o                         
   6  11   4         11.18         11.47         2.90 o                         
  -7  12   4        141.10        142.11         9.03 o                         
  -6  12   4        106.69         56.85         5.59 o                         
  -5  12   4         61.43         31.12         4.04 o                         
  -4  12   4        281.15        254.46         8.14 o                         
  -3  12   4        501.70        529.31        15.72 o                         
  -2  12   4        675.81        725.48        17.92 o                         
  -1  12   4        563.60        577.12        15.28 o                         
   0  12   4        398.36        436.33        10.91 o                         
   1  12   4        469.08        481.14        12.55 o                         
   2  12   4        436.15        408.97        15.34 o                         
   3  12   4        260.69        269.95         9.08 o                         
   4  12   4        189.51        192.89         8.18 o                         
   5  12   4        260.14        287.54        11.09 o                         
  -5  13   4          0.20         -3.46         3.46 o                         
  -4  13   4          8.40         -2.57         2.79 o                         
  -3  13   4          0.02         -1.17         2.68 o                         
  -2  13   4          6.10          1.84         3.31 o                         
  -1  13   4         48.63         36.46         4.00 o                         
   0  13   4         36.70         24.66         3.47 o                         
   1  13   4          0.70         -2.45         2.45 o                         
   2  13   4          0.95         -2.18         2.18 o                         
   3  13   4         23.82         17.04         3.62 o                         
  -1  14   4        145.99        140.46         8.76 o                         
   0  14   4         86.38         34.53         8.46 o                         
 -13   1   5         36.34         30.60         3.64 o                         
 -12   1   5         40.72         35.54         3.15 o                         
 -11   1   5        166.26        180.04         5.97 o                         
 -10   1   5        271.16        279.60         5.39 o                         
  -9   1   5        351.64        383.78         5.92 o                         
  -8   1   5        914.92        977.09         9.47 o                         
  -7   1   5       2248.74       2248.93        38.57 o                         
  -6   1   5        418.70        416.96         4.31 o                         
  -5   1   5        189.52        147.89         2.37 o                         
  -4   1   5        633.62        598.91         5.41 o                         
  -3   1   5       1412.29       1288.71        25.88 o                         
  -2   1   5       4966.69       5092.72        78.12 o                         
  -1   1   5       5586.27       5597.76        85.33 o                         
   0   1   5       4602.62       4469.48        70.93 o                         
   1   1   5       2944.00       2933.68        51.27 o                         
   2   1   5       4770.94       4593.95        76.49 o                         
   3   1   5       1694.57       1688.13        37.47 o                         
   4   1   5       2352.03       2375.11        58.28 o                         
   5   1   5       1017.52       1035.46         9.09 o                         
   6   1   5        236.14        251.49         4.54 o                         
   7   1   5        288.10        302.23         6.30 o                         
   8   1   5        320.34        331.54         5.25 o                         
   9   1   5        254.47        257.10         6.21 o                         
  10   1   5         83.21         85.01         5.58 o                         
 -13   2   5          0.06         -1.82         5.32 o                         
 -12   2   5          0.11         -3.23         4.18 o                         
 -11   2   5          9.22          4.11         2.59 o                         
 -10   2   5          5.91          1.05         1.39 o                         
  -9   2   5          0.32         -1.00         1.00 o                         
  -8   2   5          6.36          2.98         1.23 o                         
  -7   2   5          7.73          9.94         1.00 o                         
  -6   2   5          2.78          3.52         1.00 o                         
  -5   2   5        164.14        179.12         2.67 o                         
  -4   2   5        181.62        226.04         2.99 o                         
  -3   2   5        600.71        671.15         7.54 o                         
  -2   2   5        382.21        377.40         3.72 o                         
  -1   2   5        282.76        312.36         3.41 o                         
   0   2   5       1293.18       1420.45        25.30 o                         
   1   2   5        465.46        575.71         5.52 o                         
   2   2   5        130.69        147.61         2.44 o                         
   3   2   5         47.05         27.64         2.98 o                         
   4   2   5        138.22        131.15         2.52 o                         
   5   2   5        139.30        108.73         3.32 o                         
   6   2   5        150.04        126.53         2.77 o                         
   7   2   5          9.93          2.21         0.92 o                         
   8   2   5          0.00         -1.75         1.75 o                         
   9   2   5          5.39          1.61         1.61 o                         
  10   2   5          7.31          6.73         3.24 o                         
 -12   3   5         81.77         58.35         6.32 o                         
 -11   3   5        130.02        117.40         7.82 o                         
 -10   3   5        232.41        236.46         5.09 o                         
  -9   3   5        327.00        335.93         4.81 o                         
  -8   3   5        569.85        603.88         6.46 o                         
  -7   3   5       2189.28       2235.96        39.59 o                         
  -6   3   5       2761.93       2879.54        62.91 o                         
  -5   3   5       2053.38       1932.46        48.73 o                         
  -4   3   5       2433.22       2463.53        51.44 o                         
  -3   3   5       5183.05       5149.16        92.97 o                         
  -2   3   5       2177.05       2065.69        43.14 o                         
  -1   3   5        476.69        434.54         4.22 o                         
   0   3   5       5196.77       5084.20        90.74 o                         
   1   3   5       2979.51       3067.69        53.82 o                         
   2   3   5       1496.74       1462.18        26.48 o                         
   3   3   5       1415.55       1416.19        17.31 o                         
   4   3   5       1367.85       1427.29        13.76 o                         
   5   3   5        375.29        365.17         4.27 o                         
   6   3   5         73.50         52.86         2.05 o                         
   7   3   5        127.67        132.97         3.18 o                         
   8   3   5        233.76        251.42         4.70 o                         
   9   3   5        118.99        106.72         6.34 o                         
  10   3   5         40.61         29.47         4.31 o                         
 -12   4   5         19.84          5.93         3.36 o                         
 -11   4   5          4.31         -2.75         2.75 o                         
 -10   4   5          6.53          1.33         1.44 o                         
  -9   4   5          0.75         -1.00         1.00 o                         
  -8   4   5         14.72          8.71         2.04 o                         
  -7   4   5          0.47          5.30         2.01 o                         
  -6   4   5          0.88         -0.42         0.81 o                         
  -5   4   5          1.98         -0.69         0.69 o                         
  -4   4   5         20.73         21.60         1.10 o                         
  -3   4   5         82.66         78.60         1.96 o                         
  -2   4   5        115.19        107.71         2.03 o                         
  -1   4   5          0.77         -0.17         0.71 o                         
   0   4   5          1.95          2.66         0.54 o                         
   1   4   5         74.57         85.95         2.72 o                         
   2   4   5          8.45          3.81         0.84 o                         
   3   4   5          0.28         -0.85         0.85 o                         
   4   4   5         28.90         14.20         1.54 o                         
   5   4   5          1.15         -1.05         1.11 o                         
   6   4   5        111.46         99.76         2.35 o                         
   7   4   5          0.33         -1.27         1.27 o                         
   8   4   5          0.94         -1.40         1.40 o                         
   9   4   5          0.06         -4.09         4.09 o                         
  10   4   5          8.19          8.48         4.18 o                         
 -12   5   5         66.20         52.04         5.33 o                         
 -11   5   5         90.71         69.18         9.31 o                         
 -10   5   5         84.56         58.33         6.58 o                         
  -9   5   5        427.67        463.53         6.82 o                         
  -8   5   5        416.01        423.65         5.05 o                         
  -7   5   5        252.72        225.40         3.51 o                         
  -6   5   5        530.23        531.25         5.84 o                         
  -5   5   5        548.62        499.49         5.77 o                         
  -4   5   5        953.09        923.87         8.03 o                         
  -3   5   5       1584.10       1599.27        36.46 o                         
  -2   5   5       1292.94       1190.52        13.43 o                         
  -1   5   5       2333.43       2291.48        66.42 o                         
   0   5   5       3059.95       3122.80        58.60 o                         
   1   5   5       1780.74       1776.69        61.94 o                         
   2   5   5       1778.19       1889.93        35.36 o                         
   3   5   5       1019.19       1066.71         9.17 o                         
   4   5   5        920.28        931.43         8.04 o                         
   5   5   5       1158.45       1107.27        10.02 o                         
   6   5   5        798.45        833.41         8.07 o                         
   7   5   5        324.91        327.93         5.36 o                         
   8   5   5        130.98        120.62         5.17 o                         
   9   5   5        224.41        268.37        10.47 o                         
  10   5   5         82.14        -18.28        65.33 o                         
 -12   6   5          0.16         -0.34         5.42 o                         
 -11   6   5         18.79         14.20         3.94 o                         
 -10   6   5          1.66         -0.85         3.66 o                         
  -9   6   5          4.37         -2.17         2.17 o                         
  -8   6   5         52.94         28.88         2.53 o                         
  -7   6   5         28.32         10.38         2.21 o                         
  -6   6   5          0.11         -1.05         1.05 o                         
  -5   6   5         87.03         63.96         2.75 o                         
  -4   6   5         86.69         84.80         2.09 o                         
  -3   6   5         26.66         13.24         1.29 o                         
  -2   6   5          3.45         -0.65         0.65 o                         
  -1   6   5        100.31        107.96         3.73 o                         
   0   6   5          0.53         -0.89         0.89 o                         
   1   6   5         76.82         83.31         2.14 o                         
   2   6   5         19.49         12.05         1.04 o                         
   3   6   5        247.83        230.01         2.84 o                         
   4   6   5          1.77          5.11         0.77 o                         
   5   6   5          2.46         -0.77         0.77 o                         
   6   6   5          1.70         -1.23         1.23 o                         
   7   6   5          0.02          2.55         1.64 o                         
   8   6   5          6.52          9.78         4.25 o                         
   9   6   5          1.00          5.65         5.78 o                         
 -11   7   5        127.15        149.64        11.90 o                         
 -10   7   5        383.40        449.72        25.21 o                         
  -9   7   5        235.24        254.04        12.01 o                         
  -8   7   5        344.96        342.27         5.21 o                         
  -7   7   5        544.86        557.81         5.89 o                         
  -6   7   5        576.55        602.80         6.41 o                         
  -5   7   5        849.71        855.02         8.38 o                         
  -4   7   5        954.56        990.39         8.61 o                         
  -3   7   5       1421.83       1493.94        12.68 o                         
  -2   7   5       1004.91        996.24         9.09 o                         
  -1   7   5        419.49        438.63         6.99 o                         
   0   7   5       2488.24       2475.09       114.22 o                         
   1   7   5       3511.55       3641.16        74.33 o                         
   2   7   5        588.35        607.27         5.88 o                         
   3   7   5        558.32        581.22         5.36 o                         
   4   7   5        623.67        641.40         6.54 o                         
   5   7   5        284.76        289.50         4.76 o                         
   6   7   5        153.60        149.78         4.63 o                         
   7   7   5        274.97        285.93         7.01 o                         
   8   7   5        198.88        204.51         7.09 o                         
   9   7   5         58.06         39.00         6.73 o                         
 -10   8   5          0.42         -3.08         3.13 o                         
  -9   8   5         12.03          9.82         2.56 o                         
  -8   8   5          0.75         -1.57         1.57 o                         
  -7   8   5          5.31         -0.33         1.20 o                         
  -6   8   5          1.44         -0.96         0.96 o                         
  -5   8   5         17.90          7.14         1.12 o                         
  -4   8   5         20.98         13.47         0.97 o                         
  -3   8   5          9.41          4.85         0.84 o                         
  -2   8   5        217.29        230.91         4.36 o                         
  -1   8   5        779.87        841.03         7.51 o                         
   0   8   5        338.91        369.36         4.36 o                         
   1   8   5         51.76         46.82         4.28 o                         
   2   8   5         21.53         17.32         1.95 o                         
   3   8   5         74.75         54.33         3.32 o                         
   4   8   5          5.75         -0.39         1.04 o                         
   5   8   5         28.91         11.19         1.71 o                         
   6   8   5         13.99          3.36         1.81 o                         
   7   8   5         12.81         10.63         2.16 o                         
   8   8   5         45.34         40.29         4.32 o                         
 -10   9   5         42.29         23.84         3.86 o                         
  -9   9   5         53.24         34.59         3.54 o                         
  -8   9   5        225.93        239.84         7.74 o                         
  -7   9   5        329.40        328.27         6.72 o                         
  -6   9   5        523.80        560.47         9.75 o                         
  -5   9   5        842.96        901.25         8.64 o                         
  -4   9   5       1161.20       1167.09        10.53 o                         
  -3   9   5        626.14        601.81         6.54 o                         
  -2   9   5        556.18        570.87         6.14 o                         
  -1   9   5        892.21        922.35         8.55 o                         
   0   9   5        384.74        361.40         4.41 o                         
   1   9   5        882.14        897.98         8.03 o                         
   2   9   5        714.48        721.11         8.44 o                         
   3   9   5        308.83        271.96         4.98 o                         
   4   9   5        315.93        311.66         7.66 o                         
   5   9   5        313.74        310.70         7.52 o                         
   6   9   5        163.64        167.00         6.43 o                         
   7   9   5        195.31        232.78         8.27 o                         
  -9  10   5          0.24         -2.74         2.74 o                         
  -8  10   5         17.10          5.15         2.50 o                         
  -7  10   5         24.23          7.39         2.30 o                         
  -6  10   5          9.57          4.01         2.08 o                         
  -5  10   5          0.60         -1.23         1.23 o                         
  -4  10   5         20.17          3.97         1.19 o                         
  -3  10   5         18.42          2.27         1.04 o                         
  -2  10   5          0.01         -1.64         1.64 o                         
  -1  10   5         29.65          8.15         1.15 o                         
   0  10   5         32.26         12.51         1.35 o                         
   1  10   5         10.71         -1.50         1.50 o                         
   2  10   5        107.79        102.78         4.00 o                         
   3  10   5         18.62          6.09         1.50 o                         
   4  10   5         15.09          1.29         2.19 o                         
   5  10   5          1.81         -2.17         2.17 o                         
   6  10   5          3.10          6.32         2.46 o                         
   7  10   5          0.03         -2.10         2.47 o                         
  -8  11   5         65.45         36.13         4.26 o                         
  -7  11   5        138.22        119.46         7.25 o                         
  -6  11   5        263.71        250.25         7.21 o                         
  -5  11   5        345.33        371.03        11.83 o                         
  -4  11   5        489.93        537.99        10.45 o                         
  -3  11   5        704.73        729.67        13.62 o                         
  -2  11   5        520.14        526.38        10.37 o                         
  -1  11   5        297.56        286.33         7.61 o                         
   0  11   5        322.43        299.02         6.30 o                         
   1  11   5        423.84        417.59         8.74 o                         
   2  11   5        281.33        285.83         6.48 o                         
   3  11   5        342.31        345.70         8.60 o                         
   4  11   5        176.25        171.50         6.81 o                         
   5  11   5        260.60        312.15        10.28 o                         
  -7  12   5          0.01         -1.79         2.89 o                         
  -6  12   5         14.17          4.61         2.77 o                         
  -5  12   5          0.78         -2.89         2.89 o                         
  -4  12   5          3.40         -0.46         2.57 o                         
  -3  12   5         13.67         12.39         3.16 o                         
  -2  12   5          8.88         -2.50         3.48 o                         
  -1  12   5          2.86         -2.34         2.34 o                         
   0  12   5         46.31         41.05         3.32 o                         
   1  12   5         37.13         22.67         2.75 o                         
   2  12   5         39.08         24.53         3.59 o                         
   3  12   5          8.57          2.34         2.63 o                         
   4  12   5          3.44          6.79         2.74 o                         
  -5  13   5         53.62         30.77         4.32 o                         
  -4  13   5        148.46        155.25        10.26 o                         
  -3  13   5        292.13        288.55        11.32 o                         
  -2  13   5        208.92        197.85         9.61 o                         
  -1  13   5        354.00        388.05        12.73 o                         
   0  13   5        295.29        290.76        11.23 o                         
   1  13   5        192.91        183.59        12.38 o                         
   2  13   5        185.75        176.08         9.68 o                         
 -13   0   6         47.26         48.11         6.46 o                         
 -12   0   6         72.42         61.00        12.75 o                         
 -11   0   6        129.17        144.17        11.17 o                         
 -10   0   6        226.11        256.59         6.82 o                         
  -9   0   6        540.56        548.76        10.30 o                         
  -8   0   6        299.12        281.21         5.26 o                         
  -7   0   6         59.86         31.74         2.80 o                         
  -6   0   6        763.79        775.72         9.69 o                         
  -5   0   6       2304.51       2169.62        77.33 o                         
  -4   0   6       1341.14       1354.44        40.67 o                         
  -3   0   6       1687.52       1671.45        46.31 o                         
  -2   0   6       4765.24       4678.52       139.27 o                         
  -1   0   6       3516.47       3533.19       129.62 o                         
   0   0   6       3845.11       3787.88        89.87 o                         
   1   0   6       1041.02       1002.19        14.17 o                         
   2   0   6       1879.67       1912.29        56.84 o                         
   3   0   6       2072.62       2101.02        44.77 o                         
   4   0   6       2273.21       2403.05        73.80 o                         
   5   0   6       2485.40       2728.82        47.53 o                         
   6   0   6        419.13        438.67        11.63 o                         
   7   0   6        350.21        360.03         7.12 o                         
   8   0   6        225.65        226.27        17.93 o                         
   9   0   6        121.54        130.49         9.33 o                         
  10   0   6        146.95        216.81        12.56 o                         
 -13   1   6         20.33          9.54         3.10 o                         
 -12   1   6         37.61         22.57         3.11 o                         
 -11   1   6          1.59         -0.40         2.67 o                         
 -10   1   6          0.20         -1.25         1.25 o                         
  -9   1   6          0.00         -1.20         1.20 o                         
  -8   1   6         39.29         26.14         1.61 o                         
  -7   1   6        253.81        237.58         3.23 o                         
  -6   1   6        149.31        123.82         3.07 o                         
  -5   1   6          3.72         -0.72         0.72 o                         
  -4   1   6         36.41         17.76         1.75 o                         
  -3   1   6          0.53         -0.61         0.61 o                         
  -2   1   6        132.27        150.27         2.20 o                         
  -1   1   6         10.55          6.37         0.70 o                         
   0   1   6        312.14        315.93         3.29 o                         
   1   1   6         65.87         62.94         2.17 o                         
   2   1   6        174.89        184.66         2.86 o                         
   3   1   6        141.00        127.95         2.51 o                         
   4   1   6        157.55        144.67         4.67 o                         
   5   1   6        126.05        108.55         4.70 o                         
   6   1   6         44.48         32.53         2.10 o                         
   7   1   6          0.14          3.53         1.23 o                         
   8   1   6          1.33         -1.84         1.84 o                         
   9   1   6          9.10          7.19         2.32 o                         
  10   1   6          1.34         10.72         3.32 o                         
 -12   2   6         88.55         52.29        10.97 o                         
 -11   2   6        185.87        222.69         6.48 o                         
 -10   2   6        240.70        266.26         5.16 o                         
  -9   2   6        612.17        652.44         8.43 o                         
  -8   2   6        829.50        832.03         8.65 o                         
  -7   2   6        833.10        825.05         7.16 o                         
  -6   2   6        399.82        409.92         4.62 o                         
  -5   2   6       1116.98       1103.26         9.95 o                         
  -4   2   6       3700.14       3815.99        62.98 o                         
  -3   2   6       1135.18       1153.85        15.97 o                         
  -2   2   6       1796.51       1670.30        32.16 o                         
  -1   2   6       3184.04       3146.97        53.52 o                         
   0   2   6       3285.89       3301.75        50.61 o                         
   1   2   6       1992.36       2005.22        51.11 o                         
   2   2   6       1570.24       1558.08        21.68 o                         
   3   2   6       1261.58       1295.43        13.37 o                         
   4   2   6        170.98        175.83         3.22 o                         
   5   2   6          7.29         -0.91         0.91 o                         
   6   2   6        120.41        116.83         2.85 o                         
   7   2   6        593.61        588.77         7.09 o                         
   8   2   6        133.01        105.03         4.24 o                         
   9   2   6        178.97        189.89         8.72 o                         
  10   2   6         76.84         93.08        12.02 o                         
 -12   3   6          0.05         -2.80         2.80 o                         
 -11   3   6          0.31         -0.40         2.88 o                         
 -10   3   6          5.37          3.25         1.51 o                         
  -9   3   6         57.90         38.13         2.48 o                         
  -8   3   6        100.67         91.62         2.84 o                         
  -7   3   6        498.50        501.86         5.71 o                         
  -6   3   6         12.58          8.22         0.90 o                         
  -5   3   6         13.80          6.50         0.87 o                         
  -4   3   6         23.70         16.11         1.10 o                         
  -3   3   6        141.27        142.35         4.23 o                         
  -2   3   6        983.43       1025.93        11.33 o                         
  -1   3   6        429.08        482.46         4.82 o                         
   0   3   6          3.64          2.07         0.48 o                         
   1   3   6        105.40         94.70         2.46 o                         
   2   3   6         58.02         42.76         3.09 o                         
   3   3   6          0.00         -1.25         1.25 o                         
   4   3   6        164.46        136.54         4.20 o                         
   5   3   6         18.51         -0.63         1.65 o                         
   6   3   6          8.61         -1.01         1.01 o                         
   7   3   6          9.87          1.97         1.42 o                         
   8   3   6         10.42          5.30         1.59 o                         
   9   3   6          0.59         -2.67         2.67 o                         
 -12   4   6         29.61         28.46         4.61 o                         
 -11   4   6        119.78        116.54         7.27 o                         
 -10   4   6        206.84        224.60         7.21 o                         
  -9   4   6        542.34        553.58         7.47 o                         
  -8   4   6        960.23       1009.75        10.46 o                         
  -7   4   6        517.85        537.47         5.83 o                         
  -6   4   6        588.17        593.42         6.18 o                         
  -5   4   6       1029.28       1016.09         9.18 o                         
  -4   4   6        644.48        606.67         5.78 o                         
  -3   4   6       1844.23       1892.58        58.76 o                         
  -2   4   6       4431.24       4499.51       111.17 o                         
  -1   4   6       3947.61       4175.98       104.47 o                         
   0   4   6       4536.60       4572.05        74.46 o                         
   1   4   6       1552.03       1586.42        17.05 o                         
   2   4   6        969.40        982.81         8.91 o                         
   3   4   6       1068.39       1028.88        10.11 o                         
   4   4   6        444.64        443.26         5.54 o                         
   5   4   6        606.03        655.95         7.28 o                         
   6   4   6        417.49        424.31         5.37 o                         
   7   4   6        265.83        279.87         5.06 o                         
   8   4   6        190.58        203.43         7.35 o                         
   9   4   6        127.14        132.45        13.53 o                         
 -12   5   6          1.84          0.55         5.02 o                         
 -11   5   6          4.43          1.71         3.69 o                         
 -10   5   6          0.89         -2.37         2.37 o                         
  -9   5   6          1.32         -1.51         1.51 o                         
  -8   5   6         39.53         21.78         2.20 o                         
  -7   5   6         83.18         82.17         4.18 o                         
  -6   5   6         33.99         15.64         1.85 o                         
  -5   5   6          0.46         -1.09         1.09 o                         
  -4   5   6          5.15          1.38         0.75 o                         
  -3   5   6        162.73        173.81         2.88 o                         
  -2   5   6          1.63          1.02         0.68 o                         
  -1   5   6         11.04         10.52         1.19 o                         
   0   5   6        135.68        118.46         2.33 o                         
   1   5   6        682.48        670.68         5.70 o                         
   2   5   6         36.30         30.31         1.96 o                         
   3   5   6         69.47         32.80         1.40 o                         
   4   5   6         15.65         14.29         1.17 o                         
   5   5   6         29.21         19.17         1.29 o                         
   6   5   6          4.11          5.27         1.15 o                         
   7   5   6          0.69          1.55         3.43 o                         
   8   5   6          7.56         10.92         5.78 o                         
   9   5   6         16.32         19.37         3.92 o                         
 -11   6   6         91.71         57.75         6.01 o                         
 -10   6   6         56.85         43.73         4.19 o                         
  -9   6   6        131.83        136.72         4.25 o                         
  -8   6   6        219.98        213.41         5.63 o                         
  -7   6   6        393.57        388.63         5.98 o                         
  -6   6   6        385.50        375.62         4.67 o                         
  -5   6   6        717.87        707.73         6.96 o                         
  -4   6   6       1593.29       1602.05        12.29 o                         
  -3   6   6        975.20       1020.99         9.03 o                         
  -2   6   6        642.21        629.95         6.41 o                         
  -1   6   6        724.81        730.35         7.51 o                         
   0   6   6        355.42        344.07         4.07 o                         
   1   6   6        875.76        902.05         7.62 o                         
   2   6   6       1626.44       1666.89        13.59 o                         
   3   6   6       1432.59       1419.18        11.15 o                         
   4   6   6        531.17        515.06         5.39 o                         
   5   6   6        271.03        290.40         4.97 o                         
   6   6   6        396.23        421.31         6.31 o                         
   7   6   6        336.64        362.30         8.58 o                         
   8   6   6        130.51        126.73        12.06 o                         
 -11   7   6         16.04         14.58         4.54 o                         
 -10   7   6          9.44          5.85         3.68 o                         
  -9   7   6          0.16          0.98        15.25 o                         
  -8   7   6          0.30         -1.23         1.23 o                         
  -7   7   6         16.31          4.67         1.39 o                         
  -6   7   6          3.64         -1.43         1.43 o                         
  -5   7   6         68.10         45.64         3.49 o                         
  -4   7   6          3.90         -1.05         1.05 o                         
  -3   7   6        244.08        269.13         3.73 o                         
  -2   7   6        241.03        216.22         3.23 o                         
  -1   7   6        166.42        177.85         3.69 o                         
   0   7   6        325.53        346.19         4.95 o                         
   1   7   6         40.06         21.11         1.88 o                         
   2   7   6         45.72         20.01         2.38 o                         
   3   7   6          1.74         -0.14         0.92 o                         
   4   7   6         26.06         15.27         2.86 o                         
   5   7   6         20.30         10.42         1.59 o                         
   6   7   6         59.24         41.86         5.12 o                         
   7   7   6          2.26         -2.37         3.43 o                         
   8   7   6          2.07         -2.65         6.91 o                         
 -10   8   6         86.86         51.09         5.03 o                         
  -9   8   6        145.36        156.26         7.19 o                         
  -8   8   6        369.76        399.74        12.72 o                         
  -7   8   6        740.78        815.61        10.67 o                         
  -6   8   6        537.80        573.93         6.38 o                         
  -5   8   6        471.18        480.92         6.30 o                         
  -4   8   6        720.05        722.63         6.95 o                         
  -3   8   6        748.00        762.57         7.69 o                         
  -2   8   6        788.71        792.21         7.52 o                         
  -1   8   6       2114.11       2210.62        23.33 o                         
   0   8   6       1257.82       1293.22        11.98 o                         
   1   8   6        342.94        349.63         4.24 o                         
   2   8   6        348.42        344.70         4.27 o                         
   3   8   6        415.07        414.55         5.83 o                         
   4   8   6        336.83        339.02         6.50 o                         
   5   8   6        406.75        429.77         8.03 o                         
   6   8   6        292.60        318.30         8.15 o                         
   7   8   6        143.56        172.56         7.16 o                         
 -10   9   6          0.08         -3.44         3.44 o                         
  -9   9   6          2.54          0.28         3.21 o                         
  -8   9   6          0.04          1.37         2.38 o                         
  -7   9   6          7.28          3.88         1.70 o                         
  -6   9   6         29.41         13.32         1.45 o                         
  -5   9   6          6.76         -0.27         1.03 o                         
  -4   9   6         74.40         42.32         3.06 o                         
  -3   9   6          9.83          4.53         0.97 o                         
  -2   9   6         51.71         29.98         2.19 o                         
  -1   9   6         25.41         13.87         1.46 o                         
   0   9   6          2.64         -0.84         1.40 o                         
   1   9   6          1.55         -0.26         1.08 o                         
   2   9   6          1.51         -1.11         1.11 o                         
   3   9   6          4.27         -1.38         1.38 o                         
   4   9   6          7.12          1.35         2.43 o                         
   5   9   6          0.67         -1.05         1.94 o                         
   6   9   6         13.37         15.45         2.97 o                         
   7   9   6          3.32          8.76         2.55 o                         
  -9  10   6        118.96        130.14         9.37 o                         
  -8  10   6        171.97        181.97         7.53 o                         
  -7  10   6        198.27        199.17         7.14 o                         
  -6  10   6        386.97        401.83         8.34 o                         
  -5  10   6        559.32        587.91         8.91 o                         
  -4  10   6        314.21        311.82         5.13 o                         
  -3  10   6        325.60        319.60         5.01 o                         
  -2  10   6        432.71        422.83         6.06 o                         
  -1  10   6        630.45        605.20         8.43 o                         
   0  10   6        485.72        467.62         6.83 o                         
   1  10   6        621.80        665.89         8.95 o                         
   2  10   6        435.13        445.14         8.03 o                         
   3  10   6        258.57        273.63         7.10 o                         
   4  10   6        180.71        167.73         6.75 o                         
   5  10   6        119.09         72.40        10.36 o                         
   6  10   6        135.55        149.06         7.37 o                         
  -8  11   6          0.05         -3.59         5.59 o                         
  -7  11   6          0.41         -2.77         2.77 o                         
  -6  11   6          0.40         -2.46         2.46 o                         
  -5  11   6          0.02         -2.12         2.12 o                         
  -4  11   6          0.75         -1.75         1.75 o                         
  -3  11   6          0.01         -1.92         1.92 o                         
  -2  11   6          6.65         -3.47         3.47 o                         
  -1  11   6          2.13         -1.87         1.87 o                         
   0  11   6          4.00         -1.18         2.13 o                         
   1  11   6          3.26         -1.71         1.71 o                         
   2  11   6          7.30         -0.75         2.03 o                         
   3  11   6         29.01         15.25         2.70 o                         
   4  11   6          2.76          0.18         2.53 o                         
   5  11   6          7.52          8.46         2.57 o                         
  -6  12   6        140.61        143.83         8.31 o                         
  -5  12   6        251.24        249.76        10.75 o                         
  -4  12   6        185.50        164.76         8.90 o                         
  -3  12   6        160.03        141.07         8.80 o                         
  -2  12   6        166.15        139.54         8.31 o                         
  -1  12   6        322.08        313.16        11.23 o                         
   0  12   6        344.33        339.30        15.08 o                         
   1  12   6        148.68        134.80         8.47 o                         
   2  12   6         53.05         28.45         4.07 o                         
   3  12   6        266.52        321.69        11.63 o                         
  -3  13   6         25.48         17.50         3.49 o                         
  -2  13   6          9.95         11.10         3.25 o                         
  -1  13   6         12.83         13.16         4.23 o                         
   0  13   6         13.65          3.90         3.81 o                         
   1  13   6          1.75         -1.29         3.99 o                         
 -12   1   7        103.69        145.17        10.61 o                         
 -11   1   7        136.65        158.71         5.74 o                         
 -10   1   7        338.61        358.88         6.04 o                         
  -9   1   7        395.81        400.35         6.33 o                         
  -8   1   7        177.95        187.33         3.11 o                         
  -7   1   7        307.06        286.10         3.83 o                         
  -6   1   7       1042.48       1059.56         9.58 o                         
  -5   1   7        819.69        826.43         7.75 o                         
  -4   1   7       1933.80       1958.53        32.17 o                         
  -3   1   7       2180.20       2252.02        42.33 o                         
  -2   1   7       1906.53       1864.35        30.89 o                         
  -1   1   7       1842.17       1786.10        36.29 o                         
   0   1   7       1961.82       1992.40        40.28 o                         
   1   1   7       2248.11       2275.45        45.64 o                         
   2   1   7       1416.99       1452.82        14.43 o                         
   3   1   7        694.19        727.20         9.15 o                         
   4   1   7         27.80         22.82         1.76 o                         
   5   1   7        764.28        778.77         7.71 o                         
   6   1   7        732.79        749.19         8.20 o                         
   7   1   7        263.17        268.16         5.38 o                         
   8   1   7        255.64        280.91         6.84 o                         
   9   1   7        173.24        207.59        10.09 o                         
 -12   2   7          0.41         -0.21         4.64 o                         
 -11   2   7          4.63          4.22         2.47 o                         
 -10   2   7          1.29         -1.05         1.34 o                         
  -9   2   7          6.95         -0.02         1.30 o                         
  -8   2   7        290.54        280.40         4.44 o                         
  -7   2   7        131.17        113.17         2.79 o                         
  -6   2   7          0.33         -1.67         1.67 o                         
  -5   2   7          0.91         -0.87         0.87 o                         
  -4   2   7        367.20        421.36         4.61 o                         
  -3   2   7        486.66        469.17         5.37 o                         
  -2   2   7          6.17          0.83         0.99 o                         
  -1   2   7         75.28         73.41         2.37 o                         
   0   2   7         23.21         16.76         1.48 o                         
   1   2   7         69.65         65.68         2.09 o                         
   2   2   7          0.67         -0.70         0.70 o                         
   3   2   7        106.74         89.60         3.03 o                         
   4   2   7         96.56         85.51         2.68 o                         
   5   2   7         86.63         52.43         4.46 o                         
   6   2   7         10.64          7.53         1.38 o                         
   7   2   7          0.16         -1.26         1.26 o                         
   8   2   7          0.11         -1.09         1.84 o                         
   9   2   7          0.18         -0.91         3.11 o                         
 -12   3   7         29.51         16.77         5.60 o                         
 -11   3   7        115.73        137.85         9.19 o                         
 -10   3   7        236.27        243.45        11.75 o                         
  -9   3   7        265.00        251.36         4.54 o                         
  -8   3   7        323.06        325.35         4.10 o                         
  -7   3   7        461.89        471.10         5.18 o                         
  -6   3   7       1136.35       1154.26         9.64 o                         
  -5   3   7       1340.61       1395.49        12.30 o                         
  -4   3   7       1878.45       1911.39        35.80 o                         
  -3   3   7       2443.25       2492.98        54.17 o                         
  -2   3   7       3066.96       3156.37        47.58 o                         
  -1   3   7       1750.02       1778.34        31.55 o                         
   0   3   7        944.57        919.52         7.99 o                         
   1   3   7       1422.43       1436.89        12.20 o                         
   2   3   7        614.86        624.13         6.57 o                         
   3   3   7        346.62        349.43         4.74 o                         
   4   3   7        387.06        439.64         6.11 o                         
   5   3   7        550.26        587.18         6.73 o                         
   6   3   7        253.14        235.56         5.45 o                         
   7   3   7        260.24        288.09         6.05 o                         
   8   3   7         84.05         45.95         5.03 o                         
   9   3   7         19.47          2.98         5.25 o                         
 -12   4   7          0.06         -5.55         5.55 o                         
 -11   4   7          0.14         -2.14         2.14 o                         
 -10   4   7          1.22         -0.82         2.03 o                         
  -9   4   7        131.35        136.78         3.90 o                         
  -8   4   7         49.47         22.60         2.63 o                         
  -7   4   7          1.94         -0.93         0.93 o                         
  -6   4   7         14.23          5.17         1.15 o                         
  -5   4   7         39.10         22.82         2.55 o                         
  -4   4   7         25.63         17.14         1.18 o                         
  -3   4   7        107.89        121.22         2.98 o                         
  -2   4   7         18.93         15.96         1.31 o                         
  -1   4   7          1.99          2.13         0.72 o                         
   0   4   7         24.24         20.51         1.13 o                         
   1   4   7        100.06         80.61         2.19 o                         
   2   4   7          1.43          1.06         0.81 o                         
   3   4   7         25.86          8.62         1.32 o                         
   4   4   7         47.50         17.82         1.65 o                         
   5   4   7          1.60          2.61         1.24 o                         
   6   4   7          4.23          5.10         1.33 o                         
   7   4   7          0.08         -0.60         3.03 o                         
   8   4   7          5.29         -0.66         3.25 o                         
   9   4   7         30.25         19.63        51.79 o                         
 -12   5   7         62.17         54.59         5.05 o                         
 -11   5   7        100.86         65.44         8.77 o                         
 -10   5   7        196.94        201.64         7.02 o                         
  -9   5   7        196.79        215.14         4.90 o                         
  -8   5   7        259.34        268.85         4.89 o                         
  -7   5   7        512.03        508.18         5.86 o                         
  -6   5   7        852.74        864.90         8.30 o                         
  -5   5   7       1215.98       1287.57        10.69 o                         
  -4   5   7        620.72        622.26         6.32 o                         
  -3   5   7        590.34        587.05         6.23 o                         
  -2   5   7       2359.15       2488.54        75.27 o                         
  -1   5   7       1338.09       1408.87        12.07 o                         
   0   5   7        604.48        644.86         5.83 o                         
   1   5   7       1561.95       1584.13        13.22 o                         
   2   5   7        844.18        821.39         7.83 o                         
   3   5   7        625.52        666.71         6.86 o                         
   4   5   7        733.29        732.45         7.86 o                         
   5   5   7        457.67        466.07         6.91 o                         
   6   5   7        326.97        347.22         7.52 o                         
   7   5   7        190.18        193.56         6.85 o                         
   8   5   7        123.53        100.61        11.53 o                         
 -11   6   7          0.68         -4.20         4.20 o                         
 -10   6   7          0.60         -2.54         6.53 o                         
  -9   6   7          1.86         -2.40         2.65 o                         
  -8   6   7          8.14         -1.25         1.25 o                         
  -7   6   7         28.21         11.21         1.17 o                         
  -6   6   7         11.94          2.78         1.01 o                         
  -5   6   7          7.82          3.21         0.96 o                         
  -4   6   7          5.47          1.18         1.07 o                         
  -3   6   7         81.60         57.06         2.30 o                         
  -2   6   7         17.02          8.58         1.90 o                         
  -1   6   7        443.87        421.56         5.01 o                         
   0   6   7          0.21         -0.71         0.71 o                         
   1   6   7          6.41          5.85         0.93 o                         
   2   6   7          2.00         -0.50         0.70 o                         
   3   6   7        137.75        114.18         4.53 o                         
   4   6   7        105.52        100.56         3.00 o                         
   5   6   7          2.73          0.24         1.31 o                         
   6   6   7          0.02          1.20         1.97 o                         
   7   6   7         16.89         10.27         6.71 o                         
   8   6   7          1.06         -3.64         3.64 o                         
 -11   7   7        113.70        145.57        12.79 o                         
 -10   7   7        108.77         58.55        14.84 o                         
  -9   7   7        164.84        170.99         7.08 o                         
  -8   7   7        166.81        179.17         5.14 o                         
  -7   7   7        176.03        176.64         3.81 o                         
  -6   7   7        451.36        465.67         6.35 o                         
  -5   7   7        301.49        298.78         4.02 o                         
  -4   7   7        148.47        124.89         3.27 o                         
  -3   7   7        785.06        821.56         7.68 o                         
  -2   7   7        918.04        943.55         9.15 o                         
  -1   7   7        854.96        884.40         8.57 o                         
   0   7   7        730.74        762.00         7.82 o                         
   1   7   7        428.52        411.47         4.49 o                         
   2   7   7        455.25        442.46         5.07 o                         
   3   7   7        329.53        343.94         4.94 o                         
   4   7   7        392.30        418.58         6.58 o                         
   5   7   7        274.02        272.17         8.85 o                         
   6   7   7        131.50        117.78         5.61 o                         
   7   7   7        112.16         58.01         7.93 o                         
 -10   8   7         20.04          9.70         3.62 o                         
  -9   8   7          3.23          1.15         2.82 o                         
  -8   8   7          2.64          1.84         1.88 o                         
  -7   8   7         12.57          4.44         2.04 o                         
  -6   8   7          5.92         -1.10         1.10 o                         
  -5   8   7         35.67         20.88         1.74 o                         
  -4   8   7        101.03         84.70         2.72 o                         
  -3   8   7          7.66          8.54         1.01 o                         
  -2   8   7        113.26        136.84         3.48 o                         
  -1   8   7          8.38          6.69         1.04 o                         
   0   8   7        188.27        181.31         3.52 o                         
   1   8   7         44.21         23.36         1.88 o                         
   2   8   7         53.74         29.90         2.99 o                         
   3   8   7          8.16          2.26         1.37 o                         
   4   8   7         16.28         15.75         2.13 o                         
   5   8   7         32.09         28.87         2.78 o                         
   6   8   7          8.74          7.71         2.48 o                         
   7   8   7          4.83          0.13         2.81 o                         
  -9   9   7        236.24        296.23        10.56 o                         
  -8   9   7        247.91        281.96         8.70 o                         
  -7   9   7        403.26        455.06        11.05 o                         
  -6   9   7        427.49        437.02         6.77 o                         
  -5   9   7        510.97        512.79         8.59 o                         
  -4   9   7        547.28        570.95         6.26 o                         
  -3   9   7        867.63        881.71         8.59 o                         
  -2   9   7       1111.00       1131.37        10.88 o                         
  -1   9   7        938.55       1000.78        10.14 o                         
   0   9   7        602.71        613.30         7.74 o                         
   1   9   7        357.43        349.80         5.73 o                         
   2   9   7        400.85        406.60         6.86 o                         
   3   9   7        419.25        450.33         8.62 o                         
   4   9   7        325.71        363.69         9.79 o                         
   5   9   7        251.43        283.43         8.77 o                         
   6   9   7        243.48        286.89         9.12 o                         
  -8  10   7          0.02         -1.05         3.04 o                         
  -7  10   7          5.81          1.82         2.43 o                         
  -6  10   7          0.04         -1.94         1.94 o                         
  -5  10   7          2.30         -1.62         1.62 o                         
  -4  10   7          0.00         -1.34         1.34 o                         
  -3  10   7          3.93         -1.30         1.30 o                         
  -2  10   7          1.97         -1.20         1.20 o                         
  -1  10   7          2.85         -1.27         1.35 o                         
   0  10   7          8.12         -1.31         1.54 o                         
   1  10   7         12.00          6.38         1.79 o                         
   2  10   7          8.86          8.08         2.03 o                         
   3  10   7          8.21          9.12         3.13 o                         
   4  10   7          1.02         -2.56         2.56 o                         
   5  10   7         10.02         10.32         2.89 o                         
  -7  11   7        156.24        179.93         8.72 o                         
  -6  11   7        188.18        208.50        11.14 o                         
  -5  11   7        158.85        148.16         7.68 o                         
  -4  11   7        134.06        112.00         6.54 o                         
  -3  11   7        188.44        156.51         8.82 o                         
  -2  11   7         93.35         42.65         4.63 o                         
  -1  11   7         97.06         65.52         6.79 o                         
   0  11   7        128.74         89.30         5.67 o                         
   1  11   7        231.72        228.42         8.30 o                         
   2  11   7        416.92        485.63        11.34 o                         
   3  11   7        177.61        195.86         7.69 o                         
   4  11   7        194.77        232.17         8.50 o                         
  -5  12   7          0.15         -3.72         3.72 o                         
  -4  12   7          0.29         -2.92         2.92 o                         
  -3  12   7          4.56         -2.71         2.71 o                         
  -2  12   7          0.27         -2.85         2.85 o                         
  -1  12   7         18.84         13.27         7.62 o                         
   0  12   7          0.58         -3.17         3.17 o                         
   1  12   7          0.09         -2.83         2.83 o                         
   2  12   7          4.01          5.92         3.33 o                         
 -12   0   8         69.24         51.02         5.64 o                         
 -11   0   8        140.13        155.60        13.76 o                         
 -10   0   8        136.40        152.25         8.95 o                         
  -9   0   8        394.60        417.81         8.44 o                         
  -8   0   8        909.05        943.36        12.38 o                         
  -7   0   8        683.05        714.63         9.81 o                         
  -6   0   8       1287.19       1392.21        17.75 o                         
  -5   0   8        888.07        908.69        12.12 o                         
  -4   0   8        412.19        327.77         5.61 o                         
  -3   0   8       1457.43       1438.86        38.05 o                         
  -2   0   8       1631.72       1750.41        26.82 o                         
  -1   0   8        722.97        694.29        10.01 o                         
   0   0   8        424.27        411.91         6.08 o                         
   1   0   8       2068.19       2149.50        45.70 o                         
   2   0   8        218.97        232.10         5.91 o                         
   3   0   8        238.56        232.73         8.77 o                         
   4   0   8       1296.08       1401.24        18.29 o                         
   5   0   8        602.38        610.29        21.32 o                         
   6   0   8        259.34        246.74         7.35 o                         
   7   0   8        338.17        382.83        23.42 o                         
   8   0   8        101.56        116.04         8.26 o                         
 -12   1   8          0.06          0.02         4.28 o                         
 -11   1   8          2.02         -3.45         3.45 o                         
 -10   1   8          4.54         -1.89         1.89 o                         
  -9   1   8          4.63         -1.21         1.21 o                         
  -8   1   8          3.12         -1.05         1.05 o                         
  -7   1   8          0.21         -1.01         1.01 o                         
  -6   1   8         14.12          3.92         1.04 o                         
  -5   1   8          0.35         -0.90         0.90 o                         
  -4   1   8        111.81        102.44         3.12 o                         
  -3   1   8          5.90          1.14         1.04 o                         
  -2   1   8          0.03         -0.72         2.57 o                         
  -1   1   8         27.00         11.01         0.90 o                         
   0   1   8          1.25         -0.15         0.81 o                         
   1   1   8        399.75        383.34         4.65 o                         
   2   1   8        523.29        487.72         5.95 o                         
   3   1   8        298.09        282.42         4.24 o                         
   4   1   8          8.31          5.65         1.16 o                         
   5   1   8         10.26         11.88         1.44 o                         
   6   1   8          0.47          1.89         1.30 o                         
   7   1   8          0.21          5.96         2.57 o                         
   8   1   8          7.33          4.53         2.13 o                         
 -12   2   8        109.94        146.98         8.43 o                         
 -11   2   8        170.48        157.25         7.13 o                         
 -10   2   8         42.24         25.96         2.59 o                         
  -9   2   8          2.34         -1.58         1.58 o                         
  -8   2   8        312.78        322.02         5.12 o                         
  -7   2   8        800.20        845.52         8.49 o                         
  -6   2   8        664.31        689.58         7.19 o                         
  -5   2   8       1079.00       1164.61        10.39 o                         
  -4   2   8       1461.26       1466.82        12.89 o                         
  -3   2   8       1399.87       1469.71        13.36 o                         
  -2   2   8       1194.86       1226.10        10.66 o                         
  -1   2   8       1543.68       1613.19        15.86 o                         
   0   2   8       1333.77       1396.25        12.54 o                         
   1   2   8        569.60        550.02         6.19 o                         
   2   2   8        170.05        178.19         3.40 o                         
   3   2   8       1137.31       1219.09        12.02 o                         
   4   2   8        713.93        684.53         7.74 o                         
   5   2   8        257.68        233.83         4.87 o                         
   6   2   8        312.08        319.28         6.02 o                         
   7   2   8        204.04        209.58         6.17 o                         
   8   2   8        137.93        144.30         8.73 o                         
 -12   3   8          0.99          0.39         5.68 o                         
 -11   3   8          0.74         -2.51         2.51 o                         
 -10   3   8          0.90         -1.94         1.94 o                         
  -9   3   8          0.26         -1.39         1.39 o                         
  -8   3   8          7.99          1.12         1.65 o                         
  -7   3   8          0.12         -0.96         0.96 o                         
  -6   3   8         12.07          7.15         1.45 o                         
  -5   3   8          0.91         -1.32         1.32 o                         
  -4   3   8         35.42         26.03         1.80 o                         
  -3   3   8         61.74         46.43         3.52 o                         
  -2   3   8        144.39        135.47         3.57 o                         
  -1   3   8         38.38         25.95         2.26 o                         
   0   3   8         24.39         17.00         0.89 o                         
   1   3   8          1.87         -0.84         0.84 o                         
   2   3   8          0.14         -1.00         1.00 o                         
   3   3   8         41.55         32.37         4.67 o                         
   4   3   8         77.31         49.08         4.43 o                         
   5   3   8         37.43         16.78         2.42 o                         
   6   3   8          0.03         -1.54         1.54 o                         
   7   3   8          0.38         -0.14         2.12 o                         
   8   3   8          0.03         19.97        46.37 o                         
 -12   4   8         68.43         59.69         5.61 o                         
 -11   4   8        114.34         70.25         6.54 o                         
 -10   4   8        299.92        318.72        12.77 o                         
  -9   4   8        414.09        446.54         8.58 o                         
  -8   4   8        218.91        210.65         4.09 o                         
  -7   4   8        353.22        352.62         4.83 o                         
  -6   4   8        608.00        640.74         6.81 o                         
  -5   4   8        564.53        596.80         6.19 o                         
  -4   4   8       2335.70       2367.69        27.50 o                         
  -3   4   8       2607.50       2603.66        58.11 o                         
  -2   4   8        999.66       1070.72        10.05 o                         
  -1   4   8       1731.07       1766.38        17.97 o                         
   0   4   8        927.03        934.00         8.00 o                         
   1   4   8        621.20        612.20         6.39 o                         
   2   4   8        495.88        506.41         5.70 o                         
   3   4   8        195.56        193.03         3.84 o                         
   4   4   8        448.00        453.82         9.95 o                         
   5   4   8        694.02        704.88         9.07 o                         
   6   4   8        219.67        223.24         8.63 o                         
   7   4   8         75.75         47.53         3.42 o                         
   8   4   8         82.29         52.39         5.12 o                         
 -11   5   8          2.30         -3.25         5.28 o                         
 -10   5   8          7.53          2.83         2.32 o                         
  -9   5   8          0.43         -3.78         3.78 o                         
  -8   5   8          3.87         -1.66         1.66 o                         
  -7   5   8          1.97         -0.98         0.98 o                         
  -6   5   8          2.37         -0.98         0.98 o                         
  -5   5   8         47.31         30.28         2.20 o                         
  -4   5   8        380.45        362.66         4.64 o                         
  -3   5   8         20.49         13.42         1.20 o                         
  -2   5   8          0.60         -1.13         1.13 o                         
  -1   5   8        149.99        141.44         3.09 o                         
   0   5   8        242.88        217.39         3.06 o                         
   1   5   8         10.92          5.83         0.97 o                         
   2   5   8         50.65         31.83         3.09 o                         
   3   5   8         34.95         21.76         1.81 o                         
   4   5   8          3.39          1.84         1.25 o                         
   5   5   8          6.88          6.68         2.40 o                         
   6   5   8          0.63         -1.80         1.98 o                         
   7   5   8         17.14          9.65         5.06 o                         
 -11   6   8         45.51         21.10         4.28 o                         
 -10   6   8         94.43         65.75        11.63 o                         
  -9   6   8         95.24         70.73         6.78 o                         
  -8   6   8        227.05        236.47         4.79 o                         
  -7   6   8        533.37        564.12         9.04 o                         
  -6   6   8        406.91        386.36         5.10 o                         
  -5   6   8        342.83        329.04         4.42 o                         
  -4   6   8        478.93        491.33         5.53 o                         
  -3   6   8        272.89        258.70         4.25 o                         
  -2   6   8        124.93        102.10         2.82 o                         
  -1   6   8        410.93        403.93         5.00 o                         
   0   6   8       1075.01       1059.56         8.74 o                         
   1   6   8        664.91        668.60         6.05 o                         
   2   6   8        509.75        530.40         6.51 o                         
   3   6   8        514.68        517.23         6.22 o                         
   4   6   8        327.66        331.40         5.77 o                         
   5   6   8        237.90        257.61         6.64 o                         
   6   6   8        190.20        200.31         8.77 o                         
   7   6   8        110.22         73.69         8.83 o                         
 -10   7   8          4.12         -2.59         5.45 o                         
  -9   7   8         37.13         18.34         3.96 o                         
  -8   7   8         15.53          2.59         2.82 o                         
  -7   7   8          5.10         -1.17         1.17 o                         
  -6   7   8         39.69         23.09         3.15 o                         
  -5   7   8          1.60         -1.50         1.50 o                         
  -4   7   8         10.78          4.40         0.99 o                         
  -3   7   8        106.45        107.01         2.97 o                         
  -2   7   8         68.51         40.30         2.20 o                         
  -1   7   8          1.43          2.49         0.89 o                         
   0   7   8         70.26         49.40         2.87 o                         
   1   7   8         92.14         68.43         5.33 o                         
   2   7   8         12.78          7.30         1.41 o                         
   3   7   8         14.10         10.85         1.57 o                         
   4   7   8         13.96          3.56         2.06 o                         
   5   7   8         24.38         12.90         2.44 o                         
   6   7   8          1.72          1.70         2.83 o                         
 -10   8   8        113.82        153.06        12.52 o                         
  -9   8   8        183.86        229.99        14.85 o                         
  -8   8   8        233.39        260.26         8.45 o                         
  -7   8   8        148.82        154.47         4.84 o                         
  -6   8   8        152.32        150.30         4.09 o                         
  -5   8   8        540.62        563.44         6.79 o                         
  -4   8   8       1071.48       1127.66        12.40 o                         
  -3   8   8        975.64       1017.92        10.61 o                         
  -2   8   8        520.98        539.80         6.50 o                         
  -1   8   8        283.30        297.33         4.78 o                         
   0   8   8        518.54        539.93         7.87 o                         
   1   8   8        460.99        463.38         7.67 o                         
   2   8   8        382.55        390.05         6.74 o                         
   3   8   8        397.71        404.92         9.65 o                         
   4   8   8        382.84        419.00        10.75 o                         
   5   8   8        135.54        139.30         6.88 o                         
   6   8   8        110.09        117.45         9.23 o                         
  -9   9   8          5.03          1.62         3.15 o                         
  -8   9   8          1.47         -2.48         2.48 o                         
  -7   9   8          5.85         -1.85         1.85 o                         
  -6   9   8         11.88          3.57         1.46 o                         
  -5   9   8          2.88          0.08         1.19 o                         
  -4   9   8          0.01         -0.29         1.08 o                         
  -3   9   8          2.70          3.65         1.18 o                         
  -2   9   8          0.12         -0.40         1.18 o                         
  -1   9   8         15.49          5.27         1.34 o                         
   0   9   8          0.01         -1.48         1.48 o                         
   1   9   8          9.01          5.81         1.66 o                         
   2   9   8         13.14         11.30         2.75 o                         
   3   9   8         60.19        106.07         6.43 o                         
   4   9   8          4.79          6.19         2.46 o                         
   5   9   8          0.05         -1.50         2.39 o                         
  -8  10   8         96.96         59.84         7.11 o                         
  -7  10   8        134.56        127.11         7.37 o                         
  -6  10   8        202.40        203.39         9.79 o                         
  -5  10   8        222.08        223.43         6.00 o                         
  -4  10   8        208.88        187.76         6.30 o                         
  -3  10   8        431.55        453.89         9.27 o                         
  -2  10   8        546.42        573.60        10.58 o                         
  -1  10   8        202.26        161.26         6.53 o                         
   0  10   8        323.84        341.40         8.36 o                         
   1  10   8        419.82        472.63         9.91 o                         
   2  10   8        273.35        294.97         8.71 o                         
   3  10   8        148.88        152.00         7.20 o                         
   4  10   8        182.91        199.37         8.12 o                         
  -6  11   8         17.30          6.54         3.02 o                         
  -5  11   8          0.73         -2.27         2.27 o                         
  -4  11   8          0.92         -2.48         2.48 o                         
  -3  11   8          0.96         -2.13         2.13 o                         
  -2  11   8          0.28         -3.25         3.25 o                         
  -1  11   8          0.26         -2.88         2.88 o                         
   0  11   8         12.36          4.75         2.78 o                         
   1  11   8          0.14          5.22         2.49 o                         
   2  11   8         19.52          8.65         2.58 o                         
  -3  12   8        150.95        131.77        12.21 o                         
  -2  12   8        121.35         69.78         6.89 o                         
  -1  12   8        163.91        176.56        10.39 o                         
   0  12   8        191.32        223.41        11.99 o                         
 -12   1   9         63.56         55.68         4.68 o                         
 -11   1   9         65.98         53.42         4.47 o                         
 -10   1   9        223.50        267.51        10.32 o                         
  -9   1   9        295.43        318.86         5.72 o                         
  -8   1   9        301.31        312.88         4.81 o                         
  -7   1   9        409.59        446.76         5.94 o                         
  -6   1   9        421.97        420.59         5.63 o                         
  -5   1   9        803.47        832.42         8.27 o                         
  -4   1   9        939.48        957.85         8.47 o                         
  -3   1   9        861.16        856.54         7.52 o                         
  -2   1   9        787.70        794.96         6.82 o                         
  -1   1   9       1417.91       1448.27        11.26 o                         
   0   1   9        363.42        396.07         4.59 o                         
   1   1   9        111.41        106.40         2.62 o                         
   2   1   9        497.59        484.51         6.11 o                         
   3   1   9        625.19        605.00         7.89 o                         
   4   1   9        610.42        611.33        10.77 o                         
   5   1   9        403.78        432.39         6.93 o                         
   6   1   9        299.34        326.93        12.02 o                         
   7   1   9         65.17         39.47         9.98 o                         
 -12   2   9          0.22         -2.74         2.74 o                         
 -11   2   9          1.42         -2.48         2.48 o                         
 -10   2   9         26.04          5.40         2.52 o                         
  -9   2   9         19.64          7.83         1.90 o                         
  -8   2   9          1.97         -0.65         1.21 o                         
  -7   2   9          5.67          2.25         1.18 o                         
  -6   2   9         45.66         25.75         2.14 o                         
  -5   2   9          3.34          2.23         1.18 o                         
  -4   2   9        128.97        119.32         2.89 o                         
  -3   2   9          2.71         -0.86         0.86 o                         
  -2   2   9          2.61         -0.84         0.84 o                         
  -1   2   9          0.41         -0.96         0.96 o                         
   0   2   9         56.94         39.84         2.35 o                         
   1   2   9         75.02         46.11         3.20 o                         
   2   2   9         16.20         21.93         1.43 o                         
   3   2   9         80.14         93.57         3.56 o                         
   4   2   9         68.67         36.87         2.26 o                         
   5   2   9          4.08          1.09         1.56 o                         
   6   2   9          3.04          2.51         3.01 o                         
   7   2   9         19.35         12.07         2.59 o                         
 -11   3   9         12.34          3.27         4.45 o                         
 -10   3   9         13.18          6.22         4.73 o                         
  -9   3   9        197.77        210.41         5.59 o                         
  -8   3   9        432.88        447.60         5.95 o                         
  -7   3   9        465.98        505.32         6.23 o                         
  -6   3   9        893.93        933.25         9.15 o                         
  -5   3   9       1337.21       1409.12        11.95 o                         
  -4   3   9        722.03        756.86         8.01 o                         
  -3   3   9        580.89        597.08         6.27 o                         
  -2   3   9        708.93        739.38         7.33 o                         
  -1   3   9        985.22       1025.23         9.06 o                         
   0   3   9        711.75        717.21         7.44 o                         
   1   3   9        820.72        851.47         8.53 o                         
   2   3   9       1133.13       1131.79        11.75 o                         
   3   3   9        952.32        927.90        11.87 o                         
   4   3   9        467.26        479.69         7.19 o                         
   5   3   9        137.38        130.74         6.83 o                         
   6   3   9        159.17        167.76         6.97 o                         
   7   3   9         27.04          8.16         4.34 o                         
 -11   4   9          2.43         -2.65         2.65 o                         
 -10   4   9          1.64         -2.74         2.74 o                         
  -9   4   9          1.36         -2.27         2.27 o                         
  -8   4   9          4.77         -1.20         1.30 o                         
  -7   4   9          0.30         -1.10         1.10 o                         
  -6   4   9         24.92         13.75         1.29 o                         
  -5   4   9         12.83          8.95         1.90 o                         
  -4   4   9         54.70         40.45         2.81 o                         
  -3   4   9         61.35         42.03         2.44 o                         
  -2   4   9          6.97          2.94         1.03 o                         
  -1   4   9          8.76          7.67         1.57 o                         
   0   4   9         11.58         -1.07         1.07 o                         
   1   4   9          0.33         -1.82         1.82 o                         
   2   4   9         25.78          5.32         1.55 o                         
   3   4   9          7.46          2.96         1.36 o                         
   4   4   9          7.33         12.12         1.69 o                         
   5   4   9          1.96         -2.78         2.78 o                         
   6   4   9          0.14         -2.04         2.04 o                         
   7   4   9          9.26          1.95         2.86 o                         
 -11   5   9         92.48         59.30         4.68 o                         
 -10   5   9        132.95        154.76        11.31 o                         
  -9   5   9        270.88        288.77        12.21 o                         
  -8   5   9        378.23        402.74         7.41 o                         
  -7   5   9        204.73        196.90         4.03 o                         
  -6   5   9        334.35        317.31         4.65 o                         
  -5   5   9        466.64        471.01         6.46 o                         
  -4   5   9        391.35        377.24         5.13 o                         
  -3   5   9        884.15        920.25         9.86 o                         
  -2   5   9        639.68        639.92         7.13 o                         
  -1   5   9        280.67        266.61         3.70 o                         
   0   5   9        398.74        420.23         4.65 o                         
   1   5   9        257.91        260.86         5.28 o                         
   2   5   9        309.55        308.79         4.51 o                         
   3   5   9        454.26        463.59         6.21 o                         
   4   5   9        267.21        257.97         6.08 o                         
   5   5   9        135.82        122.91         6.26 o                         
   6   5   9        172.19        186.25        13.17 o                         
 -10   6   9          1.10         -4.15         4.15 o                         
  -9   6   9          0.68         -2.56         2.56 o                         
  -8   6   9          4.16         -1.79         1.79 o                         
  -7   6   9         29.10         15.39         1.50 o                         
  -6   6   9         28.37         13.51         1.41 o                         
  -5   6   9         43.11         26.69         2.32 o                         
  -4   6   9          1.37         -1.00         1.00 o                         
  -3   6   9          0.20         -0.95         0.95 o                         
  -2   6   9         36.19         18.12         1.71 o                         
  -1   6   9        108.20        103.96         4.33 o                         
   0   6   9        129.84        118.45         4.38 o                         
   1   6   9         49.79         34.55         1.72 o                         
   2   6   9          9.15          4.33         1.26 o                         
   3   6   9         11.30          5.31         1.64 o                         
   4   6   9          3.47         -1.91         1.91 o                         
   5   6   9          2.08          1.72         3.42 o                         
   6   6   9          5.82          8.57         3.11 o                         
 -10   7   9         47.78         41.09         5.98 o                         
  -9   7   9         89.34         65.81         9.39 o                         
  -8   7   9        139.43        133.08         7.06 o                         
  -7   7   9        145.55        143.00         6.56 o                         
  -6   7   9        181.10        203.86         3.94 o                         
  -5   7   9        455.02        472.10         5.58 o                         
  -4   7   9        578.41        580.81         7.18 o                         
  -3   7   9        274.48        274.88         4.51 o                         
  -2   7   9        688.00        707.57        11.89 o                         
  -1   7   9        654.86        659.33         7.66 o                         
   0   7   9        247.77        243.24         4.44 o                         
   1   7   9        460.13        458.68         6.32 o                         
   2   7   9        491.18        482.81         8.01 o                         
   3   7   9        203.43        193.06         6.99 o                         
   4   7   9        192.53        214.16         9.46 o                         
   5   7   9        146.40        139.63         8.24 o                         
  -9   8   9         12.75          0.03         3.57 o                         
  -8   8   9          0.06         -2.37         2.37 o                         
  -7   8   9          0.20         -2.25         2.25 o                         
  -6   8   9         10.75          3.69         1.65 o                         
  -5   8   9          0.18          0.54         1.32 o                         
  -4   8   9          5.53          5.57         1.32 o                         
  -3   8   9        143.07        152.47         5.16 o                         
  -2   8   9         31.80         18.71         1.58 o                         
  -1   8   9         11.62          5.04         1.58 o                         
   0   8   9          3.39         -0.46         1.51 o                         
   1   8   9         25.31         18.47         2.27 o                         
   2   8   9         17.72         12.70         2.44 o                         
   3   8   9          6.90         10.37         2.54 o                         
   4   8   9          1.25         -2.81         2.81 o                         
   5   8   9         15.36          7.37         3.29 o                         
  -8   9   9        128.52        158.71         9.64 o                         
  -7   9   9        194.02        206.96         7.93 o                         
  -6   9   9        261.06        258.01         6.91 o                         
  -5   9   9        387.65        405.87         7.24 o                         
  -4   9   9        407.96        427.69         7.39 o                         
  -3   9   9        230.59        240.91         5.25 o                         
  -2   9   9        275.44        282.23         6.50 o                         
  -1   9   9        350.95        352.55         7.72 o                         
   0   9   9        384.53        407.50         8.96 o                         
   1   9   9        306.49        317.74         8.83 o                         
   2   9   9        387.17        462.41        10.69 o                         
   3   9   9        212.68        241.45         8.59 o                         
   4   9   9         56.28         32.24         4.52 o                         
  -7  10   9          1.37         -2.54         2.54 o                         
  -6  10   9          6.87          0.74         2.89 o                         
  -5  10   9         25.89         17.40         2.57 o                         
  -4  10   9         52.85         34.36         2.86 o                         
  -3  10   9         28.13         20.52         3.20 o                         
  -2  10   9          0.14         -2.39         2.39 o                         
  -1  10   9          0.83         -0.51         4.38 o                         
   0  10   9          1.35          2.08         3.00 o                         
   1  10   9         15.14         19.50         4.93 o                         
   2  10   9          4.40          6.66         2.54 o                         
  -5  11   9        146.99        143.71         9.92 o                         
  -4  11   9        147.06        142.63        12.64 o                         
  -3  11   9         78.74         34.40         5.22 o                         
  -2  11   9        143.07        144.40         9.96 o                         
  -1  11   9        256.69        299.25        21.72 o                         
   0  11   9        273.47        314.16        10.95 o                         
 -11   0  10         78.88         60.58         5.78 o                         
 -10   0  10        294.38        354.37        12.29 o                         
  -9   0  10        415.45        531.36        17.70 o                         
  -8   0  10        219.73        218.44         6.88 o                         
  -7   0  10        249.36        245.57         6.15 o                         
  -6   0  10        164.45        144.15         4.96 o                         
  -5   0  10        271.14        240.73         5.92 o                         
  -4   0  10        429.99        424.47         7.17 o                         
  -3   0  10        726.20        763.24         9.78 o                         
  -2   0  10        463.82        493.68         7.16 o                         
  -1   0  10          1.42         -1.22         1.22 o                         
   0   0  10         14.47          1.26         1.79 o                         
   1   0  10        579.77        582.80        16.68 o                         
   2   0  10        901.96        872.85        14.57 o                         
   3   0  10        296.30        281.71        10.09 o                         
   4   0  10        391.58        401.83        17.66 o                         
   5   0  10        149.36        136.40        18.22 o                         
   6   0  10         18.89         -7.45        10.13 o                         
 -11   1  10         26.29         10.53         3.02 o                         
 -10   1  10         25.43         21.16         4.50 o                         
  -9   1  10          6.13          5.67         2.61 o                         
  -8   1  10          0.12         -1.81         1.81 o                         
  -7   1  10          1.87         -1.65         1.65 o                         
  -6   1  10         93.86         56.53         3.54 o                         
  -5   1  10          3.79         -1.17         1.17 o                         
  -4   1  10          1.77         -1.19         1.19 o                         
  -3   1  10          7.32         -0.85         0.85 o                         
  -2   1  10          8.51          0.58         0.81 o                         
  -1   1  10        136.99        117.61         3.83 o                         
   0   1  10          5.31         -1.04         1.04 o                         
   1   1  10         31.25         22.37         1.77 o                         
   2   1  10          0.96         -1.38         1.38 o                         
   3   1  10          6.23          1.33         1.53 o                         
   4   1  10          0.12          1.72         1.80 o                         
   5   1  10          4.08         -0.06         5.10 o                         
   6   1  10          0.05         -5.67         5.67 o                         
 -11   2  10         63.92         49.84         4.31 o                         
 -10   2  10        100.25         66.13         7.65 o                         
  -9   2  10        160.69        170.05         7.12 o                         
  -8   2  10        263.98        295.26         5.66 o                         
  -7   2  10        455.49        480.70         6.55 o                         
  -6   2  10        666.78        678.66         7.84 o                         
  -5   2  10        802.80        852.72         8.69 o                         
  -4   2  10        634.92        696.12         7.19 o                         
  -3   2  10        688.62        692.48         6.84 o                         
  -2   2  10        438.66        447.06         5.16 o                         
  -1   2  10        693.75        703.44         7.12 o                         
   0   2  10       1219.67       1240.81        11.34 o                         
   1   2  10       1092.17       1081.55        14.66 o                         
   2   2  10       1008.87       1035.99        12.25 o                         
   3   2  10        267.15        266.67         9.56 o                         
   4   2  10        242.60        224.50         6.74 o                         
   5   2  10        183.75        168.59         6.78 o                         
   6   2  10        108.65         72.50        13.40 o                         
 -11   3  10         24.18         10.25         5.59 o                         
 -10   3  10          2.70         -2.45         2.45 o                         
  -9   3  10          9.59          3.71         2.64 o                         
  -8   3  10          0.03         -2.27         2.27 o                         
  -7   3  10          0.15         -1.54         1.54 o                         
  -6   3  10         37.45         23.52         2.42 o                         
  -5   3  10         51.02         29.74         1.86 o                         
  -4   3  10          2.32         -1.07         1.07 o                         
  -3   3  10          8.25         -1.37         1.63 o                         
  -2   3  10          3.96         -1.12         1.19 o                         
  -1   3  10        128.96        125.30         4.84 o                         
   0   3  10          1.30          3.59         1.27 o                         
   1   3  10         34.66         30.02         3.03 o                         
   2   3  10          5.48          6.61         1.34 o                         
   3   3  10         73.24         53.97         4.83 o                         
   4   3  10          2.88         -1.69         1.69 o                         
   5   3  10         25.22         15.12         3.03 o                         
   6   3  10          0.05         -2.60         2.60 o                         
 -11   4  10         47.54         33.29         7.30 o                         
 -10   4  10        136.25        163.93         8.37 o                         
  -9   4  10        126.90        145.02         8.98 o                         
  -8   4  10        128.47        132.61         5.22 o                         
  -7   4  10        265.43        259.29         4.96 o                         
  -6   4  10        258.67        234.37         4.60 o                         
  -5   4  10        322.56        316.42         4.95 o                         
  -4   4  10        380.93        363.62         5.26 o                         
  -3   4  10        768.30        793.11         8.44 o                         
  -2   4  10        996.13       1064.00        10.05 o                         
  -1   4  10        218.90        209.36         3.57 o                         
   0   4  10        162.73        143.25         4.57 o                         
   1   4  10        412.23        392.83         5.81 o                         
   2   4  10        381.63        369.82         6.11 o                         
   3   4  10        314.77        321.23         6.92 o                         
   4   4  10        278.47        274.17         7.96 o                         
   5   4  10        103.74         66.51         6.35 o                         
   6   4  10         63.77         34.67         4.14 o                         
 -10   5  10          0.08         -1.19         4.06 o                         
  -9   5  10          0.11         -3.16         3.16 o                         
  -8   5  10         11.45          1.35         2.52 o                         
  -7   5  10         24.26         10.04         1.54 o                         
  -6   5  10         53.08         23.02         2.07 o                         
  -5   5  10         58.20         22.73         1.53 o                         
  -4   5  10          0.10         -1.22         1.22 o                         
  -3   5  10          2.73          1.30         1.47 o                         
  -2   5  10          3.49         10.81        14.35 o                         
  -1   5  10          0.49         22.54        14.68 o                         
   0   5  10          0.87         -2.64         2.64 o                         
   1   5  10          0.68         -1.47         1.47 o                         
   2   5  10          4.66         -1.38         1.38 o                         
   3   5  10         31.92          9.29         2.12 o                         
   4   5  10          0.43         -2.19         2.19 o                         
   5   5  10         10.49         13.11         3.27 o                         
 -10   6  10        112.79        136.52         8.43 o                         
  -9   6  10         88.63         62.50         4.70 o                         
  -8   6  10        113.43        109.93         8.71 o                         
  -7   6  10        335.52        359.92         6.46 o                         
  -6   6  10        624.32        664.80        11.33 o                         
  -5   6  10        340.72        345.49         5.51 o                         
  -4   6  10        185.99        181.60         3.76 o                         
  -3   6  10        251.62        227.01         4.35 o                         
  -2   6  10        213.71        198.01         4.22 o                         
  -1   6  10        362.76        377.56         5.64 o                         
   0   6  10        528.52        540.11         6.42 o                         
   1   6  10        348.02        356.56        12.61 o                         
   2   6  10        263.68        274.29         9.52 o                         
   3   6  10        206.10        200.58         7.31 o                         
   4   6  10        163.96        195.68         8.95 o                         
   5   6  10        166.30        225.75        10.10 o                         
  -9   7  10         12.26         -5.59         6.08 o                         
  -8   7  10          3.99         -3.66         3.66 o                         
  -7   7  10         22.30         10.78         1.83 o                         
  -6   7  10         55.85         38.91         2.01 o                         
  -5   7  10        113.68        122.38         3.69 o                         
  -4   7  10         57.56         33.87         1.83 o                         
  -3   7  10         27.13         15.96         1.57 o                         
  -2   7  10         32.01         15.05         1.89 o                         
  -1   7  10         32.26         20.78         1.85 o                         
   0   7  10         21.19         17.90         2.07 o                         
   1   7  10          5.76         -0.95         2.16 o                         
   2   7  10          1.27         -1.09         2.75 o                         
   3   7  10          0.62         -1.80         3.60 o                         
   4   7  10          2.09         -0.95         3.03 o                         
  -8   8  10        108.25         84.02         9.75 o                         
  -7   8  10        187.73        211.10         8.16 o                         
  -6   8  10        238.71        255.38         7.51 o                         
  -5   8  10        106.95        103.56         4.47 o                         
  -4   8  10        163.50        171.34         4.53 o                         
  -3   8  10        314.52        323.37         6.95 o                         
  -2   8  10        427.50        457.09         8.73 o                         
  -1   8  10        448.30        485.95         9.27 o                         
   0   8  10        299.38        306.41         8.88 o                         
   1   8  10        207.74        193.04         8.22 o                         
   2   8  10        214.35        207.19         8.33 o                         
   3   8  10        184.38        187.26         9.13 o                         
  -7   9  10          0.21         -2.87         2.87 o                         
  -6   9  10          4.64          3.49         2.28 o                         
  -5   9  10          0.12         -1.87         1.87 o                         
  -4   9  10         12.54          2.47         2.14 o                         
  -3   9  10          4.93          2.25         2.08 o                         
  -2   9  10         32.04         23.68         3.49 o                         
  -1   9  10          5.38          8.09         2.92 o                         
   0   9  10          0.44         -2.54         2.54 o                         
   1   9  10         19.66         15.64         3.28 o                         
   2   9  10         12.34          4.62         3.42 o                         
  -5  10  10        198.53        226.24        11.51 o                         
  -4  10  10        157.17        177.80        10.05 o                         
  -3  10  10        172.03        175.53        10.35 o                         
  -2  10  10        210.06        228.08         9.53 o                         
  -1  10  10        216.94        222.93         9.51 o                         
   0  10  10        252.29        282.67        10.39 o                         
 -11   1  11        100.06         65.33         7.66 o                         
 -10   1  11         57.64         42.95         5.35 o                         
  -9   1  11         92.51         74.10         8.10 o                         
  -8   1  11        158.80        172.21         5.81 o                         
  -7   1  11        334.06        354.71         6.73 o                         
  -6   1  11        431.44        455.12         6.67 o                         
  -5   1  11        325.59        304.04         4.87 o                         
  -4   1  11        424.30        417.28         5.09 o                         
  -3   1  11        386.21        370.28         4.53 o                         
  -2   1  11        167.42        158.70         5.07 o                         
  -1   1  11        226.53        210.42         4.43 o                         
   0   1  11        819.42        798.93         9.81 o                         
   1   1  11        317.02        299.17         5.76 o                         
   2   1  11        273.90        274.16         6.45 o                         
   3   1  11        362.10        375.23         9.55 o                         
   4   1  11        104.29         59.95         6.72 o                         
   5   1  11         27.46          4.70         5.91 o                         
 -10   2  11          1.09         -3.05         3.84 o                         
  -9   2  11          1.72         -0.51         3.05 o                         
  -8   2  11          6.81          4.73         2.31 o                         
  -7   2  11         13.98          7.99         1.65 o                         
  -6   2  11          3.62          1.51         1.31 o                         
  -5   2  11          3.45         -1.08         1.17 o                         
  -4   2  11          0.79         -1.15         1.15 o                         
  -3   2  11         19.63          5.20         1.33 o                         
  -2   2  11         28.72         12.31         1.92 o                         
  -1   2  11         68.43         45.95         5.17 o                         
   0   2  11          1.09          4.12         1.34 o                         
   1   2  11          0.52          1.56         1.61 o                         
   2   2  11          7.58          6.59         2.81 o                         
   3   2  11         18.74         11.01         2.60 o                         
   4   2  11          7.75         -3.34         4.31 o                         
   5   2  11          0.62         -7.27         7.77 o                         
 -10   3  11        107.15         86.04         8.88 o                         
  -9   3  11        157.97        160.85         7.09 o                         
  -8   3  11        226.76        222.31         7.90 o                         
  -7   3  11        204.61        199.15         5.06 o                         
  -6   3  11        137.88        141.02         4.31 o                         
  -5   3  11        323.58        326.58         5.16 o                         
  -4   3  11        413.63        424.21         5.73 o                         
  -3   3  11        287.22        289.11         5.22 o                         
  -2   3  11        629.63        681.34         7.63 o                         
  -1   3  11        831.84        851.80         9.37 o                         
   0   3  11        836.56        830.95         9.56 o                         
   1   3  11        582.82        621.04        10.99 o                         
   2   3  11        387.99        416.36         9.51 o                         
   3   3  11        160.86        150.68         8.07 o                         
   4   3  11        102.08         57.19        14.76 o                         
   5   3  11         92.84         54.26         4.47 o                         
 -10   4  11          0.59         -4.33         4.45 o                         
  -9   4  11         14.71          7.43         3.52 o                         
  -8   4  11         10.46         -1.14         2.87 o                         
  -7   4  11          0.62         -2.07         2.07 o                         
  -6   4  11          6.54         -1.78         1.78 o                         
  -5   4  11          0.05         -1.76         1.76 o                         
  -4   4  11          4.97          1.33         1.38 o                         
  -3   4  11         99.72        109.10         3.97 o                         
  -2   4  11         38.97         20.90         2.00 o                         
  -1   4  11          5.07         -1.60         1.60 o                         
   0   4  11         17.98          7.69         2.32 o                         
   1   4  11          6.37          2.42         3.69 o                         
   2   4  11          1.25         -1.81         1.81 o                         
   3   4  11         11.55          7.59         4.30 o                         
   4   4  11          8.70          6.17         3.02 o                         
   5   4  11         11.40         -3.15         3.38 o                         
  -9   5  11         71.31         49.11        12.83 o                         
  -8   5  11        145.09        151.65         7.42 o                         
  -7   5  11        253.51        261.68         7.88 o                         
  -6   5  11        153.62        157.69         5.07 o                         
  -5   5  11        196.87        185.81         5.34 o                         
  -4   5  11        403.57        404.80         6.40 o                         
  -3   5  11        163.45        152.54         4.16 o                         
  -2   5  11         85.59         51.65         4.55 o                         
  -1   5  11        250.55        244.39         5.25 o                         
   0   5  11        324.37        327.32         6.40 o                         
   1   5  11        299.75        291.30         7.21 o                         
   2   5  11        156.69        137.23         9.69 o                         
   3   5  11        112.98        121.05         7.47 o                         
   4   5  11        183.74        235.82        14.38 o                         
  -9   6  11          0.66         -3.19         3.48 o                         
  -8   6  11          2.42          6.19         3.04 o                         
  -7   6  11          4.19          4.26         3.23 o                         
  -6   6  11         37.80         26.85         4.77 o                         
  -5   6  11          0.16         -1.92         1.92 o                         
  -4   6  11          9.04         -0.86         1.47 o                         
  -3   6  11          8.99         -0.32         1.79 o                         
  -2   6  11         15.41          4.78         3.91 o                         
  -1   6  11          0.90         -2.56         2.56 o                         
   0   6  11          3.50         -1.81         1.81 o                         
   1   6  11          2.77         -1.30         3.42 o                         
   2   6  11          2.82         -1.22         2.70 o                         
   3   6  11          7.92         -1.71         3.58 o                         
  -8   7  11        185.05        221.94        17.08 o                         
  -7   7  11        132.84        151.35         8.16 o                         
  -6   7  11        167.97        195.79         6.37 o                         
  -5   7  11        435.76        510.70         9.69 o                         
  -4   7  11        340.82        374.88        15.91 o                         
  -3   7  11        239.84        247.17         7.92 o                         
  -2   7  11        277.09        294.42        13.33 o                         
  -1   7  11        236.00        229.50         8.50 o                         
   0   7  11        207.41        201.20         8.57 o                         
   1   7  11        195.00        210.74        10.12 o                         
   2   7  11        119.69         60.47         7.30 o                         
   3   7  11        127.36        138.41        11.55 o                         
  -7   8  11          1.56         -2.34         2.91 o                         
  -6   8  11          3.37         -2.33         2.33 o                         
  -5   8  11          0.01         -2.00         2.00 o                         
  -4   8  11          0.16         -2.23         2.23 o                         
  -3   8  11          4.52          0.27         2.51 o                         
  -2   8  11          3.51          4.94         2.59 o                         
  -1   8  11          9.87          6.15         3.10 o                         
   0   8  11          2.62         -2.58         2.58 o                         
   1   8  11          0.03         -3.32         3.32 o                         
   2   8  11         20.81         13.13         4.08 o                         
  -5   9  11         28.68         10.41         2.66 o                         
  -4   9  11        150.60        171.94        10.08 o                         
  -3   9  11        337.36        397.59        11.95 o                         
  -2   9  11        199.97        217.80         9.49 o                         
  -1   9  11        219.73        243.05        10.08 o                         
   0   9  11        200.53        212.99        10.00 o                         
 -10   0  12        112.29        143.70        11.85 o                         
  -9   0  12        109.52        145.59        12.45 o                         
  -8   0  12        235.89        265.43        13.27 o                         
  -7   0  12        154.42        163.97         9.18 o                         
  -6   0  12        168.77        182.93         7.23 o                         
  -5   0  12        280.05        252.78        13.90 o                         
  -4   0  12         65.71         35.87         2.64 o                         
  -3   0  12         40.45         26.39         3.18 o                         
  -2   0  12        713.61        756.98        12.56 o                         
  -1   0  12        753.97        836.32        14.18 o                         
   0   0  12        313.92        336.07        14.25 o                         
   1   0  12        220.87        187.68        11.25 o                         
   2   0  12         96.84         53.61        19.68 o                         
   3   0  12         40.13        101.55        39.26 o                         
   4   0  12         56.52         32.19        21.53 o                         
 -10   1  12          8.68          4.19         2.87 o                         
  -9   1  12         33.55         22.82         3.68 o                         
  -8   1  12         28.64         18.91         3.33 o                         
  -7   1  12         17.54          7.70         2.35 o                         
  -6   1  12          0.10         -1.72         1.72 o                         
  -5   1  12          4.79         -2.27         2.79 o                         
  -4   1  12          0.35         -1.97         1.97 o                         
  -3   1  12         52.88         25.87         2.76 o                         
  -2   1  12        129.11        138.72         4.24 o                         
  -1   1  12          7.98         10.07         1.84 o                         
   0   1  12          0.01         -2.37         2.37 o                         
   1   1  12          9.15         -2.43         2.69 o                         
   2   1  12          5.15         -3.56         7.37 o                         
   3   1  12          0.60         -2.29        26.31 o                         
   4   1  12          8.03         -4.01         4.01 o                         
  -9   2  12        105.45         61.72        10.85 o                         
  -8   2  12        122.64        131.87         6.98 o                         
  -7   2  12        174.56        174.48         5.46 o                         
  -6   2  12        288.41        289.87         6.76 o                         
  -5   2  12        289.87        301.65         5.88 o                         
  -4   2  12        268.07        284.27         5.68 o                         
  -3   2  12        165.25        174.92         6.66 o                         
  -2   2  12        464.12        496.17         7.45 o                         
  -1   2  12        498.09        536.15         9.31 o                         
   0   2  12        305.22        328.30         7.67 o                         
   1   2  12        322.57        339.00         8.38 o                         
   2   2  12        154.41        140.64         7.65 o                         
   3   2  12         65.01         46.83         9.63 o                         
   4   2  12         51.51         21.05         6.20 o                         
  -9   3  12          0.17         -3.07         3.07 o                         
  -8   3  12          0.01         -1.39        17.96 o                         
  -7   3  12          5.02         -3.83         3.83 o                         
  -6   3  12          1.71         -2.36         2.36 o                         
  -5   3  12          0.05         -1.65         1.65 o                         
  -4   3  12          0.22         -2.75         2.75 o                         
  -3   3  12         38.41         21.57         2.04 o                         
  -2   3  12         98.49        111.20         4.37 o                         
  -1   3  12          7.28          4.72         2.24 o                         
   0   3  12          1.12         -1.32         1.90 o                         
   1   3  12          4.84         -0.05         2.50 o                         
   2   3  12          0.11         -1.63         2.81 o                         
   3   3  12          1.11         -0.96         2.43 o                         
  -9   4  12         70.13         46.25         4.67 o                         
  -8   4  12         45.94         32.96         6.40 o                         
  -7   4  12         68.67         53.50         7.87 o                         
  -6   4  12        230.97        251.04         7.95 o                         
  -5   4  12        225.09        218.58         5.76 o                         
  -4   4  12        256.36        261.80         6.53 o                         
  -3   4  12        381.75        403.39         7.81 o                         
  -2   4  12        310.25        342.90         6.55 o                         
  -1   4  12        324.85        355.24         7.63 o                         
   0   4  12        232.53        227.45         6.33 o                         
   1   4  12         79.32         52.74         8.58 o                         
   2   4  12        215.49        225.94         8.27 o                         
   3   4  12        255.28        280.39        10.36 o                         
  -8   5  12          8.95          3.46         3.63 o                         
  -7   5  12          0.08          3.58         5.77 o                         
  -6   5  12          8.44          1.32         2.57 o                         
  -5   5  12         17.37          4.88         3.60 o                         
  -4   5  12         16.76          4.67         3.74 o                         
  -3   5  12          7.56         -1.11         4.65 o                         
  -2   5  12         18.71          7.39         2.65 o                         
  -1   5  12          3.38          0.66         1.80 o                         
   0   5  12          7.30         -0.65         2.91 o                         
   1   5  12          2.02         -3.01         3.01 o                         
   2   5  12          2.76         -1.94         2.99 o                         
  -7   6  12        184.63        216.19         8.40 o                         
  -6   6  12        151.48        173.02         9.44 o                         
  -5   6  12         92.85         64.41        10.62 o                         
  -4   6  12        125.58        140.96         6.46 o                         
  -3   6  12        176.17        179.42         5.76 o                         
  -2   6  12        170.94        159.34         7.01 o                         
  -1   6  12        211.77        215.46        11.08 o                         
   0   6  12        212.55        210.32         7.94 o                         
   1   6  12        169.52        177.52         9.73 o                         
   2   6  12        102.16         69.14         6.11 o                         
  -6   7  12          0.73         -1.51        10.04 o                         
  -5   7  12          2.68          1.09         4.87 o                         
  -4   7  12          3.30         -4.32         5.85 o                         
  -3   7  12          0.67         -2.71         2.71 o                         
  -2   7  12          1.20         -4.84         4.84 o                         
  -1   7  12          0.19         -3.28         3.28 o                         
   0   7  12          0.05         -3.48         3.48 o                         
   1   7  12          0.92         -4.23         4.23 o                         
  -4   8  12        153.69        162.84         7.25 o                         
  -3   8  12        198.66        224.78        11.72 o                         
  -2   8  12        242.21        262.50        10.08 o                         
  -1   8  12        116.05        130.28        11.79 o                         
  -8   1  13        117.85        131.57         7.98 o                         
  -7   1  13        166.49        168.59        11.43 o                         
  -6   1  13        145.24        140.89         5.57 o                         
  -5   1  13         80.29         58.18         5.14 o                         
  -4   1  13        283.09        329.65         8.24 o                         
  -3   1  13        463.65        539.67        11.73 o                         
  -2   1  13        246.46        291.95         8.04 o                         
  -1   1  13        167.50        173.05         7.02 o                         
   0   1  13        134.44        119.63         7.47 o                         
   1   1  13        101.59         58.76         7.19 o                         
   2   1  13         39.16          9.28         3.30 o                         
  -8   2  13          5.49         -0.53         2.86 o                         
  -7   2  13          0.03         -6.29         6.29 o                         
  -6   2  13          0.05         -2.68         2.68 o                         
  -5   2  13          0.06         -6.94         6.94 o                         
  -4   2  13         51.34         21.68         3.56 o                         
  -3   2  13         64.64         39.27         6.06 o                         
  -2   2  13          0.12         -2.48         2.48 o                         
  -1   2  13          1.36         -2.35         2.35 o                         
   0   2  13          1.60         -3.26         3.26 o                         
   1   2  13         15.83          7.19         7.54 o                         
   2   2  13          2.42         -4.77         4.77 o                         
  -8   3  13         72.25         42.51         4.97 o                         
  -7   3  13         71.47         38.03         7.71 o                         
  -6   3  13        114.37        104.66         6.87 o                         
  -5   3  13        108.12         66.42         8.32 o                         
  -4   3  13        121.64         97.07         9.45 o                         
  -3   3  13        279.75        324.20        11.02 o                         
  -2   3  13        303.43        346.64         8.63 o                         
  -1   3  13        179.84        188.13        10.39 o                         
   0   3  13        156.29        147.30         7.11 o                         
   1   3  13        201.41        220.34        12.93 o                         
   2   3  13         99.80         67.82         7.88 o                         
  -7   4  13          1.87         -6.25         6.25 o                         
  -6   4  13         19.61         11.33         5.40 o                         
  -5   4  13         24.07         10.24         2.78 o                         
  -4   4  13         25.70         17.94         3.76 o                         
  -3   4  13         10.26         12.18         3.61 o                         
  -2   4  13         15.12          7.64         2.60 o                         
  -1   4  13          0.51         -2.41         2.41 o                         
   0   4  13          0.03         -2.44         2.44 o                         
   1   4  13          0.49          0.43         2.86 o                         
  -7   5  13        134.75        159.69        36.56 o                         
  -6   5  13        115.83         72.23        13.56 o                         
  -5   5  13        118.45        124.97         7.65 o                         
  -4   5  13        158.15        175.65         8.49 o                         
  -3   5  13        253.04        279.76         9.24 o                         
  -2   5  13        268.83        287.17         9.42 o                         
  -1   5  13        144.65        152.54         7.52 o                         
   0   5  13        132.18        137.61         7.44 o                         
  -5   6  13          0.24         -4.03         4.40 o                         
  -4   6  13          0.94         -5.69         5.69 o                         
  -3   6  13          0.45         -3.05         3.05 o                         
  -2   6  13          0.01         -2.97         2.97 o                         
  -1   6  13          0.67         -3.19         3.19 o                         
  -7   0  14         40.72         20.99         8.12 o                         
  -6   0  14         84.04         67.66         9.14 o                         
  -5   0  14        320.21        385.21        17.82 o                         
  -4   0  14        549.92        669.74        18.74 o                         
  -3   0  14        310.38        384.47        15.79 o                         
  -2   0  14        104.03         62.33         6.83 o                         
  -1   0  14        133.97        138.52        11.13 o                         
   0   0  14         24.64         -1.86         4.99 o                         
  -6   1  14          6.77         -1.53         3.25 o                         
  -5   1  14          4.06         10.36         3.17 o                         
  -4   1  14         10.93         26.69         4.29 o                         
  -3   1  14          0.15          1.67         2.62 o                         
  -2   1  14          7.27         -1.57         2.54 o                         
  -1   1  14          0.07         -2.34         2.34 o                         
   0   1  14          2.83         -2.69         2.69 o                         
  -6   2  14         53.59         24.60         3.89 o                         
  -5   2  14         63.58         31.80         4.12 o                         
  -4   2  14         75.75         48.91         4.11 o                         
  -3   2  14        116.01         82.79         8.37 o                         
  -2   2  14        117.31         83.05         6.43 o                         
  -1   2  14        114.48         56.22         3.81 o                         
  -5   3  14          7.94          0.78         3.76 o                         
  -4   3  14          2.82          4.25         3.42 o                         
  -3   3  14          6.52         -3.39         4.40 o                         
  -2   3  14          0.13         -2.53         2.53 o                         
  -1   3  14          0.93         -2.79         2.79 o                         
  -4   4  14        246.14        290.61        10.10 o                         
  -3   4  14        105.59         67.77         8.68 o                         
                                                                                
